# Supplementary material for: A new compound in the BEDT-TTF family [BEDT-TTF = bis­(ethyl­enedi­thio)­tetra­thia­fulvalene] with a tetra­thio­cyanato­cuprate(II) anion, (BEDT-TTF)4[Cu(NCS)4]
Source: Acta Crystallogr E Crystallogr Commun. 2018 Nov 9;74(Pt 12):1755–8. doi: 10.1107/S2056989018015293 (PMC6281084; doi:10.1107/S2056989018015293)
Supplement: Supplementary file 1 [file e-74-01755-sup1.cif]

##############################################################################
#                                                                            #
# This CIF contains the data in a paper accepted for publication in          #
# Acta Crystallographica Section E. It conforms to the requirements of       #
# Notes for Authors for Acta Crystallographica Section E, and has been       #
# peer reviewed under the auspices of the IUCr Commission on Journals.       #
#                                                                            #
# Full details of the Crystallographic Information File format               #
# are given in the paper "The Crystallographic Information File (CIF):       #
# a New Standard Archive File for Crystallography" by S. R. Hall, F. H.      #
# Allen and I. D. Brown [Acta Cryst. (1991), A47, 655-685].                  #
#                                                                            #
# The current version of the core CIF dictionary is obtainable from          #
# ftp://ftp.iucr.org/pub/cif_core.dic.                                       #
#                                                                            #
# Software is freely available for graphical display of the structure(s)     #
# in this CIF. For information consult the CIF software page                 #
# http://www.iucr.org/resources/cif/software.                                #
#                                                                            #
# This file may be used for bona fide research purposes within the           #
# scientific community so long as proper attribution is given to the journal # 
# article from which it was obtained.                                        #
#                                                                            #
##############################################################################
data_I
_audit_creation_method     'SHELXL-2017/1'
_journal_date_recd_electronic     2018-10-10
_journal_date_accepted     2018-10-29
_journal_name_full     'Acta Crystallographica, Section E'
_journal_year     2018
_journal_volume     74
_journal_issue     12
_journal_page_first     1755
_journal_page_last     1758
_journal_paper_category     GM
_journal_paper_doi     10.1107/S2056989018015293
_journal_coeditor_code     WM5468
_publ_contact_author_name     'Christophe Faulmann'
_publ_contact_author_address
;
CNRS, LCC (Laboratoire de Chimie de Coordination)
205 route de Narbonne, BP44099,
31077 Toulouse Cedex 4, France
Universit\'e de Toulouse, UPS, INPT, 31077 Toulouse Cedex 4,
France
;
_publ_contact_author_email     'christophe.faulmann@lcc-toulouse.fr'
_publ_contact_author_fax     ?
_publ_contact_author_phone     ?
_publ_section_title
;
A new compound in the BEDT-TTF family [BEDT-TTF =
bis(ethylenedithio)tetrathiafulvalene] with a tetrathiocyanatocuprate(II)
anion, pseudo-<i>\k</i>-(BEDT-TTF)~4~[Cu(NCS)~4~]
;
loop_
    _publ_author_name
    _publ_author_footnote
    _publ_author_address
    'Faulmann, Christophe' .
;
CNRS, LCC (Laboratoire de Chimie de Coordination)
205 route de Narbonne, BP44099,
31077 Toulouse Cedex 4, France
Universit\'e de Toulouse, UPS, INPT, 31077 Toulouse Cedex 4,
France
;
    'Cormary, Beno\^it' .
;
CNRS, LCC (Laboratoire de Chimie de Coordination)
205 route de Narbonne, BP44099,
31077 Toulouse Cedex 4, France
Universit\'e de Toulouse, UPS, INPT, 31077 Toulouse Cedex 4,
France
;
    'Valade, Lydie' .
;
CNRS, LCC (Laboratoire de Chimie de Coordination)
205 route de Narbonne, BP44099,
31077 Toulouse Cedex 4, France
Universit\'e de Toulouse, UPS, INPT, 31077 Toulouse Cedex 4,
France
;
    'Jacob, Kane' .
;
CNRS, LCC (Laboratoire de Chimie de Coordination)
205 route de Narbonne, BP44099,
31077 Toulouse Cedex 4, France
Universit\'e de Toulouse, UPS, INPT, 31077 Toulouse Cedex 4,
France
;
    'de Caro, Dominique' .
;
CNRS, LCC (Laboratoire de Chimie de Coordination)
205 route de Narbonne, BP44099,
31077 Toulouse Cedex 4, France
Universit\'e de Toulouse, UPS, INPT, 31077 Toulouse Cedex 4,
France
;
_publ_section_synopsis
;
The new compound (BEDT-TTF)~4~[Cu(NCS)~4~] based on the organic donor BEDT-TTF
[bis(ethylenedithio)tetrathiafulvalene] has been obtained during a
galvanostatic electrocrystallization process with Cu(NCS). It exhibits a
pseudo-\k arrangement, never observed up to now in the BEDT-TTF family with
thiocyanatocuprate(II) anions.
;
_chemical_name_systematic
;
Bis[bis(ethylenedithio)tetrathiafulvalenium] tetrathiocyanatocuprate(II)
bis[bis(ethylenedithio)tetrathiafulvalene]
;
_chemical_name_common     ?
_chemical_formula_moiety     '2(C10 H8 S8 +), C4 Cu N4 S4 2-, 2(C10 H8 S8)'
_chemical_formula_sum     'C44 H32 Cu N4 S36'
_chemical_formula_iupac     '(C10 H8 S8)2 [Cu (C N S)4], 2C10 H8 S8'
_chemical_formula_weight     1834.43
_chemical_melting_point     ?
_space_group_crystal_system     monoclinic
_space_group_name_H-M_alt     'P 21/c'
_space_group_name_Hall     '-P 2ybc'
loop_
    _space_group_symop_operation_xyz
    'x, y, z'
    '-x, y+1/2, -z+1/2'
    '-x, -y, -z'
    'x, -y-1/2, z-1/2'
_cell_length_a     16.9036(17)
_cell_length_b     21.004(2)
_cell_length_c     9.6205(9)
_cell_angle_alpha     90
_cell_angle_beta     103.071(3)
_cell_angle_gamma     90
_cell_volume     3327.1(6)
_cell_formula_units_Z     2
_cell_measurement_reflns_used     7249
_cell_measurement_theta_min     2.44
_cell_measurement_theta_max     23.53
_cell_measurement_temperature     100(2)
_exptl_crystal_description     plate
_exptl_crystal_colour     orange
_exptl_crystal_size_max     0.18
_exptl_crystal_size_mid     0.16
_exptl_crystal_size_min     0.02
_exptl_crystal_density_diffrn     1.831
_exptl_crystal_F_000     1858
_exptl_absorpt_coefficient_mu     1.499
_exptl_absorpt_correction_type     multi-scan
_exptl_absorpt_process_details
;
(<i>SADABS</i>; Bruker, 2012)
;
_exptl_absorpt_correction_T_min     0.6515
_exptl_absorpt_correction_T_max     0.7450
_diffrn_ambient_temperature     100(2)
_diffrn_radiation_type     MoK\a
_diffrn_radiation_wavelength     0.71073
_diffrn_radiation_source     'microfocus sealed tube'
_diffrn_radiation_monochromator     'multilayer optics'
_diffrn_measurement_device_type     'Bruker Kappa APEXII Quazar CCD'
_diffrn_measurement_method     'phi and omega scans'
_diffrn_detector_area_resol_mean     ?
_diffrn_reflns_number     48335
_diffrn_reflns_av_R_equivalents     0.0698
_diffrn_reflns_av_unetI/netI     0.0393
_diffrn_reflns_theta_min     2.380
_diffrn_reflns_theta_max     23.708
_diffrn_reflns_theta_full     23.708
_diffrn_measured_fraction_theta_max     0.997
_diffrn_measured_fraction_theta_full     0.997
_diffrn_reflns_limit_h_min     -19
_diffrn_reflns_limit_h_max     19
_diffrn_reflns_limit_k_min     -23
_diffrn_reflns_limit_k_max     23
_diffrn_reflns_limit_l_min     -10
_diffrn_reflns_limit_l_max     10
_refine_special_details     ?
_reflns_number_total     5028
_reflns_number_gt     3816
_reflns_threshold_expression     'I > 2\s(I)'
_refine_ls_structure_factor_coef     Fsqd
_refine_ls_matrix_type     full
_refine_ls_R_factor_all     0.0520
_refine_ls_R_factor_gt     0.0321
_refine_ls_wR_factor_gt     0.0689
_refine_ls_wR_factor_ref     0.0775
_refine_ls_goodness_of_fit_ref     1.017
_refine_ls_restrained_S_all     1.017
_refine_ls_number_reflns     5028
_refine_ls_number_parameters     385
_refine_ls_number_restraints     0
_refine_ls_hydrogen_treatment     constr
_refine_ls_weighting_scheme     calc
_refine_ls_weighting_details
              'w=1/[\s^2^(Fo^2^)+(0.0295P)^2^+4.1709P] where P=(Fo^2^+2Fc^2^)/3'
_atom_sites_solution_hydrogens     geom
_atom_sites_solution_primary     ?
_atom_sites_solution_secondary     ?
_refine_ls_shift/su_max     0.001
_refine_ls_shift/su_mean     0.000
_refine_diff_density_max     0.380
_refine_diff_density_min     -0.393
_refine_ls_extinction_method     none
_refine_ls_extinction_coef     .
loop_
    _atom_type_symbol
    _atom_type_description
    _atom_type_scat_dispersion_real
    _atom_type_scat_dispersion_imag
    _atom_type_scat_source
    'C' 'C' 0.0033 0.0016
                         'International Tables Vol C Tables 4.2.6.8 and 6.1.1.4'
    'S' 'S' 0.1246 0.1234
                         'International Tables Vol C Tables 4.2.6.8 and 6.1.1.4'
    'Cu' 'Cu' 0.3201 1.2651
                         'International Tables Vol C Tables 4.2.6.8 and 6.1.1.4'
    'Br' 'Br' -0.2901 2.4595
                         'International Tables Vol C Tables 4.2.6.8 and 6.1.1.4'
    'N' 'N' 0.0061 0.0033
                         'International Tables Vol C Tables 4.2.6.8 and 6.1.1.4'
    'H' 'H' 0.0000 0.0000
                         'International Tables Vol C Tables 4.2.6.8 and 6.1.1.4'
_computing_data_collection
;
APEX2 (Bruker, 2012)
;
_computing_cell_refinement
;
SAINT (Bruker, 2012)
;
_computing_data_reduction
;
SAINT (Bruker, 2012)
;
_computing_structure_solution
;
SHELXS97 (Sheldrick, 2008)
;
_computing_structure_refinement
;
SHELXL2018 (Sheldrick, 2015)
;
_computing_molecular_graphics
;
Mercury (Macrae et al., 2006)
;
_computing_publication_material
;
WinGX (Farrugia, 2012)
;
loop_
    _atom_site_type_symbol
    _atom_site_label
    _atom_site_fract_x
    _atom_site_fract_y
    _atom_site_fract_z
    _atom_site_U_iso_or_equiv
    _atom_site_adp_type
    _atom_site_calc_flag
    _atom_site_occupancy
    _atom_site_disorder_assembly
    _atom_site_disorder_group
    C C1 -0.0171(2) 0.42002(18) 0.7252(4) 0.0213(9) Uani d 1 . .
    C C2 0.0246(2) 0.6302(2) 0.8878(4) 0.0253(10) Uani d 1 . .
    C C3 0.8700(2) 0.54753(16) 0.5992(4) 0.0187(9) Uani d 1 . .
    H H3A 0.928155 0.545997 0.647921 0.022 Uiso calc 1 . .
    H H3B 0.862454 0.520423 0.512981 0.022 Uiso calc 1 . .
    C C4 0.8478(2) 0.61543(17) 0.5535(4) 0.0209(9) Uani d 1 . .
    H H4A 0.890091 0.632876 0.507824 0.025 Uiso calc 1 . .
    H H4B 0.847851 0.641325 0.639476 0.025 Uiso calc 1 . .
    C C5 0.7131(2) 0.54291(16) 0.6393(4) 0.0149(8) Uani d 1 . .
    C C6 0.6896(2) 0.58496(16) 0.5308(4) 0.0160(8) Uani d 1 . .
    C C7 0.5595(2) 0.55932(15) 0.6157(4) 0.0149(8) Uani d 1 . .
    C C8 0.4827(2) 0.55887(16) 0.6416(4) 0.0154(8) Uani d 1 . .
    C C9 0.3595(2) 0.53724(16) 0.7503(4) 0.0154(8) Uani d 1 . .
    C C10 0.3323(2) 0.57822(16) 0.6408(4) 0.0160(8) Uani d 1 . .
    C C11 0.2046(2) 0.52444(17) 0.7908(4) 0.0209(9) Uani d 1 . .
    H H11A 0.184487 0.494450 0.711275 0.025 Uiso calc 1 . .
    H H11B 0.171329 0.518267 0.862179 0.025 Uiso calc 1 . .
    C C12 0.1924(2) 0.59208(17) 0.7337(4) 0.0209(9) Uani d 1 . .
    H H12A 0.217762 0.621861 0.810709 0.025 Uiso calc 1 . .
    H H12B 0.133437 0.601329 0.708352 0.025 Uiso calc 1 . .
    C C13 0.8509(2) 0.64170(17) 0.0556(4) 0.0215(9) Uani d 1 . .
    H H13A 0.858052 0.616445 0.144492 0.026 Uiso calc 1 . .
    H H13B 0.892041 0.626958 0.004150 0.026 Uiso calc 1 . .
    C C14 0.8670(2) 0.71118(17) 0.0950(4) 0.0203(9) Uani d 1 . .
    H H14A 0.852389 0.737338 0.007359 0.024 Uiso calc 1 . .
    H H14B 0.925749 0.716993 0.136028 0.024 Uiso calc 1 . .
    C C15 0.6912(2) 0.66642(16) 0.0439(4) 0.0132(8) Uani d 1 . .
    C C16 0.7133(2) 0.71147(16) 0.1441(4) 0.0156(8) Uani d 1 . .
    C C17 0.5605(2) 0.69326(16) 0.1286(4) 0.0169(9) Uani d 1 . .
    C C18 0.4857(2) 0.69108(16) 0.1551(4) 0.0165(9) Uani d 1 . .
    C C19 0.3385(2) 0.65929(16) 0.1588(4) 0.0141(8) Uani d 1 . .
    C C20 0.3569(2) 0.70712(16) 0.2528(4) 0.0149(8) Uani d 1 . .
    C C21 0.1796(2) 0.65689(16) 0.2003(4) 0.0168(9) Uani d 1 . .
    H H21A 0.123433 0.652063 0.142740 0.020 Uiso calc 1 . .
    H H21B 0.182206 0.635883 0.293364 0.020 Uiso calc 1 . .
    C C22 0.1970(2) 0.72687(17) 0.2261(4) 0.0229(9) Uani d 1 . .
    H H22A 0.152515 0.746340 0.263158 0.028 Uiso calc 1 . .
    H H22B 0.197940 0.747725 0.134226 0.028 Uiso calc 1 . .
    S S1 -0.02733(6) 0.37420(5) 0.58614(11) 0.0285(3) Uani d 1 . .
    S S2 0.02204(7) 0.70695(5) 0.86453(12) 0.0331(3) Uani d 1 . .
    S S3 0.81075(6) 0.51479(4) 0.71701(10) 0.0169(2) Uani d 1 . .
    S S4 0.75024(6) 0.62342(4) 0.43121(10) 0.0210(2) Uani d 1 . .
    S S5 0.63665(5) 0.51340(4) 0.71623(10) 0.0158(2) Uani d 1 . .
    S S6 0.58730(6) 0.60578(4) 0.48575(10) 0.0173(2) Uani d 1 . .
    S S7 0.46026(6) 0.51311(4) 0.77698(10) 0.0178(2) Uani d 1 . .
    S S8 0.40302(6) 0.60313(4) 0.54464(10) 0.0167(2) Uani d 1 . .
    S S9 0.30860(6) 0.50474(4) 0.87210(10) 0.0198(2) Uani d 1 . .
    S S10 0.23390(6) 0.60719(4) 0.57979(10) 0.0198(2) Uani d 1 . .
    S S11 0.75135(6) 0.62589(4) -0.05352(10) 0.0183(2) Uani d 1 . .
    S S12 0.81090(6) 0.73927(4) 0.22123(10) 0.0178(2) Uani d 1 . .
    S S13 0.58828(6) 0.64487(4) -0.00163(10) 0.0180(2) Uani d 1 . .
    S S14 0.63616(6) 0.74608(4) 0.21522(10) 0.0183(2) Uani d 1 . .
    S S15 0.41224(6) 0.63676(4) 0.06567(10) 0.0180(2) Uani d 1 . .
    S S16 0.45292(6) 0.74247(4) 0.27426(11) 0.0212(2) Uani d 1 . .
    S S17 0.24819(6) 0.61583(4) 0.10988(11) 0.0208(2) Uani d 1 . .
    S S18 0.29242(6) 0.74148(5) 0.35111(10) 0.0232(2) Uani d 1 . .
    Cu Cu1 0.000000 0.500000 1.000000 0.02233(18) Uani d 1 . .
    N N1 -0.0100(2) 0.45238(15) 0.8251(4) 0.0282(8) Uani d 1 . .
    N N2 0.0279(2) 0.57616(18) 0.9071(4) 0.0379(10) Uani d 1 . .
loop_
    _atom_site_aniso_label
    _atom_site_aniso_U_11
    _atom_site_aniso_U_22
    _atom_site_aniso_U_33
    _atom_site_aniso_U_12
    _atom_site_aniso_U_13
    _atom_site_aniso_U_23
    C1 0.015(2) 0.017(2) 0.030(2) 0.0038(17) 0.0001(19) 0.0093(19)
    C2 0.019(2) 0.037(3) 0.021(2) -0.0072(19) 0.0067(19) -0.005(2)
    C3 0.019(2) 0.017(2) 0.021(2) 0.0019(16) 0.0063(18) 0.0027(16)
    C4 0.016(2) 0.016(2) 0.030(2) -0.0010(16) 0.0057(18) 0.0024(17)
    C5 0.019(2) 0.0108(19) 0.016(2) 0.0001(16) 0.0054(17) -0.0015(16)
    C6 0.018(2) 0.0103(19) 0.020(2) -0.0008(16) 0.0063(17) -0.0007(16)
    C7 0.020(2) 0.0085(18) 0.014(2) 0.0001(16) 0.0009(17) -0.0022(15)
    C8 0.021(2) 0.0120(19) 0.0123(19) 0.0009(16) 0.0007(17) 0.0001(15)
    C9 0.018(2) 0.0137(19) 0.015(2) -0.0001(16) 0.0038(17) -0.0028(16)
    C10 0.022(2) 0.0123(19) 0.014(2) 0.0002(16) 0.0058(17) -0.0027(16)
    C11 0.018(2) 0.024(2) 0.022(2) -0.0023(17) 0.0077(18) 0.0015(17)
    C12 0.022(2) 0.019(2) 0.023(2) 0.0047(17) 0.0083(18) 0.0018(17)
    C13 0.016(2) 0.023(2) 0.026(2) 0.0008(17) 0.0075(18) -0.0040(18)
    C14 0.017(2) 0.024(2) 0.021(2) -0.0037(17) 0.0063(18) -0.0055(17)
    C15 0.014(2) 0.0102(19) 0.017(2) 0.0009(15) 0.0056(16) 0.0041(16)
    C16 0.016(2) 0.016(2) 0.016(2) -0.0024(16) 0.0046(17) 0.0025(16)
    C17 0.017(2) 0.0100(19) 0.021(2) 0.0014(16) -0.0003(18) -0.0036(16)
    C18 0.018(2) 0.0079(19) 0.022(2) -0.0009(16) 0.0029(18) -0.0031(16)
    C19 0.014(2) 0.0114(19) 0.016(2) 0.0010(15) 0.0025(17) 0.0051(16)
    C20 0.018(2) 0.0107(19) 0.015(2) -0.0001(15) 0.0014(17) 0.0026(15)
    C21 0.013(2) 0.020(2) 0.019(2) -0.0009(16) 0.0042(17) -0.0043(16)
    C22 0.019(2) 0.019(2) 0.031(2) -0.0010(17) 0.0078(19) -0.0043(18)
    S1 0.0236(6) 0.0350(6) 0.0274(6) 0.0033(5) 0.0066(5) -0.0062(5)
    S2 0.0253(6) 0.0306(6) 0.0430(7) 0.0026(5) 0.0070(5) 0.0175(5)
    S3 0.0160(5) 0.0153(5) 0.0196(5) 0.0019(4) 0.0045(4) 0.0046(4)
    S4 0.0236(6) 0.0184(5) 0.0222(6) 0.0021(4) 0.0079(5) 0.0087(4)
    S5 0.0155(5) 0.0143(5) 0.0170(5) 0.0004(4) 0.0027(4) 0.0033(4)
    S6 0.0195(6) 0.0141(5) 0.0183(5) 0.0024(4) 0.0041(4) 0.0033(4)
    S7 0.0188(5) 0.0169(5) 0.0175(5) 0.0019(4) 0.0037(4) 0.0032(4)
    S8 0.0173(5) 0.0146(5) 0.0180(5) 0.0018(4) 0.0034(4) 0.0031(4)
    S9 0.0217(6) 0.0186(5) 0.0199(5) 0.0014(4) 0.0065(4) 0.0051(4)
    S10 0.0189(6) 0.0222(5) 0.0185(5) 0.0052(4) 0.0046(4) 0.0044(4)
    S11 0.0172(5) 0.0180(5) 0.0209(5) -0.0026(4) 0.0067(4) -0.0048(4)
    S12 0.0160(5) 0.0194(5) 0.0180(5) -0.0045(4) 0.0041(4) -0.0033(4)
    S13 0.0139(5) 0.0148(5) 0.0243(6) -0.0003(4) 0.0024(4) -0.0042(4)
    S14 0.0151(5) 0.0135(5) 0.0259(5) -0.0006(4) 0.0038(4) -0.0049(4)
    S15 0.0142(5) 0.0156(5) 0.0242(5) -0.0017(4) 0.0045(4) -0.0062(4)
    S16 0.0163(5) 0.0179(5) 0.0300(6) -0.0027(4) 0.0066(5) -0.0093(4)
    S17 0.0200(6) 0.0175(5) 0.0272(6) -0.0061(4) 0.0099(5) -0.0074(4)
    S18 0.0221(6) 0.0239(5) 0.0260(6) -0.0060(4) 0.0102(5) -0.0116(4)
    Cu1 0.0214(4) 0.0135(3) 0.0321(4) -0.0006(3) 0.0061(3) -0.0034(3)
    N1 0.033(2) 0.0178(18) 0.032(2) 0.0032(16) 0.0023(17) 0.0016(17)
    N2 0.053(3) 0.026(2) 0.041(2) -0.0139(19) 0.024(2) -0.0099(18)
_geom_special_details
;
 All esds (except the esd in the dihedral angle between two l.s. planes)
 are estimated using the full covariance matrix.  The cell esds are taken
 into account individually in the estimation of esds in distances, angles
 and torsion angles; correlations between esds in cell parameters are only
 used when they are defined by crystal symmetry.  An approximate (isotropic)
 treatment of cell esds is used for estimating esds involving l.s. planes.
;
loop_
    _geom_bond_atom_site_label_1
    _geom_bond_atom_site_label_2
    _geom_bond_site_symmetry_2
    _geom_bond_distance
    _geom_bond_publ_flag
    C1 N1 . 1.161(5) ?
    C1 S1 . 1.625(4) ?
    C2 N2 . 1.149(5) ?
    C2 S2 . 1.627(5) ?
    C3 C4 . 1.514(5) ?
    C3 S3 . 1.809(4) ?
    C3 H3A . 0.9900 ?
    C3 H3B . 0.9900 ?
    C4 S4 . 1.804(4) ?
    C4 H4A . 0.9900 ?
    C4 H4B . 0.9900 ?
    C5 C6 . 1.357(5) ?
    C5 S5 . 1.742(4) ?
    C5 S3 . 1.753(4) ?
    C6 S6 . 1.740(4) ?
    C6 S4 . 1.751(4) ?
    C7 C8 . 1.377(5) ?
    C7 S5 . 1.731(4) ?
    C7 S6 . 1.732(4) ?
    C8 S8 . 1.726(4) ?
    C8 S7 . 1.728(4) ?
    C9 C10 . 1.358(5) ?
    C9 S7 . 1.740(4) ?
    C9 S9 . 1.742(4) ?
    C10 S10 . 1.743(4) ?
    C10 S8 . 1.749(4) ?
    C11 C12 . 1.520(5) ?
    C11 S9 . 1.803(4) ?
    C11 H11A . 0.9900 ?
    C11 H11B . 0.9900 ?
    C12 S10 . 1.805(4) ?
    C12 H12A . 0.9900 ?
    C12 H12B . 0.9900 ?
    C13 C14 . 1.517(5) ?
    C13 S11 . 1.802(4) ?
    C13 H13A . 0.9900 ?
    C13 H13B . 0.9900 ?
    C14 S12 . 1.800(4) ?
    C14 H14A . 0.9900 ?
    C14 H14B . 0.9900 ?
    C15 C16 . 1.342(5) ?
    C15 S11 . 1.752(4) ?
    C15 S13 . 1.755(4) ?
    C16 S12 . 1.749(4) ?
    C16 S14 . 1.761(4) ?
    C17 C18 . 1.346(5) ?
    C17 S14 . 1.755(4) ?
    C17 S13 . 1.758(4) ?
    C18 S16 . 1.753(4) ?
    C18 S15 . 1.761(4) ?
    C19 C20 . 1.340(5) ?
    C19 S17 . 1.749(4) ?
    C19 S15 . 1.757(4) ?
    C20 S18 . 1.752(4) ?
    C20 S16 . 1.755(4) ?
    C21 C22 . 1.508(5) ?
    C21 S17 . 1.817(4) ?
    C21 H21A . 0.9900 ?
    C21 H21B . 0.9900 ?
    C22 S18 . 1.807(4) ?
    C22 H22A . 0.9900 ?
    C22 H22B . 0.9900 ?
    S3 S17 3_666 3.4702(13) ?
    S3 S11 1_556 3.5113(13) ?
    S4 S12 . 3.4627(13) ?
    S4 S14 . 3.5862(13) ?
    S5 S11 1_556 3.5079(13) ?
    S5 S17 3_666 3.5330(13) ?
    S6 S7 3_666 3.5146(13) ?
    S9 S11 3_666 3.5216(13) ?
    S9 S15 1_556 3.5707(13) ?
    S9 S17 1_556 3.5743(14) ?
    Cu1 N1 . 1.932(4) ?
    Cu1 N1 3_567 1.932(4) ?
    Cu1 N2 3_567 1.942(4) ?
    Cu1 N2 . 1.942(4) ?
loop_
    _geom_angle_atom_site_label_1
    _geom_angle_atom_site_label_2
    _geom_angle_atom_site_label_3
    _geom_angle_site_symmetry_1
    _geom_angle_site_symmetry_3
    _geom_angle
    _geom_angle_publ_flag
    N1 C1 S1 . . 179.5(4) ?
    N2 C2 S2 . . 178.3(4) ?
    C4 C3 S3 . . 113.8(3) ?
    C4 C3 H3A . . 108.8 ?
    S3 C3 H3A . . 108.8 ?
    C4 C3 H3B . . 108.8 ?
    S3 C3 H3B . . 108.8 ?
    H3A C3 H3B . . 107.7 ?
    C3 C4 S4 . . 114.0(3) ?
    C3 C4 H4A . . 108.8 ?
    S4 C4 H4A . . 108.8 ?
    C3 C4 H4B . . 108.8 ?
    S4 C4 H4B . . 108.8 ?
    H4A C4 H4B . . 107.7 ?
    C6 C5 S5 . . 116.2(3) ?
    C6 C5 S3 . . 129.2(3) ?
    S5 C5 S3 . . 114.62(19) ?
    C5 C6 S6 . . 117.2(3) ?
    C5 C6 S4 . . 128.0(3) ?
    S6 C6 S4 . . 114.8(2) ?
    C8 C7 S5 . . 121.2(3) ?
    C8 C7 S6 . . 123.7(3) ?
    S5 C7 S6 . . 115.1(2) ?
    C7 C8 S8 . . 123.5(3) ?
    C7 C8 S7 . . 121.1(3) ?
    S8 C8 S7 . . 115.4(2) ?
    C10 C9 S7 . . 116.6(3) ?
    C10 C9 S9 . . 129.6(3) ?
    S7 C9 S9 . . 113.8(2) ?
    C9 C10 S10 . . 127.8(3) ?
    C9 C10 S8 . . 116.6(3) ?
    S10 C10 S8 . . 115.6(2) ?
    C12 C11 S9 . . 114.3(3) ?
    C12 C11 H11A . . 108.7 ?
    S9 C11 H11A . . 108.7 ?
    C12 C11 H11B . . 108.7 ?
    S9 C11 H11B . . 108.7 ?
    H11A C11 H11B . . 107.6 ?
    C11 C12 S10 . . 114.5(3) ?
    C11 C12 H12A . . 108.6 ?
    S10 C12 H12A . . 108.6 ?
    C11 C12 H12B . . 108.6 ?
    S10 C12 H12B . . 108.6 ?
    H12A C12 H12B . . 107.6 ?
    C14 C13 S11 . . 114.4(3) ?
    C14 C13 H13A . . 108.6 ?
    S11 C13 H13A . . 108.6 ?
    C14 C13 H13B . . 108.6 ?
    S11 C13 H13B . . 108.6 ?
    H13A C13 H13B . . 107.6 ?
    C13 C14 S12 . . 113.1(3) ?
    C13 C14 H14A . . 109.0 ?
    S12 C14 H14A . . 109.0 ?
    C13 C14 H14B . . 109.0 ?
    S12 C14 H14B . . 109.0 ?
    H14A C14 H14B . . 107.8 ?
    C16 C15 S11 . . 128.8(3) ?
    C16 C15 S13 . . 117.4(3) ?
    S11 C15 S13 . . 113.79(19) ?
    C15 C16 S12 . . 128.5(3) ?
    C15 C16 S14 . . 117.4(3) ?
    S12 C16 S14 . . 114.1(2) ?
    C18 C17 S14 . . 123.1(3) ?
    C18 C17 S13 . . 122.0(3) ?
    S14 C17 S13 . . 114.9(2) ?
    C17 C18 S16 . . 123.5(3) ?
    C17 C18 S15 . . 121.2(3) ?
    S16 C18 S15 . . 115.2(2) ?
    C20 C19 S17 . . 128.9(3) ?
    C20 C19 S15 . . 117.6(3) ?
    S17 C19 S15 . . 113.5(2) ?
    C19 C20 S18 . . 126.5(3) ?
    C19 C20 S16 . . 117.6(3) ?
    S18 C20 S16 . . 115.7(2) ?
    C22 C21 S17 . . 114.8(3) ?
    C22 C21 H21A . . 108.6 ?
    S17 C21 H21A . . 108.6 ?
    C22 C21 H21B . . 108.6 ?
    S17 C21 H21B . . 108.6 ?
    H21A C21 H21B . . 107.5 ?
    C21 C22 S18 . . 112.7(3) ?
    C21 C22 H22A . . 109.0 ?
    S18 C22 H22A . . 109.0 ?
    C21 C22 H22B . . 109.0 ?
    S18 C22 H22B . . 109.0 ?
    H22A C22 H22B . . 107.8 ?
    C5 S3 C3 . . 101.87(17) ?
    C5 S3 S17 . 3_666 97.25(12) ?
    C3 S3 S17 . 3_666 149.40(12) ?
    C5 S3 S11 . 1_556 70.65(12) ?
    C3 S3 S11 . 1_556 114.76(12) ?
    S17 S3 S11 3_666 1_556 94.00(3) ?
    C6 S4 C4 . . 99.35(18) ?
    C6 S4 S12 . . 158.54(12) ?
    C4 S4 S12 . . 95.63(13) ?
    C6 S4 S14 . . 110.11(12) ?
    C4 S4 S14 . . 137.49(12) ?
    S12 S4 S14 . . 49.34(3) ?
    C7 S5 C5 . . 95.85(17) ?
    C7 S5 S11 . 1_556 102.50(12) ?
    C5 S5 S11 . 1_556 70.81(12) ?
    C7 S5 S17 . 3_666 163.25(12) ?
    C5 S5 S17 . 3_666 95.28(12) ?
    S11 S5 S17 1_556 3_666 92.97(3) ?
    C7 S6 C6 . . 95.43(17) ?
    C7 S6 S7 . 3_666 93.63(12) ?
    C6 S6 S7 . 3_666 93.06(12) ?
    C8 S7 C9 . . 95.80(17) ?
    C8 S8 C10 . . 95.53(17) ?
    C8 S8 S5 . 3_666 90.59(12) ?
    C10 S8 S5 . 3_666 97.38(12) ?
    C9 S9 C11 . . 101.52(17) ?
    C9 S9 S11 . 3_666 151.62(12) ?
    C11 S9 S11 . 3_666 91.85(12) ?
    C9 S9 S15 . 1_556 77.75(12) ?
    C11 S9 S15 . 1_556 111.30(13) ?
    S11 S9 S15 3_666 1_556 120.58(3) ?
    C9 S9 S17 . 1_556 115.51(12) ?
    C11 S9 S17 . 1_556 74.71(13) ?
    S11 S9 S17 3_666 1_556 92.03(3) ?
    S15 S9 S17 1_556 1_556 48.46(3) ?
    C10 S10 C12 . . 100.41(17) ?
    C15 S11 C13 . . 100.20(17) ?
    C16 S12 C14 . . 101.22(17) ?
    C16 S12 S4 . . 68.74(12) ?
    C14 S12 S4 . . 115.70(13) ?
    C15 S13 C17 . . 94.73(17) ?
    C17 S14 C16 . . 94.53(17) ?
    C17 S14 S4 . . 93.43(12) ?
    C16 S14 S4 . . 65.17(11) ?
    C19 S15 C18 . . 94.55(17) ?
    C18 S16 C20 . . 94.76(17) ?
    C19 S17 C21 . . 103.65(17) ?
    C20 S18 C22 . . 98.12(17) ?
    N1 Cu1 N1 . 3_567 180.0 ?
    N1 Cu1 N2 . 3_567 89.53(14) ?
    N1 Cu1 N2 3_567 3_567 90.47(14) ?
    N1 Cu1 N2 . . 90.46(14) ?
    N1 Cu1 N2 3_567 . 89.53(14) ?
    N2 Cu1 N2 3_567 . 180.0 ?
    C1 N1 Cu1 . . 175.2(3) ?
    C2 N2 Cu1 . . 151.6(4) ?
_shelx_space_group_comment
;
The symmetry employed for this shelxl refinement is uniquely defined
by the following loop, which should always be used as a source of
symmetry information in preference to the above space-group names.
They are only intended as comments.
;
_shelx_estimated_absorpt_T_min     0.774
_shelx_estimated_absorpt_T_max     0.971
_shelx_hkl_file
;
   0   0   1    0.00    0.02
   0   0   1    0.04    0.09
   0   0   1    0.13    0.10
   0   0   1    0.00    0.09
   0   0  -1   -0.02    0.04
   0   0  -1   -0.03    0.03
   0   0  -1   -0.01    0.07
   0   0  -1    0.03    0.04
   0   0  -2    2.54    0.32
   0   0  -2    1.93    0.25
   0   0  -2    2.00    0.28
   0   0  -2    1.98    0.33
   0   0  -2    1.56    0.25
   0   0   2    2.02    0.33
   0   0   2    1.77    0.33
   0   0   3    0.24    0.25
   0   0   3   -0.06    0.14
   0   0  -3    0.12    0.24
   0   0  -3   -0.46    0.22
   0   0  -3   -0.13    0.23
   0   0  -3    0.24    0.23
   0   0  -3   -0.29    0.26
   0   0   3   -0.22    0.30
   0   0  -4   13.85    0.84
   0   0   4   13.29    0.88
   0   0  -4   12.70    0.90
   0   0  -4   13.19    0.83
   0   0  -4   13.88    0.78
   0   0  -4   13.56    0.94
   0   0   4   13.63    0.97
   0   0  -5   -0.24    0.30
   0   0  -5    0.05    0.31
   0   0  -5    0.35    0.29
   0   0   5    0.24    0.36
   0   0  -5    0.00    0.32
   0   0   5    0.25    0.32
   0   0  -5    0.02    0.29
   0   0   6   24.84    1.45
   0   0   6   26.60    1.55
   0   0  -6   23.22    1.25
   0   0  -6   26.18    1.38
   0   0  -6   23.72    1.51
   0   0  -6   24.86    1.58
   0   0   7    0.10    0.36
   0   0  -7    0.51    0.49
   0   0  -7    0.08    0.43
   0   0   7    0.07    0.47
   0   0  -7    0.36    0.38
   0   0   8    8.30    1.13
   0   0  -8    8.09    0.97
   0   0  -8    7.69    1.09
   0   0  -8    7.54    0.89
   0   0   9    0.17    0.69
   0   0  -9   -0.07    0.48
   0   0  -9    0.46    0.57
   0   0  -9   -0.93    0.52
   0   0 -10   -0.09    0.66
   0   0  10   -0.35    0.67
   0   1   0    0.01    0.01
   0   1   0    0.00    0.01
   0   1   0    0.00    0.02
   0   1   0    0.00    0.01
   0   1   0    0.02    0.03
   0  -1   0   -0.01    0.01
   0  -1   0    0.00    0.01
   0  -1   0    0.02    0.02
   0  -1   0    0.00    0.01
   0  -1   0    0.00    0.01
   0   1  -1    0.01    0.06
   0   1  -1    0.02    0.06
   0   1   1    0.96    0.15
   0   1  -1    0.00    0.07
   0   1  -1    0.02    0.08
   0   1   1    0.17    0.09
   0   1  -1   -0.02    0.05
   0  -1   1    0.25    0.12
   0  -1  -1    0.28    0.11
   0  -1   1    0.38    0.16
   0  -1   1    0.45    0.14
   0  -1   1    0.00    0.10
   0  -1  -1    0.06    0.08
   0  -1   1    0.74    0.15
   0   1  -2   23.37    1.01
   0   1   2   21.56    0.98
   0   1  -2   22.88    0.99
   0   1   2   22.69    1.00
   0   1  -2   21.45    0.94
   0   1  -2   23.71    1.07
   0   1  -2   23.17    1.01
   0  -1  -2   24.10    1.00
   0  -1   2   21.58    1.04
   0  -1   2   22.32    0.99
   0  -1  -2   24.75    1.00
   0  -1  -2   23.81    0.99
   0  -1   2   23.06    0.98
   0  -1   2   22.38    0.99
   0   1  -3    0.62    0.35
   0   1  -3    0.51    0.27
   0   1   3    0.21    0.27
   0   1  -3    0.27    0.27
   0   1  -3    0.53    0.29
   0   1  -3    0.36    0.28
   0   1   3    0.63    0.28
   0  -1  -3    0.84    0.30
   0  -1   3    0.35    0.26
   0  -1  -3    0.53    0.27
   0  -1   3    0.31    0.26
   0  -1   3    0.28    0.29
   0  -1  -3    0.46    0.27
   0  -1   3    0.03    0.28
   0   1  -4    1.09    0.36
   0   1   4    0.69    0.35
   0   1  -4    1.28    0.40
   0   1  -4    1.10    0.35
   0   1   4    1.31    0.36
   0   1  -4    1.04    0.39
   0   1  -4    1.05    0.37
   0  -1   4    1.42    0.37
   0  -1  -4    1.35    0.40
   0  -1  -4    1.18    0.38
   0  -1   4    1.08    0.35
   0  -1   4    1.02    0.39
   0  -1  -4    1.11    0.34
   0  -1   4    1.02    0.32
   0   1  -5   -0.12    0.27
   0   1  -5    0.40    0.35
   0   1  -5   -0.08    0.31
   0   1   5   -0.18    0.27
   0   1   5   -0.02    0.34
   0   1  -5    0.24    0.31
   0   1  -5    0.06    0.31
   0   1  -5    0.16    0.33
   0  -1   5    0.05    0.25
   0  -1  -5    0.19    0.33
   0  -1  -5    0.17    0.34
   0  -1   5    0.07    0.37
   0  -1   5    0.04    0.28
   0  -1   5    0.25    0.31
   0  -1  -5   -0.18    0.27
   0   1  -6    7.98    0.85
   0   1  -6    8.15    0.86
   0   1  -6    5.46    0.82
   0   1   6    6.66    0.80
   0   1   6    8.34    0.92
   0   1  -6    6.18    0.71
   0   1  -6    7.24    0.93
   0   1  -6    9.56    0.79
   0  -1  -6    5.21    0.71
   0  -1  -6    8.95    1.01
   0  -1  -6    5.23    0.82
   0  -1   6    7.70    0.84
   0  -1   6    7.98    0.73
   0  -1   6    7.44    0.94
   0   1   7   22.39    1.52
   0   1  -7   23.16    1.32
   0   1  -7   24.06    1.43
   0   1  -7   21.44    1.43
   0   1  -7   20.32    1.52
   0   1  -7   23.63    1.34
   0  -1   7   23.40    1.29
   0  -1   7   20.13    1.52
   0  -1   7   20.44    1.42
   0  -1  -7   23.25    1.23
   0  -1  -7   21.51    1.55
   0   1  -8    4.26    0.76
   0   1  -8    5.91    0.98
   0   1  -8    4.66    0.74
   0   1  -8    4.54    0.74
   0   1  -8    4.32    0.70
   0   1  -8    5.77    0.90
   0   1   8    5.13    0.97
   0  -1   8    4.68    0.98
   0  -1  -8    4.49    0.92
   0   1  -9    0.28    0.54
   0   1  -9   -0.26    0.54
   0   1   9   -0.26    0.59
   0   1  -9    0.97    0.69
   0  -1  -9   -0.58    0.61
   0  -1   9   -0.13    0.64
   0   1 -10    0.65    0.66
   0   1 -10    0.56    0.73
   0   1  10   -0.18    0.71
   0   1 -10    0.72    0.71
   0  -1  10   -0.24    0.75
   0  -1 -10    0.22    0.73
   0   2  -1    0.81    0.27
   0   2   1    1.32    0.29
   0   2   1    1.73    0.28
   0   2  -1    0.19    0.23
   0   2  -1    1.06    0.27
   0   2  -1    1.19    0.26
   0  -2   1    1.29    0.28
   0  -2  -1    1.60    0.28
   0  -2   1    1.33    0.31
   0  -2   1    1.16    0.26
   0  -2   1    1.67    0.28
   0  -2   1    1.15    0.27
   0  -2  -1    0.39    0.19
   0   2  -2   14.50    0.79
   0   2  -2   13.69    0.78
   0   2  -2   12.84    0.72
   0   2   2   12.50    0.70
   0   2  -2   12.65    0.69
   0   2  -2   14.14    0.76
   0   2   2   12.84    0.70
   0   2  -2   12.72    0.74
   0  -2  -2   13.91    0.70
   0  -2   2   14.96    0.82
   0  -2   2   13.96    0.77
   0  -2   2   13.17    0.78
   0  -2   2   13.71    0.73
   0  -2  -2   12.63    0.73
   0  -2  -2   14.17    0.74
   0  -2   2   13.11    0.73
   0   2  -3    0.84    0.31
   0   2   3    1.42    0.37
   0   2  -3    0.79    0.35
   0   2  -3    0.48    0.32
   0   2  -3    0.45    0.23
   0   2  -3    0.67    0.31
   0   2  -3    0.73    0.33
   0   2  -3    1.47    0.35
   0  -2  -3    1.15    0.32
   0  -2  -3    0.96    0.29
   0  -2   3    0.12    0.34
   0  -2  -3    0.47    0.28
   0  -2   3    0.94    0.31
   0  -2   3    0.69    0.32
   0  -2   3    0.55    0.30
   0   2  -4    5.41    0.59
   0   2  -4    5.40    0.70
   0   2  -4    4.75    0.57
   0   2   4    5.88    0.67
   0   2  -4    5.34    0.64
   0   2  -4    5.74    0.65
   0   2  -4    5.70    0.67
   0  -2  -4    6.33    0.68
   0  -2   4    5.17    0.59
   0  -2  -4    4.71    0.60
   0  -2   4    5.43    0.58
   0  -2   4    6.08    0.65
   0  -2  -4    7.79    0.76
   0  -2   4    6.44    0.74
   0   2  -5    0.25    0.34
   0   2  -5    0.65    0.40
   0   2  -5    0.05    0.33
   0   2  -5    0.12    0.37
   0   2   5   -0.11    0.34
   0   2  -5   -0.09    0.36
   0   2  -5    0.01    0.32
   0  -2   5    0.02    0.31
   0  -2  -5    0.43    0.30
   0  -2   5    0.28    0.41
   0  -2  -5   -0.44    0.27
   0  -2  -5    0.36    0.36
   0  -2   5   -0.08    0.28
   0  -2   5    0.02    0.30
   0   2  -6    0.17    0.40
   0   2  -6   -0.27    0.35
   0   2   6    0.55    0.45
   0   2  -6    0.16    0.37
   0   2  -6    0.01    0.30
   0   2  -6    0.48    0.38
   0   2  -6   -0.55    0.30
   0  -2   6    0.17    0.33
   0  -2  -6    0.23    0.39
   0  -2  -6   -0.10    0.34
   0  -2   6    0.04    0.30
   0  -2   6    0.47    0.45
   0  -2  -6   -0.29    0.27
   0  -2   6   -0.27    0.26
   0   2  -7    0.54    0.52
   0   2  -7    1.27    0.52
   0   2   7    0.59    0.50
   0   2  -7    0.55    0.46
   0   2  -7    0.68    0.47
   0   2  -7    0.79    0.49
   0   2  -7    0.64    0.40
   0  -2  -7    0.95    0.49
   0  -2   7    0.28    0.36
   0  -2   7    1.49    0.61
   0  -2   7    0.66    0.41
   0   2  -8    0.20    0.44
   0   2   8   -0.14    0.57
   0   2  -8    0.74    0.54
   0   2  -8    0.31    0.50
   0   2  -8    0.91    0.50
   0   2  -8    1.09    0.63
   0   2  -8    0.80    0.58
   0  -2   8    0.21    0.59
   0  -2  -8    0.60    0.60
   0  -2   8    0.64    0.41
   0   2  -9    3.71    0.91
   0   2  -9    3.47    0.82
   0   2  -9    2.34    0.71
   0   2   9    3.23    0.91
   0   2  -9    3.09    0.87
   0  -2  -9    2.50    0.92
   0  -2   9    2.41    0.89
   0   2 -10    4.82    0.97
   0   2  10    3.23    0.93
   0   2 -10    5.20    1.08
   0   2 -10    4.63    0.97
   0  -2  10    3.93    1.10
   0  -2 -10    5.37    1.17
   0   3   0    0.03    0.05
   0   3   0   -0.06    0.16
   0   3   0    0.09    0.14
   0   3   0   -0.05    0.15
   0   3   0    0.02    0.14
   0  -3   0   -0.06    0.14
   0  -3   0    0.11    0.14
   0  -3   0    0.08    0.11
   0  -3   0    0.01    0.09
   0  -3   0    0.00    0.12
   0   3   1   20.97    0.82
   0   3   1   22.61    0.91
   0   3  -1   21.53    0.99
   0   3  -1   22.08    0.94
   0   3  -1   21.68    0.97
   0   3   1   20.76    0.82
   0   3  -1   23.53    0.93
   0   3  -1   22.21    0.98
   0   3  -1   22.42    0.97
   0   3   1   22.33    0.94
   0  -3  -1   20.41    0.82
   0  -3   1   23.01    0.96
   0  -3  -1   20.68    0.89
   0  -3  -1   20.11    0.82
   0  -3  -1   20.98    0.90
   0  -3   1   20.44    0.98
   0  -3   1   22.66    0.91
   0  -3   1   21.59    0.93
   0  -3  -1   21.76    0.82
   0  -3   1   21.79    0.95
   0  -3   1   20.94    0.99
   0   3  -2   39.58    1.65
   0   3  -2   39.79    1.57
   0   3  -2   41.73    1.57
   0   3   2   39.67    1.57
   0   3  -2   40.81    1.63
   0   3   2   39.90    1.49
   0   3  -2   41.12    1.63
   0   3  -2   39.95    1.66
   0  -3   2   40.60    1.69
   0  -3   2   40.95    1.57
   0  -3  -2   40.64    1.57
   0  -3   2   41.03    1.60
   0  -3  -2   40.25    1.50
   0  -3   2   41.72    1.67
   0  -3  -2   40.29    1.61
   0  -3   2   40.42    1.58
   0   3   3   25.50    1.19
   0   3  -3   25.34    1.27
   0   3  -3   25.55    1.20
   0   3  -3   24.28    1.17
   0   3  -3   25.86    1.24
   0   3  -3   24.58    1.23
   0   3   3   24.83    1.15
   0   3  -3   28.02    1.31
   0  -3   3   25.28    1.32
   0  -3  -3   24.96    1.24
   0  -3   3   26.51    1.27
   0  -3  -3   24.59    1.21
   0  -3  -3   26.34    1.18
   0  -3   3   26.57    1.29
   0  -3   3   25.21    1.22
   0   3  -4    0.28    0.33
   0   3  -4   -0.32    0.31
   0   3   4    0.57    0.35
   0   3  -4    0.13    0.25
   0   3  -4    0.47    0.35
   0   3  -4    0.33    0.33
   0   3  -4    0.17    0.32
   0  -3  -4    0.50    0.31
   0  -3   4   -0.23    0.28
   0  -3   4    0.37    0.36
   0  -3   4    0.33    0.30
   0  -3   4    0.32    0.35
   0  -3  -4   -0.22    0.26
   0  -3  -4    0.75    0.33
   0   3  -5    0.92    0.41
   0   3  -5    0.49    0.30
   0   3  -5    0.57    0.40
   0   3   5    0.88    0.42
   0   3  -5    0.79    0.44
   0   3  -5    0.53    0.37
   0   3  -5    0.17    0.38
   0  -3  -5    0.19    0.30
   0  -3   5   -0.04    0.38
   0  -3   5    0.49    0.37
   0  -3   5    0.48    0.32
   0  -3  -5    0.22    0.31
   0  -3  -5    1.32    0.42
   0  -3   5    0.50    0.38
   0   3  -6   14.96    1.16
   0   3  -6   13.94    1.02
   0   3  -6   14.73    1.16
   0   3   6   13.08    1.10
   0   3  -6   14.99    1.09
   0   3  -6   14.24    1.09
   0   3  -6   16.45    1.21
   0  -3   6   15.13    1.07
   0  -3  -6   13.86    1.11
   0  -3  -6   13.44    1.13
   0  -3   6   15.64    1.05
   0  -3   6   13.11    1.06
   0  -3  -6   12.53    1.08
   0  -3   6   13.23    1.19
   0   3   7    1.27    0.57
   0   3  -7    0.33    0.43
   0   3  -7    0.41    0.50
   0   3  -7    0.83    0.51
   0   3  -7    0.71    0.52
   0   3  -7    0.06    0.41
   0   3  -7    0.91    0.49
   0  -3   7    0.23    0.45
   0  -3  -7    0.67    0.52
   0  -3   7    0.53    0.43
   0  -3   7    1.02    0.58
   0   3  -8    4.76    0.90
   0   3   8    7.21    1.07
   0   3  -8    5.91    0.88
   0   3  -8    4.77    0.89
   0   3  -8    8.17    1.06
   0   3  -8    4.53    0.93
   0   3  -8    6.79    0.92
   0  -3   8    6.15    1.06
   0  -3   8    6.62    0.86
   0  -3  -8    7.16    1.13
   0   3   9    0.26    0.59
   0   3  -9   -0.67    0.54
   0   3  -9    0.44    0.59
   0   3  -9    0.08    0.59
   0   3  -9    0.19    0.61
   0  -3   9    1.36    0.77
   0  -3  -9   -0.56    0.59
   0   3 -10   -0.47    0.63
   0   3  10    0.34    0.72
   0   3 -10   -1.27    0.55
   0   3 -10   -0.20    0.65
   0  -3  10    0.51    0.79
   0  -3 -10   -0.46    0.67
   0   4   0   -0.99    0.07
   0   4   0   -1.09    0.19
   0   4   0   -0.78    0.22
   0   4   0   -0.99    0.22
   0   4   0   -1.12    0.20
   0  -4   0   -1.02    0.18
   0  -4   0   -0.96    0.20
   0  -4   0   -1.12    0.19
   0  -4   0   -0.87    0.20
   0  -4   0   -0.95    0.21
   0   4  -1  196.51    6.33
   0   4  -1  193.74    6.39
   0   4   1  195.22    6.21
   0   4   1  194.26    6.22
   0   4  -1  188.08    6.38
   0   4  -1  221.80    6.37
   0   4   1  199.11    6.30
   0   4   1  193.61    6.31
   0   4   1  191.26    6.22
   0   4   1  194.29    6.22
   0   4  -1  195.04    6.36
   0   4  -1  194.59    6.37
   0  -4  -1  190.88    6.21
   0  -4   1  197.58    6.35
   0  -4  -1  194.46    6.30
   0  -4  -1  195.94    6.23
   0  -4   1  196.08    6.34
   0  -4   1  204.94    6.31
   0  -4   1  198.31    6.33
   0  -4   1  196.61    6.39
   0  -4   1  194.12    6.39
   0  -4  -1  198.94    6.30
   0  -4  -1  197.02    6.23
   0   4  -2  838.95   25.51
   0   4  -2  809.70   25.63
   0   4   2  839.45   25.52
   0   4  -2  806.28   25.63
   0   4   2  804.20   25.55
   0   4  -2  832.51   25.54
   0   4  -2  823.82   25.61
   0   4  -2  807.81   25.57
   0  -4   2  820.88   25.62
   0  -4   2  838.67   25.57
   0  -4   2  820.66   25.63
   0  -4   2  832.94   25.54
   0  -4   2  856.23   25.52
   0  -4  -2  823.28   25.52
   0  -4  -2  817.71   25.51
   0  -4  -2  827.09   25.40
   0   4   3    3.77    0.47
   0   4  -3    3.57    0.49
   0   4  -3    2.65    0.49
   0   4  -3    2.86    0.52
   0   4   3    4.12    0.55
   0   4  -3    3.03    0.47
   0   4  -3    2.84    0.50
   0   4  -3    3.91    0.56
   0  -4   3    3.41    0.48
   0  -4  -3    4.28    0.57
   0  -4   3    3.20    0.49
   0  -4   3    4.48    0.66
   0  -4   3    2.49    0.48
   0  -4  -3    4.86    0.63
   0  -4  -3    4.18    0.50
   0   4  -4   24.87    1.30
   0   4   4   25.31    1.28
   0   4  -4   25.44    1.35
   0   4  -4   25.15    1.40
   0   4  -4   24.24    1.25
   0   4  -4   27.66    1.39
   0   4  -4   26.06    1.42
   0   4   4   24.15    1.23
   0  -4  -4   25.03    1.26
   0  -4   4   24.70    1.33
   0  -4  -4   25.20    1.37
   0  -4   4   24.60    1.37
   0  -4   4   25.77    1.35
   0  -4   4   24.50    1.44
   0  -4  -4   24.39    1.30
   0   4  -5   11.01    0.94
   0   4  -5   10.15    0.91
   0   4  -5    9.39    0.81
   0   4  -5    9.65    1.00
   0   4  -5   10.52    0.97
   0   4  -5   10.83    0.91
   0   4   5    9.38    0.84
   0  -4  -5    8.31    0.86
   0  -4   5    9.82    0.86
   0  -4  -5    8.74    0.95
   0  -4   5   11.53    0.92
   0  -4  -5   10.18    0.92
   0  -4   5    9.48    1.06
   0  -4   5    9.51    0.91
   0   4  -6   10.96    1.15
   0   4  -6   12.33    1.04
   0   4   6   14.41    1.06
   0   4  -6    8.85    0.99
   0   4  -6   12.88    1.18
   0   4  -6   11.63    1.06
   0   4  -6   10.35    0.91
   0  -4   6   10.58    1.16
   0  -4  -6   11.42    1.05
   0  -4  -6    9.83    1.04
   0  -4   6   11.59    0.97
   0  -4   6   10.78    0.98
   0  -4   6   13.13    1.06
   0  -4  -6   11.20    1.20
   0   4  -7    0.75    0.53
   0   4  -7   -0.02    0.46
   0   4  -7    0.70    0.54
   0   4   7    1.45    0.57
   0   4  -7    0.73    0.51
   0   4  -7    0.74    0.38
   0   4  -7    1.44    0.55
   0  -4  -7    1.16    0.57
   0  -4   7    0.98    0.50
   0  -4   7    1.32    0.62
   0  -4   7    1.50    0.54
   0   4   8   37.13    2.08
   0   4  -8   36.82    2.18
   0   4  -8   38.11    2.17
   0   4  -8   38.12    2.10
   0   4  -8   36.45    2.03
   0   4  -8   36.42    2.19
   0  -4   8   37.92    2.03
   0  -4   8   37.81    2.33
   0  -4  -8   38.14    2.24
   0   4   9    0.16    0.58
   0   4  -9    1.33    0.68
   0   4  -9   -0.25    0.59
   0   4  -9   -0.39    0.54
   0   4  -9   -0.44    0.63
   0  -4  -9    0.61    0.66
   0  -4   9    0.52    0.71
   0   4  10    1.07    0.83
   0   4 -10    1.12    0.76
   0   4 -10    0.72    0.81
   0   4 -10    0.09    0.75
   0  -4 -10    1.46    0.91
   0  -4  10    0.29    0.86
   0   5   0    0.29    0.25
   0   5   0   -0.07    0.11
   0   5   0    0.23    0.24
   0   5   0    0.10    0.26
   0   5   0    0.01    0.22
   0  -5   0    0.38    0.26
   0  -5   0   -0.11    0.22
   0  -5   0    0.32    0.26
   0  -5   0   -0.13    0.22
   0  -5   0   -0.08    0.24
   0   5   1  224.95    7.40
   0   5  -1  227.73    7.47
   0   5  -1  226.66    7.42
   0   5  -1  227.38    7.48
   0   5  -1  248.32    7.44
   0   5  -1  231.01    7.46
   0   5   1  233.91    7.38
   0   5   1  220.33    7.31
   0   5  -1  224.48    7.48
   0   5   1  230.04    7.30
   0   5   1  230.36    7.31
   0   5   1  230.50    7.31
   0  -5  -1  223.95    7.32
   0  -5  -1  224.74    7.37
   0  -5   1  233.29    7.42
   0  -5  -1  242.89    7.41
   0  -5   1  228.88    7.44
   0  -5  -1  225.85    7.29
   0  -5   1  246.06    7.42
   0  -5  -1  226.88    7.32
   0  -5   1  224.45    7.47
   0  -5  -1  228.10    7.32
   0  -5   1  228.34    7.42
   0  -5   1  228.12    7.49
   0   5  -2    2.90    0.45
   0   5   2    3.10    0.51
   0   5  -2    1.81    0.43
   0   5  -2    2.40    0.43
   0   5  -2    2.50    0.46
   0   5   2    2.34    0.41
   0   5  -2    2.50    0.45
   0   5  -2    2.18    0.44
   0  -5   2    2.99    0.47
   0  -5  -2    2.18    0.40
   0  -5   2    2.65    0.46
   0  -5   2    1.76    0.38
   0  -5  -2    3.03    0.36
   0  -5   2    2.54    0.49
   0  -5   2    2.11    0.44
   0  -5  -2    2.75    0.44
   0  -5   2    3.03    0.44
   0   5  -3    2.04    0.40
   0   5  -3    1.82    0.46
   0   5  -3    2.11    0.45
   0   5  -3    1.78    0.45
   0   5  -3    1.23    0.40
   0   5   3    1.34    0.40
   0   5  -3    1.84    0.46
   0  -5   3    1.86    0.40
   0  -5  -3    2.58    0.47
   0  -5  -3    1.73    0.36
   0  -5   3    1.82    0.48
   0  -5   3    1.84    0.43
   0  -5   3    1.68    0.41
   0  -5   3    2.38    0.54
   0  -5  -3    1.68    0.42
   0  -5   3    2.36    0.48
   0   5  -4    0.94    0.42
   0   5  -4    0.56    0.33
   0   5  -4    0.84    0.38
   0   5  -4    0.66    0.44
   0   5   4    1.21    0.38
   0   5  -4    0.49    0.41
   0   5   4    0.64    0.35
   0   5  -4    0.12    0.36
   0  -5   4    1.32    0.44
   0  -5   4    0.96    0.41
   0  -5  -4    1.04    0.46
   0  -5   4    0.80    0.42
   0  -5  -4    0.56    0.34
   0  -5  -4    0.56    0.37
   0  -5   4    0.89    0.36
   0  -5  -4    1.23    0.41
   0   5  -5    0.01    0.35
   0   5  -5    0.30    0.37
   0   5  -5    0.13    0.38
   0   5  -5    0.21    0.37
   0   5  -5   -0.24    0.28
   0   5  -5    0.20    0.34
   0   5   5    0.33    0.35
   0  -5  -5    0.01    0.35
   0  -5   5    0.31    0.36
   0  -5   5    0.28    0.42
   0  -5   5   -0.22    0.32
   0  -5  -5   -0.22    0.41
   0  -5  -5    0.47    0.34
   0  -5   5    0.03    0.35
   0  -5  -5    0.20    0.34
   0   5  -6    3.37    0.69
   0   5   6    4.58    0.70
   0   5  -6    3.52    0.73
   0   5  -6    3.48    0.69
   0   5  -6    5.14    0.71
   0   5  -6    6.57    0.87
   0   5  -6    5.15    0.85
   0  -5   6    3.82    0.70
   0  -5   6    4.97    0.88
   0  -5  -6    5.00    0.81
   0  -5  -6    4.66    0.74
   0  -5  -6    4.37    0.93
   0  -5   6    5.55    0.75
   0  -5   6    4.28    0.72
   0   5   7    6.41    0.91
   0   5  -7    6.40    0.97
   0   5  -7    8.20    1.03
   0   5  -7    5.39    0.86
   0   5  -7    6.88    0.89
   0   5  -7    5.04    0.84
   0   5  -7    8.41    1.10
   0  -5  -7    5.65    0.93
   0  -5   7    5.11    0.83
   0  -5   7    5.46    0.85
   0  -5   7    4.95    0.91
   0   5  -8    5.46    1.02
   0   5  -8    3.74    0.92
   0   5   8    4.73    0.85
   0   5  -8    4.82    0.93
   0   5  -8    3.21    0.78
   0   5  -8    4.80    0.89
   0  -5   8    4.63    0.83
   0  -5  -8    5.75    0.98
   0  -5   8    4.04    0.99
   0   5  -9    0.57    0.75
   0   5   9   -0.90    0.47
   0   5  -9    1.56    0.70
   0   5  -9    0.18    0.64
   0   5  -9    0.20    0.67
   0  -5  -9    0.14    0.61
   0  -5   9    0.22    0.68
   0  -5  -9    0.07    0.64
   0   5 -10    1.21    0.72
   0   5 -10    1.86    0.90
   0   5 -10    0.87    0.85
   0   5  10    0.24    0.69
   0  -5  10    1.47    0.94
   0  -5 -10    1.55    0.91
   0  -5 -10    0.72    0.75
   0   6   0   10.03    0.76
   0   6   0   10.00    0.72
   0   6   0   11.52    0.77
   0   6   0   11.00    0.78
   0  -6   0   10.65    0.74
   0  -6   0   10.24    0.76
   0  -6   0   10.36    0.73
   0  -6   0   10.49    0.77
   0  -6   0   11.37    0.75
   0   6  -1   21.30    1.16
   0   6   1   21.55    1.02
   0   6  -1   20.37    1.08
   0   6   1   20.79    1.02
   0   6   1   21.24    1.03
   0   6  -1   21.72    1.16
   0   6   1   20.19    1.07
   0   6  -1   19.55    1.12
   0   6   1   21.78    1.07
   0   6  -1   19.58    1.13
   0   6   1   20.27    1.02
   0  -6   1   21.15    1.10
   0  -6  -1   22.56    1.02
   0  -6  -1   20.42    1.03
   0  -6   1   20.31    1.10
   0  -6   1   20.90    1.07
   0  -6  -1   20.37    1.07
   0  -6   1   20.18    1.09
   0  -6  -1   21.28    1.02
   0  -6  -1   20.68    1.03
   0  -6   1   21.38    1.17
   0  -6   1   20.02    1.16
   0   6  -2    3.05    0.53
   0   6  -2    4.38    0.54
   0   6   2    5.56    0.64
   0   6  -2    5.12    0.61
   0   6  -2    4.82    0.67
   0   6  -2    3.65    0.56
   0   6  -2    4.13    0.61
   0   6   2    3.38    0.40
   0   6   2    3.49    0.52
   0  -6  -2    4.76    0.56
   0  -6   2    5.49    0.61
   0  -6   2    2.88    0.48
   0  -6   2    3.89    0.63
   0  -6   2    3.93    0.55
   0  -6   2    3.92    0.57
   0  -6  -2    3.54    0.40
   0  -6  -2    3.94    0.47
   0  -6  -2    5.34    0.63
   0  -6   2    4.13    0.64
   0   6  -3   12.68    0.97
   0   6  -3   13.95    1.03
   0   6  -3   13.80    0.93
   0   6  -3   12.49    0.99
   0   6  -3   13.50    0.92
   0   6  -3   13.53    1.02
   0   6   3   13.05    0.87
   0  -6  -3   13.54    0.93
   0  -6   3   11.62    0.90
   0  -6   3   12.80    0.88
   0  -6   3   12.34    1.00
   0  -6  -3   12.17    0.76
   0  -6  -3   12.90    0.87
   0  -6   3   13.66    0.94
   0  -6   3   12.29    1.01
   0   6  -4    1.76    0.51
   0   6  -4    1.91    0.45
   0   6  -4    1.04    0.44
   0   6  -4    1.50    0.45
   0   6   4    1.35    0.46
   0   6  -4    1.92    0.55
   0   6  -4    1.90    0.49
   0  -6   4    1.80    0.48
   0  -6   4    1.82    0.54
   0  -6  -4    2.07    0.53
   0  -6   4    2.83    0.53
   0  -6  -4    1.80    0.41
   0  -6  -4    2.39    0.51
   0  -6   4    2.75    0.61
   0   6   5    0.52    0.35
   0   6  -5   -0.07    0.37
   0   6  -5    0.34    0.42
   0   6  -5   -0.38    0.26
   0   6  -5    0.14    0.41
   0   6   5    0.05    0.34
   0   6  -5    0.32    0.38
   0   6  -5   -0.11    0.34
   0  -6   5    0.29    0.36
   0  -6   5   -0.25    0.36
   0  -6  -5    0.32    0.46
   0  -6  -5    0.24    0.38
   0  -6   5    0.40    0.40
   0  -6   5   -0.13    0.42
   0  -6  -5    0.04    0.31
   0  -6  -5    0.34    0.34
   0   6  -6    6.78    0.92
   0   6  -6    6.53    0.90
   0   6  -6    7.93    1.03
   0   6  -6    7.70    0.96
   0   6  -6    7.38    1.02
   0   6   6    8.49    0.94
   0   6  -6    7.55    0.87
   0  -6   6    7.39    0.92
   0  -6   6    7.31    0.96
   0  -6   6    8.56    0.97
   0  -6   6    6.50    0.98
   0  -6  -6    9.08    1.00
   0  -6  -6    8.09    0.99
   0  -6  -6    9.19    1.03
   0   6  -7    8.67    1.14
   0   6  -7    5.35    0.91
   0   6  -7    7.14    0.97
   0   6  -7    7.06    1.05
   0   6  -7    7.01    0.99
   0   6  -7    6.07    1.06
   0   6   7    7.68    0.93
   0  -6   7    8.55    1.15
   0  -6  -7    6.88    0.97
   0  -6   7    8.34    1.00
   0  -6   7    8.11    1.04
   0  -6   7    7.63    1.18
   0  -6  -7    8.80    1.17
   0   6   8    0.16    0.46
   0   6  -8    0.44    0.62
   0   6  -8    0.78    0.69
   0   6  -8    1.13    0.61
   0   6  -8    0.13    0.58
   0   6  -8    1.65    0.73
   0  -6  -8    0.55    0.64
   0  -6   8    1.16    0.69
   0  -6   8    0.50    0.52
   0  -6  -8    1.06    0.60
   0   6  -9    1.78    0.80
   0   6   9    1.10    0.63
   0   6  -9    1.19    0.66
   0   6  -9    1.32    0.72
   0  -6  -9    1.49    0.77
   0  -6   9    1.03    0.77
   0  -6   9    1.21    0.67
   0  -6  -9    0.77    0.71
   0   6 -10    3.37    1.08
   0   6  10    4.31    0.99
   0   6 -10    2.32    0.98
   0   6 -10    3.02    0.86
   0  -6  10    1.45    0.97
   0  -6 -10    2.62    0.98
   0  -6 -10    2.14    0.88
   0   7   0   -0.38    0.24
   0   7   0    0.27    0.27
   0   7   0    0.25    0.25
   0   7   0    0.13    0.20
   0   7   0    0.19    0.31
   0  -7   0   -0.15    0.26
   0  -7   0   -0.06    0.25
   0  -7   0    0.04    0.28
   0  -7   0   -0.08    0.28
   0  -7   0    0.00    0.30
   0   7  -1   75.44    2.86
   0   7   1   71.83    2.68
   0   7  -1   74.38    2.78
   0   7  -1   73.37    2.84
   0   7   1   73.50    2.68
   0   7  -1   70.15    2.78
   0   7  -1   68.83    2.81
   0   7   1   71.99    2.76
   0   7   1   75.21    2.74
   0   7   1   73.86    2.69
   0   7   1   74.24    2.68
   0  -7   1   71.47    2.84
   0  -7  -1   74.44    2.71
   0  -7   1   75.72    2.79
   0  -7   1   71.38    2.83
   0  -7  -1   74.47    2.71
   0  -7  -1   75.12    2.69
   0  -7  -1   72.20    2.66
   0  -7  -1   72.72    2.75
   0  -7   1   69.43    2.75
   0  -7   1   76.02    2.80
   0  -7   1   75.31    2.75
   0   7   2    7.02    0.57
   0   7  -2    7.36    0.80
   0   7   2    7.19    0.74
   0   7  -2    7.55    0.74
   0   7   2    6.84    0.57
   0   7   2    7.30    0.68
   0   7  -2    9.29    0.85
   0   7   2    7.54    0.59
   0   7  -2    7.88    0.84
   0   7  -2    8.36    0.75
   0   7   2    6.75    0.58
   0   7  -2    6.83    0.81
   0  -7   2    7.52    0.77
   0  -7   2    7.27    0.72
   0  -7   2    7.19    0.74
   0  -7   2    7.29    0.84
   0  -7  -2    6.87    0.58
   0  -7  -2    7.17    0.65
   0  -7   2    7.21    0.80
   0  -7  -2    7.96    0.59
   0  -7   2    7.85    0.67
   0  -7  -2    7.69    0.69
   0   7  -3   27.34    1.53
   0   7  -3   28.13    1.56
   0   7  -3   26.66    1.40
   0   7  -3   28.33    1.46
   0   7   3   28.28    1.41
   0   7   3   28.70    1.48
   0   7  -3   25.81    1.48
   0   7  -3   26.48    1.54
   0  -7  -3   26.94    1.39
   0  -7   3   27.35    1.37
   0  -7   3   27.91    1.45
   0  -7   3   28.58    1.46
   0  -7  -3   27.70    1.24
   0  -7   3   26.69    1.54
   0  -7   3   27.71    1.55
   0  -7  -3   26.39    1.36
   0   7  -4    1.87    0.49
   0   7  -4    1.72    0.54
   0   7  -4    1.76    0.50
   0   7  -4    1.47    0.46
   0   7   4    1.44    0.44
   0   7  -4    0.71    0.42
   0   7  -4    0.62    0.39
   0  -7   4    1.94    0.60
   0  -7  -4    1.40    0.44
   0  -7  -4    1.20    0.43
   0  -7   4    1.95    0.46
   0  -7   4    1.42    0.45
   0  -7   4    0.74    0.45
   0  -7  -4    1.15    0.37
   0  -7   4    1.56    0.48
   0   7  -5    3.29    0.65
   0   7  -5    4.64    0.71
   0   7  -5    2.71    0.66
   0   7  -5    3.05    0.61
   0   7   5    3.07    0.60
   0   7  -5    4.62    0.81
   0   7  -5    2.05    0.49
   0  -7  -5    2.93    0.62
   0  -7  -5    3.39    0.58
   0  -7  -5    3.60    0.66
   0  -7  -5    2.74    0.59
   0  -7   5    2.99    0.69
   0  -7   5    2.30    0.63
   0  -7   5    3.72    0.62
   0   7  -6    1.75    0.63
   0   7  -6    1.21    0.57
   0   7  -6    0.84    0.50
   0   7  -6    0.95    0.54
   0   7  -6    1.57    0.57
   0   7  -6    1.48    0.52
   0  -7   6    1.79    0.56
   0  -7  -6    1.10    0.55
   0  -7  -6    1.07    0.45
   0  -7  -6    1.37    0.55
   0  -7   6    1.14    0.54
   0  -7   6    1.59    0.51
   0  -7   6    1.78    0.64
   0   7  -7   14.97    1.58
   0   7  -7   16.10    1.36
   0   7  -7   15.01    1.43
   0   7  -7   13.96    1.52
   0   7  -7   16.89    1.41
   0   7   7   16.53    1.21
   0  -7   7   17.43    1.37
   0  -7  -7   16.10    1.40
   0  -7   7   17.15    1.53
   0  -7   7   14.78    1.38
   0  -7  -7   16.31    1.41
   0   7  -8    5.97    1.15
   0   7  -8    4.36    0.98
   0   7  -8    5.80    1.11
   0   7   8    7.18    0.96
   0   7  -8    5.93    1.06
   0   7  -8    6.71    1.04
   0  -7  -8    5.83    1.00
   0  -7   8    5.77    1.07
   0  -7  -8    6.80    1.09
   0  -7   8    6.76    1.03
   0   7  -9   -0.35    0.64
   0   7   9   -0.44    0.54
   0   7  -9    0.18    0.71
   0   7  -9    1.02    0.67
   0  -7   9    0.61    0.69
   0  -7  -9    0.29    0.67
   0  -7   9   -0.40    0.54
   0  -7  -9   -0.53    0.60
   0   7 -10   -0.18    0.79
   0   7 -10   -0.12    0.82
   0   7  10   -0.72    0.63
   0   7 -10    1.47    0.85
   0  -7 -10   -0.08    0.72
   0  -7 -10    0.08    0.71
   0  -7  10   -0.75    0.85
   0   8   0  710.10   21.42
   0   8   0  683.51   21.44
   0   8   0  685.82   21.44
   0   8   0  678.45   21.44
   0   8   0  666.65   21.44
   0  -8   0  656.26   21.42
   0  -8   0  698.79   21.46
   0  -8   0  680.00   21.40
   0  -8   0  681.30   21.40
   0  -8   0  688.61   21.38
   0   8   1   48.81    1.95
   0   8  -1   46.72    2.01
   0   8  -1   45.73    2.03
   0   8   1   47.93    1.95
   0   8   1   44.38    1.99
   0   8   1   46.55    1.92
   0   8   1   46.66    1.97
   0   8   1   46.48    1.94
   0   8  -1   44.52    2.05
   0   8  -1   50.36    2.11
   0   8  -1   47.02    2.08
   0  -8   1   48.31    2.10
   0  -8   1   42.63    1.97
   0  -8   1   46.65    2.01
   0  -8  -1   47.09    1.90
   0  -8  -1   45.91    1.99
   0  -8   1   49.52    2.00
   0  -8  -1   42.36    1.89
   0  -8   1   47.45    2.00
   0  -8  -1   47.05    1.96
   0  -8  -1   46.56    1.95
   0  -8   1   44.95    2.06
   0   8   2    5.66    0.74
   0   8   2    5.87    0.56
   0   8  -2    5.34    0.74
   0   8  -2    4.47    0.67
   0   8   2    6.35    0.62
   0   8  -2    7.67    0.91
   0   8   2    7.63    0.81
   0   8   2    6.17    0.60
   0   8   2    6.47    0.64
   0   8  -2    8.49    0.88
   0   8  -2    4.60    0.66
   0   8  -2    6.74    0.76
   0  -8   2    6.61    0.77
   0  -8   2    5.26    0.67
   0  -8   2    5.02    0.75
   0  -8   2    6.18    0.72
   0  -8  -2    6.43    0.59
   0  -8   2    5.77    0.75
   0  -8   2    7.67    0.78
   0  -8  -2    7.78    0.76
   0  -8  -2    5.31    0.63
   0  -8  -2    5.54    0.59
   0   8  -3   69.72    2.94
   0   8   3   71.08    2.84
   0   8  -3   72.33    2.80
   0   8  -3   68.43    2.78
   0   8  -3   67.42    2.92
   0   8  -3   66.70    2.86
   0   8  -3   70.89    2.93
   0   8   3   70.46    2.74
   0  -8   3   68.62    2.71
   0  -8  -3   66.93    2.72
   0  -8  -3   67.49    2.72
   0  -8   3   65.45    2.90
   0  -8   3   68.58    2.90
   0  -8   3   68.56    2.80
   0  -8  -3   69.70    2.52
   0  -8   3   66.75    2.76
   0  -8  -3   66.51    2.50
   0   8  -4   59.54    2.68
   0   8  -4   56.21    2.62
   0   8  -4   58.56    2.49
   0   8   4   55.47    2.44
   0   8  -4   55.54    2.59
   0   8  -4   56.02    2.49
   0   8  -4   55.34    2.64
   0  -8  -4   53.33    2.42
   0  -8   4   57.87    2.51
   0  -8   4   57.94    2.66
   0  -8  -4   58.29    2.45
   0  -8   4   58.64    2.51
   0  -8  -4   56.21    2.27
   0  -8   4   61.13    2.48
   0  -8   4   59.30    2.66
   0  -8   4   60.19    2.70
   0   8  -5   -0.16    0.35
   0   8  -5    0.63    0.40
   0   8  -5   -0.51    0.36
   0   8  -5   -0.07    0.41
   0   8  -5   -0.35    0.40
   0   8   5    0.51    0.40
   0   8  -5   -0.22    0.36
   0  -8   5   -0.06    0.31
   0  -8   5   -0.51    0.34
   0  -8  -5    0.09    0.37
   0  -8  -5   -0.22    0.33
   0  -8  -5   -0.10    0.33
   0  -8   5   -0.03    0.29
   0  -8   5   -0.27    0.37
   0   8  -6   24.90    1.74
   0   8  -6   26.11    1.58
   0   8  -6   24.56    1.74
   0   8  -6   19.64    1.48
   0   8  -6   24.15    1.65
   0   8   6   23.37    1.49
   0   8  -6   24.96    1.71
   0  -8  -6   21.56    1.41
   0  -8   6   27.39    1.68
   0  -8   6   22.23    1.52
   0  -8   6   25.46    1.71
   0  -8  -6   26.43    1.61
   0  -8   6   21.29    1.68
   0  -8  -6   24.73    1.67
   0   8  -7   10.87    1.37
   0   8  -7   13.44    1.53
   0   8  -7    9.34    1.24
   0   8  -7   10.12    1.25
   0   8  -7   13.52    1.29
   0  -8  -7   14.17    1.31
   0  -8   7   11.16    1.31
   0  -8   7   10.72    1.32
   0  -8   7   15.60    1.34
   0  -8  -7   11.74    1.29
   0   8  -8    1.64    0.73
   0   8  -8    0.76    0.71
   0   8  -8    0.20    0.67
   0   8  -8    0.04    0.75
   0   8  -8    0.19    0.65
   0  -8  -8    0.99    0.67
   0  -8   8    0.72    0.64
   0  -8   8    0.52    0.65
   0  -8  -8    0.48    0.61
   0   8  -9    1.18    0.71
   0   8  -9    1.13    0.84
   0   8  -9   -0.05    0.73
   0  -8   9    0.74    0.80
   0  -8   9    1.32    0.72
   0  -8  -9    1.07    0.78
   0  -8  -9    1.13    0.73
   0   9   0    0.05    0.30
   0   9   0    0.32    0.33
   0   9   0    0.31    0.34
   0   9   0    0.14    0.29
   0   9   0   -0.12    0.28
   0  -9   0    0.26    0.28
   0  -9   0   -0.07    0.24
   0  -9   0   -0.22    0.32
   0  -9   0    0.27    0.28
   0  -9   0    0.77    0.38
   0   9  -1    3.37    0.63
   0   9   1    3.26    0.53
   0   9   1    3.45    0.55
   0   9  -1    2.12    0.45
   0   9  -1    2.13    0.50
   0   9   1    3.29    0.55
   0   9   1    3.17    0.57
   0   9   1    3.37    0.57
   0   9  -1    2.77    0.56
   0   9   1    3.34    0.60
   0   9  -1    2.88    0.60
   0  -9   1    3.38    0.57
   0  -9  -1    2.61    0.52
   0  -9   1    3.20    0.54
   0  -9   1    2.94    0.53
   0  -9  -1    3.38    0.57
   0  -9  -1    4.05    0.59
   0  -9  -1    3.34    0.55
   0  -9  -1    4.10    0.61
   0  -9   1    2.86    0.63
   0  -9   1    3.99    0.69
   0  -9   1    2.74    0.51
   0   9   2    4.09    0.65
   0   9   2    3.10    0.47
   0   9  -2    4.10    0.69
   0   9  -2    2.93    0.57
   0   9   2    2.69    0.56
   0   9  -2    4.82    0.69
   0   9  -2    2.55    0.57
   0   9   2    3.11    0.49
   0   9   2    3.69    0.52
   0   9   2    3.93    0.53
   0   9  -2    4.03    0.66
   0  -9  -2    3.26    0.51
   0  -9   2    4.60    0.64
   0  -9  -2    3.44    0.52
   0  -9   2    3.95    0.73
   0  -9   2    3.64    0.60
   0  -9  -2    4.05    0.62
   0  -9   2    3.63    0.65
   0  -9   2    3.44    0.58
   0  -9   2    3.94    0.62
   0   9  -3   19.10    1.32
   0   9  -3   17.24    1.17
   0   9   3   16.99    1.13
   0   9   3   16.41    1.18
   0   9  -3   17.23    1.20
   0   9  -3   16.86    1.26
   0   9  -3   14.14    1.20
   0   9  -3   16.41    1.26
   0  -9   3   17.86    1.12
   0  -9  -3   15.14    1.07
   0  -9   3   17.07    1.30
   0  -9  -3   17.74    0.95
   0  -9   3   17.70    1.19
   0  -9  -3   17.12    1.12
   0  -9  -3   17.45    0.93
   0  -9  -3   18.18    0.98
   0  -9   3   17.39    1.19
   0  -9   3   18.17    1.31
   0   9  -4    9.01    1.04
   0   9  -4   10.55    1.17
   0   9  -4   12.70    1.04
   0   9  -4   10.71    1.17
   0   9   4   10.68    0.94
   0   9  -4    7.33    0.96
   0   9  -4   10.78    1.07
   0  -9   4   11.33    1.02
   0  -9   4   10.38    1.17
   0  -9   4   11.64    0.94
   0  -9  -4   10.48    0.92
   0  -9   4   11.42    1.21
   0  -9   4   10.64    0.97
   0  -9  -4   10.21    0.95
   0  -9   4   13.11    1.30
   0  -9  -4   10.60    0.79
   0   9  -5    5.95    0.91
   0   9  -5   10.19    1.11
   0   9  -5    6.19    0.95
   0   9  -5    8.65    1.03
   0   9  -5    8.04    1.10
   0   9   5    5.86    0.80
   0   9  -5    8.16    1.07
   0  -9   5    8.89    1.15
   0  -9   5    8.01    1.03
   0  -9  -5    9.96    1.02
   0  -9  -5    7.26    1.04
   0  -9  -5    8.78    0.86
   0  -9   5    8.34    0.96
   0  -9   5    9.13    1.11
   0   9   6    4.71    0.81
   0   9  -6    6.87    0.95
   0   9  -6    5.19    0.97
   0   9  -6    4.45    0.89
   0   9  -6    4.38    0.90
   0   9  -6    4.31    0.85
   0  -9   6    5.91    0.98
   0  -9   6    5.37    1.00
   0  -9  -6    5.12    0.87
   0  -9   6    5.07    0.85
   0  -9  -6    4.45    0.71
   0  -9  -6    3.28    0.72
   0   9  -7   19.62    1.54
   0   9  -7   19.17    1.68
   0   9  -7   20.95    1.78
   0   9  -7   18.69    1.66
   0   9  -7   22.21    1.70
   0  -9   7   21.60    1.70
   0  -9  -7   19.62    1.64
   0  -9   7   21.94    1.66
   0  -9   7   19.98    1.69
   0  -9  -7   18.20    1.49
   0   9  -8    5.86    1.13
   0   9  -8    7.80    1.15
   0   9  -8    6.51    1.25
   0   9  -8    6.79    1.23
   0  -9  -8    6.83    1.15
   0  -9  -8    6.91    1.06
   0  -9   8    6.77    1.19
   0  -9   8    6.14    1.06
   0   9  -9   10.90    1.51
   0   9  -9   10.57    1.38
   0   9  -9   11.76    1.73
   0  -9  -9    9.10    1.22
   0  -9   9   10.48    1.41
   0  -9  -9   10.58    1.44
   0  -9   9   10.71    1.57
   0  10   0   21.23    1.27
   0  10   0   17.57    1.18
   0  10   0   18.63    1.20
   0  10   0   19.46    1.23
   0  10   0   18.78    1.22
   0 -10   0   18.20    1.14
   0 -10   0   16.52    1.15
   0 -10   0   16.56    1.19
   0 -10   0   17.73    1.12
   0 -10   0   19.64    1.27
   0  10   1   -0.04    0.28
   0  10  -1   -0.04    0.29
   0  10   1    0.39    0.30
   0  10   1    0.31    0.33
   0  10   1    0.38    0.33
   0  10  -1   -0.17    0.28
   0  10   1    0.22    0.31
   0  10   1    0.12    0.30
   0  10  -1    0.18    0.24
   0  10  -1    0.17    0.32
   0  10  -1    0.37    0.34
   0 -10   1   -0.08    0.23
   0 -10  -1    0.19    0.25
   0 -10   1    0.15    0.31
   0 -10  -1    0.00    0.32
   0 -10   1    0.27    0.28
   0 -10   1   -0.25    0.33
   0 -10  -1    0.19    0.32
   0 -10   1    0.07    0.33
   0 -10   1    0.13    0.36
   0 -10  -1    0.52    0.32
   0 -10  -1    0.35    0.37
   0  10   2   21.46    1.21
   0  10   2   21.86    1.23
   0  10  -2   24.37    1.51
   0  10  -2   24.87    1.53
   0  10   2   23.55    1.26
   0  10   2   22.47    1.32
   0  10  -2   22.64    1.37
   0  10   2   25.20    1.26
   0  10   2   25.27    1.43
   0  10  -2   24.32    1.48
   0  10  -2   22.45    1.45
   0 -10  -2   22.65    1.36
   0 -10   2   24.30    1.36
   0 -10   2   21.89    1.38
   0 -10  -2   25.47    1.25
   0 -10   2   23.42    1.50
   0 -10   2   24.11    1.53
   0 -10  -2   24.52    1.27
   0 -10   2   22.31    1.39
   0 -10   2   22.63    1.38
   0  10   3   25.39    1.49
   0  10  -3   24.86    1.54
   0  10   3   24.29    1.20
   0  10   3   24.71    1.42
   0  10   3   22.39    1.20
   0  10  -3   25.83    1.60
   0  10  -3   21.86    1.53
   0  10  -3   24.37    1.46
   0  10  -3   24.23    1.58
   0  10  -3   23.60    1.47
   0 -10   3   24.10    1.47
   0 -10  -3   22.91    1.38
   0 -10   3   24.05    1.60
   0 -10   3   24.85    1.40
   0 -10  -3   24.33    1.40
   0 -10   3   26.52    1.51
   0 -10   3   23.00    1.57
   0 -10  -3   23.59    1.20
   0 -10  -3   24.88    1.26
   0  10  -4    0.16    0.38
   0  10  -4    0.25    0.43
   0  10   4   -0.09    0.33
   0  10  -4    0.52    0.45
   0  10  -4    0.30    0.37
   0  10  -4   -0.08    0.32
   0  10  -4    0.23    0.42
   0 -10  -4   -0.15    0.25
   0 -10  -4    0.05    0.25
   0 -10  -4    0.20    0.37
   0 -10   4    0.19    0.33
   0 -10   4    0.20    0.45
   0 -10   4    0.35    0.46
   0 -10   4   -0.07    0.37
   0 -10   4   -0.08    0.34
   0  10  -5    0.69    0.70
   0  10  -5    0.48    0.47
   0  10  -5    0.52    0.51
   0  10  -5    0.62    0.47
   0  10  -5    1.63    0.57
   0  10  -5    0.72    0.49
   0  10   5    0.53    0.38
   0 -10   5    1.14    0.50
   0 -10  -5    0.53    0.36
   0 -10   5    0.06    0.36
   0 -10  -5   -0.34    0.38
   0 -10   5    1.69    0.63
   0 -10   5    1.42    0.63
   0  10  -6   -0.44    0.41
   0  10  -6    0.07    0.53
   0  10  -6    0.13    0.49
   0  10   6    0.36    0.39
   0  10  -6    0.79    0.61
   0  10  -6   -0.10    0.45
   0 -10  -6    0.27    0.43
   0 -10  -6    0.10    0.43
   0 -10   6   -0.40    0.46
   0 -10   6    0.03    0.43
   0 -10   6    0.09    0.51
   0 -10  -6    0.18    0.48
   0  10  -7    2.23    0.78
   0  10  -7    2.05    0.83
   0  10  -7    2.41    0.86
   0  10  -7    2.36    0.83
   0  10  -7    2.62    0.84
   0 -10   7    4.05    0.88
   0 -10  -7    3.39    0.89
   0 -10   7    1.74    0.74
   0 -10  -7    2.40    0.69
   0 -10   7    3.12    0.89
   0  10  -8    2.56    0.87
   0  10  -8    2.73    0.98
   0  10  -8    3.96    0.93
   0  10  -8    2.47    1.44
   0 -10  -8    3.88    0.91
   0 -10   8    2.77    0.97
   0 -10  -8    3.67    0.87
   0 -10   8    4.00    0.95
   0  10  -9    1.03    0.89
   0  10  -9    1.67    0.78
   0  10  -9   -0.23    0.81
   0 -10  -9    1.08    0.73
   0 -10   9   -0.19    0.70
   0 -10   9    0.45    0.75
   0 -10  -9   -0.03    0.71
   0  11   0   -0.16    0.30
   0  11   0   -0.05    0.35
   0  11   0    0.28    0.33
   0  11   0   -0.03    0.34
   0  11   0    0.09    0.29
   0 -11   0   -0.05    0.26
   0 -11   0   -0.19    0.33
   0 -11   0   -0.28    0.33
   0 -11   0    0.02    0.24
   0 -11   0   -0.34    0.34
   0  11   1    6.33    0.83
   0  11  -1    4.78    0.75
   0  11  -1    6.67    0.87
   0  11   1    8.63    0.95
   0  11   1    6.81    0.83
   0  11   1    5.97    0.76
   0  11  -1    6.68    0.87
   0  11  -1    5.08    0.74
   0  11   1    7.09    0.86
   0  11   1    6.24    0.76
   0  11  -1    5.79    0.81
   0 -11   1    6.71    0.84
   0 -11  -1    6.40    0.85
   0 -11   1    8.04    1.00
   0 -11  -1    6.26    0.85
   0 -11  -1    7.52    0.87
   0 -11   1    8.66    1.03
   0 -11  -1    5.62    0.73
   0 -11   1    6.05    0.87
   0 -11   1    5.00    0.72
   0 -11   1    6.17    0.91
   0  11  -2    0.52    0.40
   0  11   2    0.13    0.30
   0  11   2    0.83    0.42
   0  11  -2    0.68    0.38
   0  11   2   -0.06    0.27
   0  11  -2    0.16    0.30
   0  11   2    0.64    0.33
   0  11  -2    0.26    0.29
   0  11  -2    0.22    0.38
   0  11   2    0.41    0.33
   0  11   2    0.19    0.33
   0 -11   2    0.48    0.36
   0 -11   2    0.51    0.36
   0 -11   2    0.00    0.35
   0 -11  -2    0.74    0.43
   0 -11  -2    0.60    0.33
   0 -11   2    0.74    0.38
   0 -11   2    0.31    0.48
   0 -11  -2    0.39    0.31
   0 -11   2    0.49    0.43
   0  11   3    8.99    0.80
   0  11  -3   10.19    1.23
   0  11   3    8.30    0.72
   0  11  -3    8.38    1.07
   0  11  -3    7.67    1.01
   0  11   3    7.99    0.94
   0  11   3   11.29    1.14
   0  11  -3    9.79    1.21
   0  11   3    9.42    0.75
   0  11  -3    8.63    0.95
   0 -11  -3    9.71    0.92
   0 -11   3   10.31    1.10
   0 -11   3    9.94    1.08
   0 -11  -3    9.90    0.92
   0 -11   3   12.59    1.30
   0 -11  -3    8.96    0.78
   0 -11   3    9.84    0.93
   0 -11  -3    9.48    0.77
   0 -11   3   10.21    1.19
   0  11  -4    0.49    0.47
   0  11  -4   -0.44    0.33
   0  11  -4    0.18    0.40
   0  11   4   -0.05    0.34
   0  11  -4    0.00    0.37
   0  11  -4   -0.23    0.38
   0  11  -4    0.33    0.41
   0  11   4    0.23    0.34
   0 -11  -4    0.23    0.33
   0 -11   4   -0.01    0.41
   0 -11  -4   -0.32    0.22
   0 -11   4   -0.21    0.36
   0 -11   4    0.34    0.33
   0 -11  -4    0.04    0.27
   0 -11  -4    0.15    0.35
   0 -11   4    0.42    0.43
   0 -11   4   -0.02    0.42
   0  11  -5   14.57    1.28
   0  11  -5   11.21    1.35
   0  11  -5   10.10    1.28
   0  11   5   14.22    1.18
   0  11  -5    9.65    1.22
   0  11  -5   12.69    1.44
   0 -11   5   13.96    1.51
   0 -11   5   14.70    1.57
   0 -11  -5   15.18    1.23
   0 -11   5   14.20    1.18
   0 -11  -5   12.33    0.97
   0 -11   5   14.23    1.32
   0  11  -6    2.48    0.84
   0  11  -6    2.11    0.74
   0  11  -6    1.91    0.70
   0  11   6    2.34    0.70
   0  11  -6    1.16    0.68
   0  11  -6    1.71    0.71
   0 -11   6    2.89    0.77
   0 -11  -6    2.33    0.69
   0 -11   6    3.41    0.83
   0 -11   6    1.70    0.69
   0 -11  -6    2.29    0.57
   0  11   7   17.84    1.49
   0  11  -7   20.21    1.84
   0  11  -7   20.47    1.90
   0  11  -7   17.27    1.67
   0  11  -7   19.30    1.82
   0  11  -7   19.99    1.63
   0 -11   7   18.25    1.71
   0 -11  -7   19.27    1.54
   0 -11  -7   17.07    1.62
   0 -11   7   20.19    1.80
   0  11  -8    0.23    0.76
   0  11  -8    0.55    0.75
   0  11  -8   -0.29    0.64
   0 -11  -8   -0.38    0.55
   0 -11   8    0.26    0.61
   0 -11   8    0.35    0.63
   0 -11  -8    0.55    0.68
   0  11  -9   -0.83    0.76
   0  11  -9    1.25    0.99
   0  11  -9    0.88    0.72
   0 -11   9    0.58    0.80
   0 -11   9    0.54    0.73
   0 -11  -9   -0.03    0.76
   0 -11  -9    0.80    0.68
   0  12   0    1.36    0.45
   0  12   0    0.41    0.40
   0  12   0    0.11    0.36
   0  12   0    0.70    0.42
   0  12   0    0.59    0.39
   0 -12   0    0.46    0.44
   0 -12   0    0.41    0.32
   0 -12   0    0.34    0.33
   0 -12   0    0.67    0.43
   0 -12   0   -0.01    0.31
   0  12  -1   98.08    3.79
   0  12  -1   98.60    3.74
   0  12  -1   90.60    3.70
   0  12   1   91.63    3.54
   0  12   1   92.11    3.58
   0  12   1   92.27    3.57
   0  12   1   90.33    3.56
   0  12  -1   89.27    3.70
   0  12   1   91.37    3.55
   0  12   1   89.61    3.63
   0 -12  -1   86.58    3.55
   0 -12   1   85.38    3.68
   0 -12   1   82.96    3.55
   0 -12   1   87.01    3.58
   0 -12  -1   88.89    3.56
   0 -12   1   87.12    3.54
   0 -12  -1   87.75    3.49
   0 -12   1   88.84    3.71
   0 -12   1   90.43    3.58
   0 -12  -1   90.29    3.47
   0  12  -2   64.53    2.92
   0  12   2   61.48    2.57
   0  12   2   59.73    2.59
   0  12  -2   62.03    2.88
   0  12   2   63.16    2.59
   0  12   2   61.29    2.67
   0  12  -2   62.65    2.89
   0  12   2   61.38    2.56
   0  12  -2   56.87    2.79
   0  12   2   58.36    2.72
   0  12  -2   55.77    2.69
   0 -12  -2   66.07    2.58
   0 -12   2   64.96    2.93
   0 -12  -2   64.71    2.62
   0 -12   2   60.85    2.76
   0 -12   2   62.36    2.75
   0 -12  -2   64.47    2.73
   0 -12   2   61.61    2.91
   0 -12   2   62.26    2.68
   0 -12   2   60.83    2.75
   0  12  -3   20.86    1.52
   0  12   3   19.93    1.43
   0  12  -3   17.46    1.34
   0  12  -3   22.73    1.61
   0  12  -3   21.02    1.56
   0  12   3   20.88    1.17
   0  12   3   21.15    1.19
   0  12   3   19.70    1.34
   0  12   3   20.60    1.19
   0  12  -3   19.01    1.50
   0  12   3   20.44    1.22
   0 -12  -3   19.55    1.17
   0 -12   3   21.91    1.48
   0 -12  -3   21.18    1.38
   0 -12   3   20.56    1.35
   0 -12   3   21.10    1.45
   0 -12   3   22.92    1.62
   0 -12  -3   21.78    1.26
   0 -12   3   22.38    1.62
   0  12   4   52.32    2.53
   0  12  -4   57.40    2.81
   0  12  -4   56.12    2.85
   0  12  -4   56.44    2.83
   0  12   4   50.76    2.62
   0  12  -4   60.45    2.72
   0  12  -4   55.85    2.85
   0 -12  -4   53.99    2.29
   0 -12   4   56.65    2.85
   0 -12   4   57.63    2.84
   0 -12   4   54.72    2.53
   0 -12  -4   54.94    2.53
   0 -12   4   57.52    2.68
   0 -12  -4   52.15    2.24
   0 -12  -4   52.88    2.20
   0  12  -5   41.64    2.27
   0  12   5   38.62    2.13
   0  12  -5   40.21    2.41
   0  12  -5   37.04    2.28
   0  12  -5   42.59    2.45
   0  12  -5   37.91    2.38
   0 -12   5   39.69    2.32
   0 -12   5   43.72    2.27
   0 -12   5   40.91    2.37
   0 -12   5   40.93    2.43
   0 -12  -5   39.03    1.88
   0 -12  -5   40.13    2.11
   0  12  -6   20.07    1.71
   0  12  -6   18.38    1.74
   0  12  -6   22.63    1.87
   0  12  -6   18.83    1.79
   0  12   6   15.46    1.42
   0  12  -6   23.97    1.72
   0 -12   6   22.80    1.75
   0 -12   6   20.15    1.72
   0 -12  -6   19.23    1.53
   0 -12  -6   20.75    1.36
   0 -12   6   21.63    1.80
   0  12  -7    0.09    0.72
   0  12   7    0.59    0.54
   0  12  -7    0.48    0.62
   0  12  -7   -0.30    0.66
   0 -12   7    1.02    0.72
   0 -12  -7    0.83    0.59
   0 -12   7    0.55    0.55
   0 -12  -7   -0.23    0.51
   0 -12   7    0.12    0.62
   0  12  -8    6.76    1.19
   0  12  -8    5.17    1.20
   0  12  -8    8.95    1.46
   0 -12  -8    6.83    1.10
   0 -12  -8    5.23    1.14
   0 -12   8    6.91    1.25
   0 -12   8    4.96    1.12
   0  12  -9    2.62    1.15
   0  12  -9    0.68    0.77
   0  12  -9    1.15    0.96
   0 -12  -9    1.97    0.91
   0 -12   9    2.66    0.99
   0 -12  -9    0.73    0.80
   0  13   0   -0.24    0.31
   0  13   0    0.23    0.36
   0  13   0   -0.11    0.37
   0  13   0   -0.06    0.33
   0  13   0   -0.10    0.29
   0 -13   0    0.20    0.29
   0 -13   0    0.47    0.38
   0 -13   0   -0.07    0.24
   0 -13   0    0.26    0.37
   0 -13   0   -0.29    0.30
   0  13   1   40.39    2.07
   0  13   1   42.33    2.15
   0  13  -1   43.91    2.23
   0  13   1   42.53    2.09
   0  13  -1   38.45    2.15
   0  13  -1   43.90    2.24
   0  13  -1   37.70    2.06
   0  13   1   41.99    2.06
   0  13   1   38.73    2.02
   0  13  -1   38.12    2.13
   0  13   1   44.08    2.12
   0 -13  -1   42.24    2.11
   0 -13   1   40.33    2.20
   0 -13   1   41.17    2.21
   0 -13  -1   41.44    2.03
   0 -13   1   40.25    2.07
   0 -13   1   43.06    2.10
   0 -13   1   39.31    2.07
   0 -13   1   41.23    2.13
   0 -13  -1   42.08    2.10
   0 -13  -1   41.07    1.99
   0  13  -2    2.02    0.50
   0  13  -2    1.70    0.53
   0  13   2    2.54    0.56
   0  13   2    2.04    0.51
   0  13   2    2.39    0.58
   0  13  -2    0.80    0.49
   0  13  -2    3.89    0.85
   0  13   2    2.11    0.55
   0  13   2    1.97    0.50
   0  13  -2    2.05    0.65
   0  13   2    2.26    0.59
   0 -13  -2    2.85    0.57
   0 -13   2    2.81    0.61
   0 -13   2    1.99    0.61
   0 -13  -2    3.21    0.67
   0 -13   2    2.39    0.68
   0 -13   2    2.34    0.63
   0 -13   2    2.25    0.60
   0 -13  -2    3.02    0.59
   0 -13   2    2.99    0.63
   0  13   3   31.96    1.82
   0  13  -3   33.91    2.08
   0  13   3   30.08    1.87
   0  13  -3   33.33    2.06
   0  13   3   34.22    1.67
   0  13   3   31.81    1.61
   0  13  -3   30.77    1.97
   0  13   3   32.71    1.68
   0  13  -3   36.35    2.12
   0 -13  -3   34.88    1.89
   0 -13   3   32.93    2.04
   0 -13   3   33.81    1.84
   0 -13   3   35.07    1.96
   0 -13   3   29.99    1.86
   0 -13   3   33.54    2.07
   0 -13  -3   32.47    1.63
   0 -13  -3   33.41    1.70
   0  13  -4    1.43    0.61
   0  13  -4    0.34    0.55
   0  13  -4    0.63    0.51
   0  13   4    1.20    0.56
   0  13   4    0.88    0.46
   0  13  -4    0.54    0.50
   0 -13   4    1.00    0.54
   0 -13   4    0.60    0.51
   0 -13  -4    1.49    0.43
   0 -13   4    0.40    0.49
   0 -13  -4    1.06    0.40
   0 -13  -4    0.74    0.46
   0 -13  -4    0.94    0.38
   0  13  -5    1.94    0.73
   0  13  -5    0.78    0.55
   0  13  -5    1.39    0.67
   0  13   5    0.50    0.45
   0  13  -5    1.34    0.67
   0 -13  -5    1.26    0.47
   0 -13  -5    2.11    0.62
   0 -13   5    3.52    0.78
   0 -13   5    1.24    0.57
   0 -13   5    1.29    0.62
   0 -13   5    1.61    0.71
   0  13   6   18.78    1.51
   0  13  -6   19.01    1.60
   0  13  -6   16.00    1.85
   0  13  -6   15.25    1.80
   0  13  -6   12.38    1.55
   0 -13   6   16.64    1.79
   0 -13   6   19.17    1.68
   0 -13  -6   14.24    1.20
   0 -13  -6   17.38    1.41
   0 -13   6   17.92    1.64
   0  13  -7    0.31    0.70
   0  13  -7    0.71    0.76
   0  13   7    0.49    0.49
   0  13  -7    1.04    0.81
   0 -13  -7   -0.43    0.48
   0 -13   7    0.33    0.66
   0 -13   7    1.69    0.79
   0 -13  -7    0.57    0.66
   0  13  -8    3.55    1.14
   0  13  -8    5.61    1.33
   0  13  -8    4.00    1.03
   0 -13   8    6.57    1.27
   0 -13  -8    3.83    1.02
   0 -13  -8    3.31    0.89
   0 -13   8    5.28    1.15
   0  14   0   -0.17    0.39
   0  14   0    0.22    0.33
   0  14   0    0.79    0.44
   0  14   0    0.38    0.42
   0  14   0    0.00    0.38
   0 -14   0    0.15    0.30
   0 -14   0    0.13    0.34
   0 -14   0   -0.10    0.35
   0 -14   0    0.01    0.37
   0 -14   0   -0.14    0.38
   0  14  -1    6.40    0.99
   0  14   1    6.18    0.94
   0  14  -1    5.45    0.95
   0  14  -1    3.22    0.67
   0  14   1    6.95    1.00
   0  14   1    6.03    0.90
   0  14   1    4.07    0.76
   0  14  -1    5.55    0.95
   0  14   1    4.18    0.76
   0  14   1    4.48    0.79
   0 -14   1    4.55    0.77
   0 -14  -1    4.47    0.76
   0 -14  -1    3.74    0.69
   0 -14   1    4.45    0.80
   0 -14   1    4.98    0.93
   0 -14   1    6.89    0.95
   0 -14  -1    6.48    0.95
   0 -14   1    5.14    0.89
   0 -14  -1    5.07    0.84
   0 -14   1    7.23    1.05
   0  14  -2    7.98    1.15
   0  14   2    5.94    0.85
   0  14   2    5.50    0.86
   0  14   2    6.21    0.90
   0  14   2    8.39    0.99
   0  14   2    6.05    0.93
   0  14  -2    6.07    0.97
   0  14  -2    7.01    1.08
   0 -14   2    7.88    1.00
   0 -14   2    6.58    0.95
   0 -14  -2    7.00    0.90
   0 -14  -2    7.31    1.01
   0 -14   2    6.73    1.02
   0 -14   2    7.02    1.04
   0 -14   2    6.57    1.00
   0 -14   2    4.99    0.83
   0 -14  -2    5.12    0.77
   0  14  -3    0.89    0.55
   0  14  -3   -0.06    0.47
   0  14  -3    0.95    0.53
   0  14   3    1.53    0.47
   0  14   3    0.62    0.40
   0  14   3    1.71    0.57
   0  14   3    0.78    0.36
   0  14   3    1.81    0.62
   0 -14  -3    1.61    0.58
   0 -14  -3    0.84    0.39
   0 -14  -3    0.92    0.41
   0 -14   3    1.39    0.59
   0 -14   3    0.53    0.50
   0 -14   3    1.22    0.57
   0  14   4    1.52    0.57
   0  14   4    0.39    0.42
   0  14  -4    1.18    0.61
   0  14  -4    1.70    0.68
   0  14  -4    0.13    0.54
   0  14   4    0.83    0.35
   0  14   4    1.15    0.45
   0 -14   4    2.14    0.67
   0 -14  -4    1.02    0.52
   0 -14   4    1.10    0.62
   0 -14  -4    1.00    0.40
   0 -14  -4    0.68    0.39
   0 -14  -4    0.62    0.35
   0 -14   4    0.84    0.62
   0  14   5    5.89    0.97
   0  14  -5    4.25    1.00
   0  14  -5    7.73    1.13
   0  14  -5    8.53    1.40
   0  14  -5    6.60    1.24
   0 -14   5    5.92    1.10
   0 -14   5    7.47    1.25
   0 -14  -5    4.83    0.71
   0 -14  -5    6.51    0.97
   0 -14   5    6.73    1.03
   0 -14   5    5.92    1.09
   0  14  -6    0.88    0.65
   0  14   6    1.78    0.67
   0  14  -6    3.82    1.10
   0  14  -6    1.59    0.91
   0  14  -6    2.92    0.90
   0 -14   6    2.39    0.89
   0 -14   6    3.81    1.02
   0 -14   6    2.13    0.84
   0 -14  -6    3.49    0.77
   0 -14  -6    2.44    0.68
   0  14   7    3.69    0.96
   0  14  -7    4.93    1.11
   0  14  -7    4.01    1.01
   0  14  -7    4.01    1.15
   0 -14   7    2.77    0.93
   0 -14  -7    3.18    0.87
   0 -14  -7    3.62    0.84
   0 -14   7    3.29    0.96
   0  14   8    3.75    0.87
   0  14  -8    6.76    1.24
   0  14  -8    4.77    1.26
   0  14  -8    5.32    1.33
   0 -14   8    4.96    1.20
   0 -14  -8    5.51    1.03
   0 -14   8    5.29    1.18
   0 -14  -8    5.53    1.17
   0  15   0   -0.52    0.35
   0  15   0   -0.22    0.30
   0  15   0    0.13    0.44
   0 -15   0   -0.23    0.31
   0 -15   0    0.49    0.44
   0 -15   0    0.47    0.40
   0 -15   0    0.01    0.30
   0  15  -1   69.00    3.26
   0  15   1   69.57    3.12
   0  15   1   70.30    3.11
   0  15   1   67.59    3.06
   0  15  -1   71.31    3.29
   0  15  -1   70.47    3.27
   0 -15   1   70.14    3.18
   0 -15  -1   71.13    3.13
   0 -15  -1   73.38    3.10
   0 -15   1   67.05    3.24
   0 -15   1   67.95    3.24
   0 -15  -1   67.16    2.98
   0 -15   1   70.11    3.11
   0 -15   1   66.06    3.12
   0  15   2    1.82    0.56
   0  15  -2    1.81    0.68
   0  15   2    0.90    0.41
   0  15  -2    1.34    0.59
   0  15  -2    1.19    0.63
   0  15   2    1.23    0.50
   0 -15   2    1.68    0.61
   0 -15  -2    1.42    0.50
   0 -15   2    1.52    0.64
   0 -15  -2    1.47    0.49
   0 -15  -2    2.00    0.61
   0 -15   2    1.09    0.55
   0 -15   2    1.45    0.59
   0 -15   2    1.10    0.50
   0  15  -3   12.66    1.55
   0  15   3   11.43    0.98
   0  15  -3   12.37    1.53
   0  15   3   10.17    1.18
   0  15   3   11.53    1.01
   0  15  -3   13.75    1.65
   0 -15  -3   11.49    1.02
   0 -15  -3   12.41    1.19
   0 -15   3   12.51    1.45
   0 -15   3   12.97    1.53
   0 -15  -3   10.90    0.96
   0 -15   3   11.12    1.25
   0  15  -4    0.24    0.61
   0  15  -4    1.20    0.65
   0  15   4    0.56    0.60
   0  15  -4    0.37    0.51
   0  15   4    0.79    0.38
   0 -15  -4    0.37    0.36
   0 -15  -4    0.58    0.33
   0 -15   4   -0.52    0.43
   0 -15   4    0.82    0.69
   0 -15  -4    1.19    0.55
   0 -15   4    0.27    0.53
   0 -15  -4    0.70    0.41
   0  15  -5    0.38    0.64
   0  15  -5    0.34    0.59
   0  15  -5    0.79    0.67
   0  15   5   -0.08    0.43
   0 -15  -5    0.29    0.52
   0 -15   5    1.07    0.60
   0 -15  -5   -0.22    0.34
   0 -15  -5    0.41    0.40
   0 -15   5    0.28    0.63
   0 -15   5   -0.37    0.43
   0 -15   5    0.27    0.55
   0  15  -6   13.03    1.50
   0  15  -6    8.78    1.42
   0  15  -6   12.19    1.70
   0  15   6    7.56    1.14
   0 -15   6    9.88    1.44
   0 -15  -6   11.75    1.32
   0 -15   6   10.84    1.55
   0 -15   6   10.52    1.46
   0  15  -7   12.30    1.90
   0  15  -7   11.56    1.49
   0  15  -7    9.22    1.49
   0  15   7   11.73    1.54
   0 -15   7   10.83    1.58
   0 -15  -7   11.12    1.54
   0 -15   7    9.97    1.60
   0 -15  -7   11.64    1.32
   0  15  -8    1.43    0.89
   0  15   8    1.02    0.70
   0  15  -8    1.17    1.05
   0  15  -8    0.18    0.83
   0 -15  -8    1.02    0.68
   0 -15   8    0.09    0.71
   0 -15   8    2.37    0.94
   0 -15  -8    1.07    0.80
   0  16   0   67.99    3.21
   0  16   0   69.61    3.26
   0 -16   0   66.70    3.14
   0 -16   0   67.35    3.11
   0 -16   0   69.48    3.26
   0 -16   0   69.80    3.10
   0  16  -1   53.44    2.80
   0  16  -1   55.18    2.83
   0  16   1   54.61    2.69
   0  16   1   54.34    2.65
   0  16  -1   51.86    2.78
   0  16   1   51.24    2.58
   0 -16   1   53.90    2.80
   0 -16   1   52.60    2.62
   0 -16  -1   50.11    2.61
   0 -16   1   51.14    2.78
   0 -16  -1   51.94    2.52
   0 -16  -1   52.53    2.57
   0 -16   1   53.59    2.69
   0 -16   1   52.46    2.66
   0  16   2   -0.11    0.29
   0  16  -2    0.32    0.52
   0  16   2    0.17    0.36
   0  16  -2   -0.23    0.41
   0  16   2    0.28    0.39
   0 -16  -2    0.02    0.41
   0 -16   2    0.64    0.46
   0 -16  -2    0.29    0.35
   0 -16   2   -0.22    0.30
   0 -16   2    0.17    0.49
   0 -16  -2   -0.10    0.26
   0 -16   2    0.04    0.42
   0  16  -3   30.51    2.15
   0  16  -3   28.23    2.12
   0  16  -3   29.96    2.13
   0  16   3   31.29    1.75
   0  16   3   32.20    1.92
   0  16   3   30.53    1.72
   0 -16  -3   28.55    1.68
   0 -16  -3   30.06    1.75
   0 -16   3   29.52    2.08
   0 -16   3   30.19    2.12
   0 -16   3   34.53    2.09
   0 -16  -3   30.04    1.91
   0  16   4    2.25    0.51
   0  16  -4    2.24    0.89
   0  16  -4    2.85    0.89
   0  16   4    2.43    0.75
   0  16  -4    3.06    0.95
   0 -16  -4    1.70    0.52
   0 -16  -4    2.92    0.55
   0 -16   4    3.20    0.80
   0 -16   4    3.26    0.97
   0 -16  -4    1.63    0.61
   0 -16   4    4.11    1.01
   0 -16  -4    2.99    0.65
   0  16  -5    0.00    0.64
   0  16  -5    1.49    0.78
   0  16  -5    0.21    0.64
   0  16   5    0.81    0.63
   0 -16   5    1.05    0.68
   0 -16   5    0.76    0.61
   0 -16  -5    0.30    0.40
   0 -16  -5    0.04    0.48
   0 -16   5    2.03    0.83
   0 -16  -5    0.58    0.42
   0 -16   5    0.15    0.59
   0  16  -6    4.35    1.19
   0  16   6    4.40    1.02
   0  16  -6    3.89    1.07
   0 -16   6    6.24    1.26
   0 -16  -6    5.64    0.99
   0 -16   6    5.27    1.25
   0  16  -7    1.41    0.96
   0  16   7    1.00    0.72
   0  16  -7    1.39    0.85
   0  16  -7    1.99    0.99
   0 -16   7    2.40    0.97
   0 -16   7    0.74    0.76
   0 -16  -7    2.15    0.76
   0  17   0    0.23    0.42
   0  17   0    0.09    0.42
   0  17   0    0.41    0.44
   0 -17   0   -0.39    0.29
   0 -17   0    0.21    0.39
   0 -17   0   -0.39    0.36
   0 -17   0   -0.13    0.33
   0  17  -1    6.54    1.09
   0  17   1    5.93    1.03
   0  17   1    7.05    1.04
   0  17   1    5.26    0.94
   0  17  -1    4.83    0.96
   0 -17  -1    7.62    1.11
   0 -17  -1    4.56    0.84
   0 -17   1    6.90    1.22
   0 -17   1    5.79    0.98
   0 -17   1    6.43    1.23
   0 -17  -1    5.66    0.96
   0 -17   1    7.45    1.12
   0 -17   1    4.64    0.87
   0  17  -2   17.84    1.87
   0  17  -2   14.63    1.65
   0  17   2   14.79    1.28
   0  17  -2   16.80    1.80
   0  17   2   15.78    1.31
   0  17   2   17.02    1.41
   0 -17   2   13.69    1.61
   0 -17  -2   14.45    1.35
   0 -17   2   15.95    1.52
   0 -17   2   15.62    1.65
   0 -17  -2   14.83    1.23
   0 -17   2   13.94    1.34
   0 -17  -2   12.57    1.19
   0  17   3   -0.29    0.41
   0  17  -3    0.01    0.56
   0  17  -3   -0.33    0.49
   0  17   3    0.04    0.34
   0  17  -3   -0.01    0.48
   0  17   3    0.19    0.33
   0 -17  -3    0.27    0.36
   0 -17  -3   -0.03    0.44
   0 -17   3    0.98    0.61
   0 -17  -3    0.48    0.43
   0 -17   3    0.64    0.59
   0 -17   3    0.69    0.56
   0  17  -4    9.18    1.46
   0  17  -4   11.32    1.60
   0  17  -4   11.66    1.58
   0  17   4   11.60    1.17
   0  17   4    9.75    1.30
   0 -17   4   10.85    1.34
   0 -17  -4   13.17    1.45
   0 -17  -4   11.41    1.05
   0 -17   4   10.64    1.56
   0 -17  -4   11.91    1.09
   0 -17  -4   10.72    1.04
   0 -17   4   10.63    1.50
   0  17   5    1.77    0.69
   0  17  -5    2.19    0.91
   0  17  -5    3.76    1.10
   0 -17  -5    1.86    0.56
   0 -17  -5    3.84    0.89
   0 -17   5    2.87    0.86
   0 -17   5    1.70    0.71
   0 -17  -5    2.68    0.61
   0 -17   5    2.00    0.85
   0 -17   5    3.02    0.94
   0  17   6    0.87    0.60
   0  17  -6   -0.58    0.67
   0  17  -6    1.53    0.89
   0 -17   6    0.82    0.80
   0 -17  -6    0.54    0.62
   0 -17   6    1.38    0.79
   0  17   7    0.00    0.58
   0  17  -7    0.31    0.94
   0  17  -7    0.76    0.88
   0 -17   7    0.17    0.70
   0 -17   7    0.10    0.69
   0 -17  -7    0.09    0.60
   0  18   0    0.59    0.52
   0  18   0    0.17    0.46
   0  18   0    0.60    0.51
   0 -18   0    1.05    0.52
   0 -18   0   -0.09    0.37
   0 -18   0    0.55    0.54
   0  18  -1   -0.58    0.36
   0  18  -1    0.48    0.57
   0  18   1    0.10    0.43
   0  18   1    0.52    0.51
   0  18   1    0.85    0.56
   0 -18   1    0.85    0.54
   0 -18  -1   -0.06    0.44
   0 -18  -1    0.76    0.46
   0 -18   1    0.70    0.60
   0 -18   1    0.97    0.57
   0 -18  -1    0.12    0.39
   0  18  -2   21.68    1.83
   0  18   2   20.94    1.62
   0  18  -2   19.69    1.80
   0  18   2   20.37    1.55
   0  18   2   19.70    1.52
   0 -18   2   19.30    1.64
   0 -18  -2   20.20    1.50
   0 -18  -2   17.00    1.39
   0 -18   2   20.30    1.79
   0 -18   2   21.11    1.67
   0 -18   2   20.83    1.80
   0 -18  -2   21.95    1.67
   0  18   3    8.12    1.12
   0  18   3   10.45    1.34
   0  18   3   10.68    1.27
   0  18  -3   14.41    2.68
   0  18  -3    9.53    1.53
   0  18  -3    9.20    1.42
   0 -18   3   10.98    1.61
   0 -18   3    9.24    1.38
   0 -18   3   10.21    1.44
   0 -18  -3   10.78    1.24
   0 -18  -3    9.81    1.16
   0 -18  -3   11.20    1.37
   0  18  -4    5.27    1.22
   0  18   4    5.14    0.82
   0  18   4    4.48    0.99
   0  18  -4    2.75    0.92
   0  18   4    5.03    0.79
   0  18  -4    4.86    1.14
   0 -18  -4    5.74    1.06
   0 -18   4    4.99    0.98
   0 -18   4    5.47    1.19
   0 -18  -4    3.69    0.76
   0 -18  -4    6.09    0.82
   0 -18   4    4.46    1.03
   0  18  -5   -0.22    0.75
   0  18   5   -0.46    0.43
   0  18  -5   -0.78    0.55
   0 -18   5    0.38    0.62
   0 -18   5   -0.30    0.55
   0 -18   5    0.66    0.63
   0 -18  -5    0.28    0.39
   0 -18  -5   -0.26    0.52
   0  18  -6    0.80    0.89
   0  18   6    0.00    0.57
   0  18  -6   -0.57    0.77
   0 -18   6    0.84    0.78
   0 -18  -6    0.80    0.64
   0 -18   6   -0.16    0.82
   0  19   0    0.61    0.56
   0  19   0    0.40    0.56
   0  19   0    0.53    0.49
   0 -19   0    0.28    0.44
   0 -19   0    0.81    0.52
   0 -19   0   -0.37    0.46
   0  19   1    0.54    0.53
   0  19   1    0.55    0.47
   0  19   1    0.05    0.46
   0  19  -1    0.19    0.55
   0  19  -1    0.54    0.59
   0 -19   1    0.27    0.51
   0 -19  -1    0.52    0.52
   0 -19   1    0.34    0.44
   0 -19  -1    0.31    0.53
   0 -19  -1    0.71    0.48
   0  19   2    1.04    0.61
   0  19  -2    1.52    0.84
   0  19  -2    1.78    0.81
   0  19   2    2.40    0.68
   0  19   2    1.15    0.63
   0 -19  -2    0.43    0.54
   0 -19   2    2.60    0.82
   0 -19  -2    1.32    0.56
   0 -19  -2    1.22    0.54
   0  19  -3    9.23    1.49
   0  19  -3    7.86    1.37
   0  19   3   10.81    1.31
   0  19   3   11.19    1.46
   0 -19   3   11.52    1.42
   0 -19  -3   10.37    1.27
   0 -19   3   11.81    1.54
   0 -19   3   11.98    1.71
   0 -19  -3   10.61    1.37
   0  19  -4    7.29    1.50
   0  19  -4    5.62    1.26
   0  19   4    5.62    1.00
   0 -19   4    7.98    1.24
   0 -19  -4    5.60    0.94
   0 -19  -4    6.19    1.10
   0 -19   4    7.21    1.33
   0  19  -5    0.34    0.80
   0  19  -5   -0.47    0.63
   0  19   5   -0.11    0.53
   0 -19   5    0.66    0.63
   0 -19   5   -0.31    0.49
   0 -19  -5   -0.07    0.41
   0 -19   5    0.95    0.66
   0 -19  -5   -0.25    0.50
   0  19   6    1.25    0.85
   0  19  -6    0.95    0.99
   0  19  -6    1.16    1.03
   0 -19  -6    2.96    0.84
   0 -19   6    2.18    1.02
   0  20   0   24.85    1.91
   0  20   0   21.97    2.07
   0  20   0   21.24    1.81
   0 -20   0   20.12    1.77
   0  20  -1   46.34    2.74
   0  20   1   43.50    2.55
   0  20   1   43.08    2.53
   0  20  -1   39.29    2.66
   0 -20  -1   39.64    2.46
   0 -20  -1   38.55    2.34
   0 -20   1   45.75    2.61
   0  20   2   -0.33    0.43
   0  20   2   -0.36    0.38
   0  20  -2    0.44    0.64
   0  20  -2   -0.44    0.55
   0 -20   2    0.25    0.57
   0 -20  -2   -0.40    0.50
   0  20  -3    5.10    1.23
   0  20   3    5.64    1.05
   0  20  -3    4.60    1.12
   0  20   3    5.19    0.97
   0 -20   3    4.49    1.07
   0 -20  -3    5.35    1.04
   0  20  -4    2.90    1.00
   0  20   4    3.38    0.85
   0  20  -4    2.85    1.00
   0 -20  -4    2.73    0.83
   0 -20   4    2.86    0.93
   0  20   5    6.82    1.32
   0  20  -5    6.42    1.48
   0  20  -5    5.32    1.44
   0 -20  -5    5.06    1.00
   0 -20   5    6.10    1.16
   0 -20   5    7.17    1.33
   0  21   0    0.89    0.60
   0  21   0    0.76    0.65
   0 -21   0    0.12    0.54
   0  21   1    2.31    0.80
   0  21  -1    1.74    0.83
   0  21   1    2.47    0.88
   0 -21  -1    1.10    0.69
   0 -21   1    2.54    0.85
   0  21   2    6.82    1.25
   0  21   2    8.68    1.27
   0  21  -2    4.46    1.19
   0 -21   2    7.38    1.32
   0 -21  -2    7.24    1.19
   0  21  -3    3.96    1.17
   0  21   3    3.92    0.91
   0 -21   3    4.60    1.15
   0 -21  -3    4.34    1.02
   0  21   4    0.03    0.57
   0  21  -4    0.95    0.88
   0 -21  -4    0.98    0.61
   0 -21   4    0.56    0.67
   0  22   0    7.99    1.34
   0  22   0    8.10    1.39
   0 -22   0    8.33    1.37
   0  22   1    1.34    0.75
   0  22   1    1.72    0.74
   0  22  -1   -0.03    0.60
   0 -22  -1    0.87    0.65
   0 -22   1    1.31    0.71
   0  22   2   14.54    2.22
   0  22   2   10.60    1.51
   0  22  -2   11.71    1.79
   0 -22   2   13.13    1.75
   0 -22  -2   12.99    1.67
   0  22   3    2.04    0.82
   0  22  -3    3.89    1.20
   0 -22  -3    1.87    0.81
   0 -22   3    1.83    0.81
   0  23   0    3.37    0.99
   0  23   0    2.68    1.02
   0 -23   0    2.43    0.88
   0  23   1   12.97    1.74
   0  23  -1   13.02    1.90
   0  23  -1   12.48    1.84
   0  23   1   12.73    1.72
   0 -23   1   12.85    1.78
   0 -23  -1   12.54    1.62
   0  23  -2    1.93    0.95
   0  23   2    3.92    0.98
   0 -23  -2    3.58    0.96
   0 -23   2    3.66    1.02
  -1   0  10   11.35    1.56
   1   0 -10   12.06    1.47
   1   0  -9   -0.43    0.53
  -1   0   9    0.33    0.63
   1   0  -8    3.79    0.85
   1   0  -8    2.03    0.53
   1   0  -8    2.03    0.61
  -1   0   8    2.77    0.80
   1   0  -7   -0.03    0.38
   1   0  -7   -0.11    0.29
  -1   0   7   -0.22    0.45
  -1   0   7    0.14    0.32
   1   0  -7    0.48    0.44
   1   0  -6    1.77    0.50
  -1   0   6    0.62    0.46
   1   0  -6    0.84    0.45
   1   0  -6    1.15    0.42
  -1   0   6    1.68    0.44
  -1   0   5    0.10    0.35
  -1   0   5    0.38    0.27
   1   0  -5   -0.09    0.27
   1   0  -5    0.12    0.27
   1   0  -5    0.60    0.40
   1   0  -5    0.58    0.32
   1   0  -4   35.89    1.43
   1   0  -4   35.30    1.65
   1   0  -4   34.97    1.46
  -1   0   4   36.78    1.57
   1   0  -4   38.17    1.59
  -1   0   4   36.02    1.64
  -1   0   3    0.16    0.28
  -1   0   3   -0.06    0.21
   1   0  -3   -0.11    0.16
   1   0  -3    0.02    0.28
   1   0  -2    0.15    0.25
  -1   0   2    0.26    0.19
  -1   0   2   -0.06    0.22
   1   0  -2    0.29    0.18
   1   0  -1    0.02    0.06
   1   0  -1    0.03    0.05
  -1   0   1    0.14    0.10
  -1   0   1   -0.03    0.07
   1   0  -1    0.01    0.03
   1   0  -1    0.05    0.12
  -1   0   1    0.17    0.09
  -1   0   0   -0.02    0.02
  -1   0   0   -0.03    0.02
   1   0   0   -0.04    0.02
   1   0   0   -0.03    0.01
   1   0   0   -0.04    0.02
  -1   0   0    0.00    0.04
  -1   0  -1    0.04    0.09
  -1   0  -1    0.13    0.11
   1   0   1    0.06    0.15
  -1   0  -1    0.04    0.10
   1   0   1    0.08    0.16
   1   0   1   -0.16    0.15
  -1   0  -2   32.03    1.30
  -1   0  -2   30.09    1.32
   1   0   2   32.30    1.29
  -1   0  -2   32.41    1.34
   1   0   2   32.04    1.33
  -1   0  -2   33.15    1.30
   1   0   2   33.93    1.29
   1   0   2   31.67    1.34
   1   0   3    0.19    0.27
  -1   0  -3    0.03    0.24
   1   0   3    0.05    0.31
  -1   0  -3    0.00    0.25
  -1   0  -3   -0.30    0.26
   1   0   3    0.14    0.27
   1   0   3   -0.31    0.26
  -1   0  -3   -0.04    0.22
  -1   0  -4  305.79   10.22
  -1   0  -4  320.60   10.07
  -1   0  -4  317.84   10.07
  -1   0  -4  325.27   10.24
   1   0   4  308.51   10.15
   1   0   4  303.96   10.00
   1   0   4  316.56    9.96
   1   0   4  309.58   10.16
   1   0   5   -0.46    0.25
   1   0   5    0.15    0.29
  -1   0  -5    0.06    0.31
  -1   0  -5    0.28    0.35
  -1   0  -5    0.17    0.28
   1   0   5   -0.36    0.35
  -1   0  -5    0.02    0.28
  -1   0  -5   -0.03    0.31
  -1   0  -6    0.72    0.40
  -1   0  -6    0.12    0.36
  -1   0  -6    0.50    0.36
   1   0   6    0.55    0.47
  -1   0  -6    0.44    0.47
   1   0   6    0.56    0.38
  -1   0  -6    1.29    0.49
  -1   0  -6    1.24    0.45
   1   0   7    0.47    0.51
  -1   0  -7    0.49    0.41
  -1   0  -7   -0.40    0.45
  -1   0  -7   -0.29    0.41
  -1   0  -7    0.27    0.40
  -1   0  -8   10.80    1.01
   1   0   8   12.37    1.41
  -1   0  -8   10.10    1.29
  -1   0  -8   14.39    1.11
  -1   0  -8    9.92    1.15
  -1   0  -8   14.24    1.13
  -1   0  -9   -0.23    0.56
   1   0   9    0.10    0.62
  -1   0  -9    0.48    0.61
  -1   0  -9    0.00    0.48
  -1   0  -9   -1.10    0.50
   1   0  10   51.85    3.04
  -1   0 -10   53.87    3.13
  -1   0 -10   59.04    2.70
   1   1 -10    2.03    0.83
  -1   1  10    1.27    0.78
   1   1 -10    2.32    0.83
   1   1 -10    3.46    0.82
  -1  -1  10    2.87    0.94
   1  -1 -10    2.09    0.82
   1   1  -9    2.36    0.74
   1   1  -9    0.78    0.53
   1   1  -9    1.25    0.65
  -1   1   9    0.90    0.75
   1  -1  -9    0.97    0.65
  -1  -1   9    1.18    0.79
   1   1  -8    3.94    0.75
   1   1  -8    3.16    0.67
  -1   1   8    2.42    0.74
   1   1  -8    3.77    0.81
  -1  -1   8    2.95    0.80
   1  -1  -8    3.50    0.82
   1   1  -7   16.74    1.12
   1   1  -7   17.07    1.33
   1   1  -7   16.70    1.16
   1   1  -7   17.18    1.11
   1   1  -7   17.59    1.24
  -1   1   7   16.04    1.32
   1  -1  -7   17.04    1.31
  -1  -1   7   17.86    1.24
  -1  -1   7   16.49    1.34
   1   1  -6    5.83    0.78
   1   1  -6    5.48    0.65
  -1   1   6    6.65    0.86
   1   1  -6    3.88    0.64
   1   1  -6    4.62    0.79
   1   1  -6    5.29    0.67
   1  -1  -6    4.62    0.77
  -1  -1   6    4.35    0.55
  -1  -1   6    6.80    0.91
   1  -1  -6    5.73    0.77
   1  -1  -6    6.14    0.83
  -1  -1   6    5.54    0.70
   1   1  -5    4.46    0.69
   1   1  -5    4.45    0.57
   1   1  -5    4.26    0.52
   1   1  -5    5.64    0.70
  -1   1   5    5.45    0.71
   1   1  -5    5.44    0.63
   1   1  -5    4.29    0.54
  -1  -1   5    4.06    0.63
   1  -1  -5    5.08    0.72
   1  -1  -5    6.14    0.71
  -1  -1   5    4.07    0.50
   1  -1  -5    5.30    0.64
  -1  -1   5    5.86    0.65
   1   1  -4    7.79    0.63
  -1   1   4    7.86    0.67
   1   1  -4    6.78    0.63
   1   1  -4    7.04    0.62
  -1   1   4    7.25    0.73
   1   1  -4    9.67    0.69
   1   1  -4    8.47    0.71
   1   1  -4    8.29    0.85
   1  -1  -4    6.82    0.70
  -1  -1   4    7.04    0.60
   1  -1  -4    8.87    0.70
   1  -1  -4    8.82    0.69
  -1  -1   4    6.74    0.77
  -1  -1   4    8.04    0.67
   1   1  -3    0.31    0.27
   1   1  -3    0.27    0.29
   1   1  -3    0.65    0.26
   1   1  -3   -0.11    0.20
  -1   1   3    0.80    0.34
   1   1  -3    0.41    0.24
   1   1  -3    0.46    0.24
  -1  -1   3    0.60    0.26
  -1  -1   3    0.69    0.27
   1  -1  -3    0.28    0.22
  -1  -1   3    0.69    0.28
  -1  -1   3    0.41    0.33
   1  -1  -3    0.90    0.30
   1   1  -2    4.43    0.41
   1   1  -2    5.21    0.43
   1   1  -2    5.25    0.51
   1   1  -2    5.61    0.41
   1   1  -2    5.24    0.45
  -1   1   2    5.86    0.51
  -1  -1   2    4.60    0.43
   1  -1  -2    4.76    0.40
  -1  -1   2    5.11    0.40
   1  -1  -2    5.32    0.46
   1  -1  -2    5.15    0.41
  -1  -1   2    4.54    0.45
  -1  -1   2    5.69    0.45
  -1  -1   2    5.65    0.43
   1   1  -1   21.96    0.83
  -1   1   1   23.20    0.78
   1   1  -1   17.73    0.81
  -1  -1   1   23.58    0.74
   1  -1  -1   20.68    0.80
  -1  -1   1   22.99    0.83
  -1  -1   1   19.31    0.81
   1   1   0   -0.05    0.06
  -1   1   0    0.01    0.04
  -1   1   0   -0.01    0.06
  -1   1   0    0.04    0.05
  -1   1   0   -0.03    0.04
   1  -1   0    0.01    0.04
   1  -1   0   -0.02    0.06
   1  -1   0   -0.03    0.04
  -1   1  -1    4.69    0.34
   1   1   1    3.07    0.26
   1   1   2  128.58    4.28
  -1   1  -2  131.25    4.38
   1   1   2  130.31    4.22
  -1   1  -2  130.18    4.35
   1   1   2  131.88    4.36
  -1   1  -2  132.96    4.35
  -1   1  -2  128.76    4.22
  -1  -1  -2  138.93    4.27
   1  -1   2  125.65    4.37
   1  -1   2  123.81    4.33
  -1  -1  -2  130.01    4.35
  -1  -1  -2  129.07    4.30
  -1  -1  -2  133.13    4.26
  -1  -1  -2  140.16    4.34
   1  -1   2  130.15    4.36
   1  -1   2  136.77    4.35
  -1   1  -3   23.83    1.16
   1   1   3   22.41    1.17
  -1   1  -3   23.46    1.21
   1   1   3   23.76    1.14
  -1   1  -3   23.40    1.16
   1  -1   3   21.39    1.14
  -1  -1  -3   23.18    1.07
   1  -1   3   21.42    1.13
   1  -1   3   22.25    1.20
   1  -1   3   24.74    1.15
  -1  -1  -3   23.40    1.19
  -1  -1  -3   22.92    1.13
  -1  -1  -3   26.11    1.17
  -1  -1  -3   24.23    1.08
  -1   1  -4   62.00    2.53
  -1   1  -4   61.43    2.41
   1   1   4   62.55    2.45
  -1   1  -4   64.35    2.44
  -1   1  -4   61.40    2.31
   1   1   4   60.10    2.47
  -1  -1  -4   62.90    2.33
   1  -1   4   62.52    2.35
  -1  -1  -4   63.28    2.50
  -1  -1  -4   61.37    2.46
  -1  -1  -4   59.94    2.42
   1  -1   4   59.77    2.38
   1  -1   4   59.79    2.45
   1  -1   4   59.44    2.48
  -1   1  -5    6.79    0.76
  -1   1  -5    4.55    0.58
  -1   1  -5    4.36    0.64
   1   1   5    3.96    0.67
   1   1   5    5.33    0.69
  -1   1  -5    4.55    0.71
  -1  -1  -5    4.18    0.65
  -1  -1  -5    3.31    0.61
   1  -1   5    5.04    0.72
   1  -1   5    4.08    0.57
  -1  -1  -5    6.04    0.63
   1  -1   5    4.37    0.56
   1  -1   5    4.62    0.68
  -1  -1  -5    4.56    0.57
  -1  -1  -5    5.30    0.72
  -1   1  -6    3.37    0.61
  -1   1  -6    3.80    0.73
  -1   1  -6    3.18    0.55
   1   1   6    3.66    0.66
  -1   1  -6    2.36    0.55
   1   1   6    4.59    0.75
  -1   1  -6    2.74    0.49
  -1  -1  -6    2.68    0.56
  -1  -1  -6    2.65    0.61
   1  -1   6    2.90    0.53
   1  -1   6    3.36    0.68
  -1  -1  -6    4.04    0.76
   1  -1   6    2.70    0.48
  -1  -1  -6    4.19    0.81
   1  -1   6    2.42    0.56
  -1   1  -7   10.27    1.07
  -1   1  -7   11.25    1.00
  -1   1  -7    9.68    0.88
  -1   1  -7   10.54    1.09
   1   1   7   10.75    1.15
  -1   1  -7    9.20    1.19
  -1   1  -7   10.87    0.98
   1  -1   7    9.77    0.91
  -1  -1  -7   10.93    1.03
   1  -1   7    8.38    1.09
  -1  -1  -7    9.35    1.14
  -1   1  -8    0.23    0.50
  -1   1  -8    0.03    0.51
  -1   1  -8   -0.39    0.36
  -1   1  -8    0.01    0.48
  -1   1  -8   -0.03    0.46
   1   1   8    0.19    0.56
  -1   1  -8   -0.11    0.51
  -1  -1  -8   -0.24    0.39
   1  -1   8   -0.28    0.54
  -1  -1  -8   -0.32    0.47
  -1  -1  -8   -0.53    0.53
  -1   1  -9    0.63    0.59
  -1   1  -9    0.15    0.62
   1   1   9   -0.52    0.59
  -1   1  -9    0.97    0.72
  -1   1  -9    0.86    0.61
  -1  -1  -9    0.66    0.52
  -1  -1  -9    0.21    0.57
  -1  -1  -9    0.72    0.75
   1  -1   9    0.56    0.70
  -1   1 -10   -0.59    0.66
   1   1  10    0.34    0.78
  -1   1 -10   -0.03    0.61
  -1  -1 -10   -0.20    0.74
   1  -1  10   -0.60    0.65
   1   2 -10   -0.44    0.63
  -1   2  10   -0.61    0.60
   1   2 -10    0.09    0.59
   1   2 -10   -0.43    0.59
  -1  -2  10   -0.90    0.65
   1  -2 -10    0.49    0.67
  -1   2   9    5.67    1.04
   1   2  -9    5.99    1.00
   1   2  -9    6.01    0.97
   1   2  -9    5.08    0.95
   1   2  -9    6.48    0.97
   1  -2  -9    4.05    0.96
  -1  -2   9    3.84    0.97
   1   2  -8    0.38    0.57
  -1   2   8    0.19    0.55
   1   2  -8    0.67    0.56
   1   2  -8    0.28    0.49
   1   2  -8    1.90    0.59
   1   2  -8    0.69    0.47
   1  -2  -8    1.29    0.63
  -1  -2   8    1.39    0.66
   1   2  -7    0.08    0.42
   1   2  -7    0.04    0.35
   1   2  -7   -0.28    0.33
  -1   2   7    0.27    0.50
   1   2  -7    0.01    0.39
   1   2  -7    0.23    0.47
  -1  -2   7    0.27    0.41
   1  -2  -7    0.54    0.43
  -1  -2   7    0.12    0.48
   1   2  -6    1.74    0.54
   1   2  -6    1.84    0.44
   1   2  -6    2.25    0.50
  -1   2   6    2.11    0.56
   1   2  -6    1.90    0.52
   1   2  -6    2.75    0.57
   1   2  -6    1.94    0.50
  -1  -2   6    1.33    0.39
  -1  -2   6    2.10    0.61
   1  -2  -6    1.55    0.49
  -1  -2   6    1.97    0.46
   1  -2  -6    2.52    0.54
   1  -2  -6    2.78    0.60
  -1   2   5    4.20    0.62
   1   2  -5    2.81    0.52
   1   2  -5    2.38    0.48
   1   2  -5    2.81    0.57
   1   2  -5    2.01    0.46
   1   2  -5    2.77    0.47
   1   2  -5    3.04    0.52
   1  -2  -5    3.54    0.60
   1  -2  -5    3.21    0.54
  -1  -2   5    2.78    0.57
  -1  -2   5    1.64    0.39
  -1  -2   5    3.35    0.51
   1  -2  -5    2.68    0.49
  -1   2   4   16.70    1.02
   1   2  -4   17.21    1.00
   1   2  -4   15.99    0.94
   1   2  -4   15.27    0.95
   1   2  -4   16.55    1.07
   1   2  -4   16.57    0.98
   1   2  -4   14.33    0.92
   1  -2  -4   16.73    0.97
  -1  -2   4   16.19    0.95
  -1  -2   4   16.53    1.07
  -1  -2   4   16.52    0.93
   1  -2  -4   16.95    0.98
  -1  -2   4   17.97    0.95
   1  -2  -4   15.08    0.96
   1   2  -3    3.98    0.54
   1   2  -3    4.45    0.46
   1   2  -3    3.43    0.46
   1   2  -3    3.04    0.43
   1   2  -3    2.61    0.39
  -1   2   3    3.22    0.45
   1   2  -3    1.97    0.35
   1  -2  -3    2.94    0.42
  -1  -2   3    3.83    0.50
  -1  -2   3    4.06    0.45
  -1  -2   3    2.67    0.40
   1  -2  -3    4.01    0.45
  -1  -2   3    3.23    0.44
   1  -2  -3    3.72    0.45
   1   2  -2    3.91    0.36
  -1   2   2    3.36    0.36
  -1   2   2    3.67    0.41
   1   2  -2    2.59    0.43
   1   2  -2    2.47    0.34
   1   2  -2    2.05    0.33
   1   2  -2    3.27    0.39
  -1  -2   2    3.10    0.42
  -1  -2   2    2.63    0.38
  -1  -2   2    3.30    0.39
  -1  -2   2    3.23    0.38
   1  -2  -2    6.04    0.51
  -1  -2   2    3.98    0.38
   1  -2  -2    3.88    0.40
  -1   2   1   -0.46    0.17
   1   2  -1   -0.16    0.14
   1   2  -1   -0.19    0.15
   1   2  -1   -0.17    0.16
   1   2  -1   -0.27    0.15
   1   2  -1   -0.24    0.07
  -1   2   1   -0.30    0.14
   1   2  -1   -0.15    0.18
   1  -2  -1   -0.03    0.11
  -1  -2   1   -0.29    0.13
  -1  -2   1   -0.24    0.12
   1  -2  -1   -0.16    0.14
  -1  -2   1   -0.09    0.17
  -1  -2   1   -0.42    0.10
   1   2   1    0.11    0.13
   1   2   1   -0.18    0.19
  -1   2  -1    0.05    0.15
   1   2   1   -0.04    0.12
  -1   2  -1   -0.13    0.16
   1   2   1   -0.05    0.14
  -1   2  -1   -0.11    0.16
  -1   2  -1   -0.03    0.20
   1   2   1   -0.14    0.14
  -1  -2  -1    0.07    0.18
   1  -2   1    0.00    0.17
   1  -2   1   -0.13    0.21
  -1  -2  -1    0.17    0.12
  -1  -2  -1   -0.10    0.12
  -1  -2  -1    0.09    0.13
   1  -2   1    0.12    0.24
  -1  -2  -1   -0.09    0.09
   1  -2   1   -0.22    0.14
  -1   2  -2    1.07    0.33
  -1   2  -2    1.20    0.35
  -1   2  -2    1.42    0.36
   1   2   2    1.47    0.33
   1   2   2    0.99    0.28
  -1   2  -2    0.70    0.23
  -1  -2  -2    0.72    0.26
   1  -2   2    0.74    0.24
  -1  -2  -2    0.81    0.29
   1  -2   2    1.04    0.31
  -1  -2  -2    1.14    0.29
   1  -2   2    0.60    0.30
   1  -2   2    0.68    0.34
  -1  -2  -2    0.97    0.30
   1   2   3   19.55    1.07
  -1   2  -3   19.53    1.09
   1   2   3   20.72    1.01
  -1   2  -3   20.77    0.96
  -1   2  -3   18.49    1.08
  -1   2  -3   21.76    1.14
  -1   2  -3   19.16    1.01
  -1  -2  -3   21.04    1.03
   1  -2   3   17.69    1.04
  -1  -2  -3   19.76    1.09
  -1  -2  -3   21.08    1.06
   1  -2   3   19.28    1.07
   1  -2   3   19.35    1.09
   1  -2   3   18.26    1.11
  -1   2  -4    7.79    0.84
   1   2   4    7.15    0.71
  -1   2  -4    6.53    0.72
  -1   2  -4    6.81    0.73
   1   2   4    6.67    0.67
  -1   2  -4    7.77    0.72
  -1   2  -4    7.02    0.61
   1  -2   4    6.61    0.68
   1  -2   4    6.15    0.69
   1  -2   4    6.93    0.70
   1  -2   4    6.37    0.75
  -1  -2  -4    8.12    0.72
  -1  -2  -4    5.49    0.69
  -1  -2  -4    6.03    0.68
   1   2   5   -0.29    0.28
   1   2   5    0.24    0.37
  -1   2  -5    0.60    0.39
  -1   2  -5    0.20    0.28
  -1   2  -5    0.23    0.37
  -1   2  -5    0.39    0.35
  -1   2  -5    0.29    0.37
   1  -2   5    0.21    0.31
  -1  -2  -5   -0.21    0.29
   1  -2   5    0.27    0.34
  -1  -2  -5    0.50    0.37
   1  -2   5    0.29    0.39
  -1  -2  -5    0.06    0.28
   1  -2   5    0.68    0.38
  -1   2  -6    3.71    0.71
  -1   2  -6    2.16    0.57
  -1   2  -6    2.48    0.52
  -1   2  -6    3.12    0.64
  -1   2  -6    3.01    0.59
   1   2   6    2.67    0.62
   1  -2   6    2.79    0.65
  -1  -2  -6    2.51    0.65
  -1  -2  -6    2.29    0.59
  -1  -2  -6    3.08    0.65
   1  -2   6    3.32    0.54
   1  -2   6    2.67    0.53
   1  -2   6    2.96    0.63
   1   2   7    0.40    0.51
  -1   2  -7   -0.59    0.42
  -1   2  -7    1.06    0.52
  -1   2  -7   -0.03    0.36
  -1   2  -7   -0.19    0.41
  -1   2  -7    0.41    0.41
  -1   2  -7   -0.09    0.46
   1  -2   7   -0.40    0.34
  -1  -2  -7   -0.26    0.40
   1  -2   7   -0.39    0.48
   1  -2   7    0.19    0.35
  -1   2  -8    1.30    0.65
   1   2   8    2.66    0.79
  -1   2  -8    2.51    0.58
  -1   2  -8    1.91    0.69
  -1   2  -8    3.31    0.72
  -1   2  -8    2.15    0.67
  -1   2  -8    3.07    0.83
  -1  -2  -8    1.80    0.74
   1  -2   8    2.21    0.78
   1  -2   8    2.51    0.61
   1   2   9   -0.32    0.54
  -1   2  -9    0.90    0.68
  -1   2  -9    1.94    0.71
  -1   2  -9   -0.01    0.61
  -1   2  -9    0.13    0.60
   1  -2   9    1.38    0.80
  -1  -2  -9    1.21    0.80
  -1   2 -10    2.06    0.88
   1   2  10    2.13    0.84
  -1   2 -10    2.72    0.83
  -1   2 -10    3.05    0.83
   1  -2  10    1.47    0.92
  -1  -2 -10    0.40    0.84
  -1   3  10    1.68    0.79
   1   3 -10    3.93    0.96
   1   3 -10    1.96    0.86
   1   3 -10    2.01    0.84
  -1  -3  10    3.20    1.03
   1  -3 -10    3.02    0.96
   1   3  -9    5.73    0.95
   1   3  -9    4.26    0.86
  -1   3   9    5.33    1.02
   1   3  -9    5.03    0.92
   1   3  -9    5.47    0.98
   1  -3  -9    5.27    1.09
  -1  -3   9    4.16    1.04
  -1   3   8    1.77    0.70
   1   3  -8    1.60    0.63
   1   3  -8    2.96    0.68
   1   3  -8    2.59    0.73
   1   3  -8    3.43    0.74
   1   3  -8    1.94    0.62
  -1  -3   8    3.37    0.86
   1  -3  -8    1.74    0.63
   1   3  -7    3.74    0.68
   1   3  -7    4.97    0.78
   1   3  -7    4.34    0.72
   1   3  -7    4.54    0.77
   1   3  -7    3.51    0.64
   1   3  -7    4.50    0.79
  -1   3   7    4.23    0.76
   1  -3  -7    4.76    0.74
  -1  -3   7    4.50    0.88
  -1  -3   7    3.35    0.65
   1   3  -6    2.74    0.56
   1   3  -6    6.80    0.82
   1   3  -6    5.11    0.76
   1   3  -6    5.32    0.71
  -1   3   6    5.60    0.78
   1   3  -6    5.62    0.72
   1   3  -6    5.46    0.77
   1   3  -6    4.56    0.83
  -1  -3   6    6.78    0.76
  -1  -3   6    5.45    0.70
   1  -3  -6    5.79    0.79
  -1  -3   6    4.91    0.85
   1  -3  -6    4.47    0.74
   1  -3  -6    6.19    0.81
   1   3  -5   11.50    0.90
   1   3  -5   11.68    0.95
   1   3  -5   11.85    0.89
   1   3  -5   10.57    0.91
   1   3  -5    8.71    0.94
  -1   3   5   10.86    0.91
   1   3  -5   12.90    0.93
  -1  -3   5   12.11    0.87
   1  -3  -5   11.33    0.90
   1  -3  -5   11.74    0.93
  -1  -3   5   13.11    1.05
   1  -3  -5   12.95    0.95
  -1  -3   5   11.57    0.91
   1   3  -4    2.61    0.48
   1   3  -4    3.18    0.48
   1   3  -4    2.78    0.55
  -1   3   4    1.95    0.43
   1   3  -4    1.65    0.38
   1   3  -4    2.32    0.45
   1   3  -4    3.35    0.51
  -1  -3   4    1.71    0.40
   1  -3  -4    3.24    0.51
   1  -3  -4    2.83    0.46
  -1  -3   4    2.26    0.54
  -1  -3   4    2.04    0.44
   1  -3  -4    2.24    0.43
  -1  -3   4    3.04    0.46
   1   3  -3    7.32    0.68
   1   3  -3    7.93    0.62
  -1   3   3    8.68    0.65
   1   3  -3    6.38    0.67
   1   3  -3    7.42    0.68
   1   3  -3    7.75    0.61
   1   3  -3    7.32    0.66
  -1   3   3    7.55    0.60
   1  -3  -3    8.73    0.62
  -1  -3   3    7.92    0.69
  -1  -3   3    7.61    0.61
   1  -3  -3    7.75    0.63
  -1  -3   3    7.50    0.65
  -1  -3   3    8.02    0.72
  -1  -3   3    8.04    0.68
   1   3  -2    0.46    0.24
  -1   3   2    0.62    0.26
   1   3  -2    0.55    0.26
   1   3  -2    0.91    0.24
   1   3  -2    0.86    0.32
   1   3  -2    0.64    0.23
   1   3  -2    0.73    0.27
  -1  -3   2    1.01    0.30
  -1  -3   2    0.99    0.26
   1  -3  -2    0.95    0.26
   1  -3  -2    1.21    0.27
  -1  -3   2    0.88    0.32
   1  -3  -2    1.28    0.37
  -1  -3   2    0.84    0.31
  -1  -3   2    0.58    0.31
  -1   3   1   28.96    1.07
   1   3  -1   26.75    1.14
   1   3  -1   28.74    1.16
  -1   3   1   28.01    1.02
  -1   3   1   26.77    1.02
  -1   3   1   27.01    1.00
   1   3  -1   27.26    1.16
   1   3  -1   25.83    1.12
  -1   3   1   27.73    1.17
   1   3  -1   26.38    1.09
   1  -3  -1   27.98    0.99
   1  -3  -1   27.60    1.03
   1  -3  -1   27.83    1.05
   1  -3  -1   26.88    1.02
   1  -3  -1   29.00    1.16
  -1  -3   1   28.22    1.05
  -1  -3   1   27.22    1.14
  -1  -3   1   26.94    1.14
   1  -3  -1   25.01    0.98
  -1  -3   1   26.84    1.10
  -1   3   0    2.26    0.30
  -1   3   0    3.57    0.38
   1   3   0    2.25    0.28
  -1   3   0    2.29    0.32
   1   3   0    2.98    0.36
  -1   3   0    2.84    0.34
   1  -3   0    3.36    0.39
   1  -3   0    2.39    0.28
   1  -3   0    2.75    0.31
   1  -3   0    2.60    0.36
  -1  -3   0    2.75    0.32
   1  -3   0    2.36    0.31
  -1   3  -1   33.38    1.39
  -1   3  -1   33.03    1.33
   1   3   1   32.09    1.24
   1   3   1   33.47    1.28
  -1   3  -1   33.85    1.31
  -1   3  -1   32.65    1.38
   1   3   1   31.79    1.21
  -1   3  -1   33.56    1.29
   1   3   1   32.53    1.23
  -1  -3  -1   32.55    1.13
  -1  -3  -1   33.67    1.29
   1  -3   1   32.07    1.38
   1  -3   1   34.10    1.40
   1  -3   1   34.42    1.31
  -1  -3  -1   32.59    1.24
  -1  -3  -1   34.32    1.24
  -1  -3  -1   31.47    1.19
   1  -3   1   31.90    1.28
  -1   3  -2   76.98    2.81
   1   3   2   76.52    2.56
  -1   3  -2   77.44    2.72
  -1   3  -2   75.71    2.71
  -1   3  -2   75.36    2.65
  -1   3  -2   76.67    2.80
   1   3   2   74.66    2.67
   1  -3   2   74.49    2.79
  -1  -3  -2   70.91    2.71
   1  -3   2   78.57    2.72
  -1  -3  -2   75.89    2.68
  -1  -3  -2   77.93    2.58
  -1  -3  -2   76.27    2.59
   1  -3   2   75.21    2.64
   1   3   3   26.91    1.18
  -1   3  -3   24.78    1.25
  -1   3  -3   25.86    1.19
  -1   3  -3   25.87    1.28
   1   3   3   24.35    1.21
  -1   3  -3   26.75    1.36
  -1   3  -3   25.84    1.35
   1  -3   3   24.92    1.37
  -1  -3  -3   26.31    1.19
   1  -3   3   28.05    1.36
   1  -3   3   27.34    1.34
   1  -3   3   25.04    1.27
  -1  -3  -3   25.54    1.28
  -1  -3  -3   25.57    1.25
  -1   3  -4   17.56    1.13
   1   3   4   17.29    1.02
  -1   3  -4   15.50    1.08
  -1   3  -4   17.69    1.06
  -1   3  -4   17.31    0.97
  -1   3  -4   16.99    1.14
   1  -3   4   15.93    1.15
   1  -3   4   16.21    1.06
   1  -3   4   17.55    1.13
  -1  -3  -4   14.90    1.06
  -1  -3  -4   15.93    1.03
   1  -3   4   19.08    1.12
  -1  -3  -4   17.14    1.01
  -1   3  -5    1.51    0.39
  -1   3  -5    1.95    0.53
  -1   3  -5    1.29    0.47
  -1   3  -5    2.52    0.54
   1   3   5    2.05    0.49
  -1   3  -5    1.24    0.48
   1  -3   5    1.35    0.42
  -1  -3  -5    1.92    0.50
   1  -3   5    1.32    0.46
   1  -3   5    1.12    0.47
  -1  -3  -5    1.74    0.51
   1  -3   5    1.41    0.45
  -1  -3  -5    0.79    0.36
  -1   3  -6   19.94    1.37
   1   3   6   20.69    1.33
  -1   3  -6   19.21    1.28
  -1   3  -6   18.64    1.37
  -1   3  -6   20.43    1.21
  -1   3  -6   19.28    1.38
  -1   3  -6   20.31    1.30
   1  -3   6   20.30    1.25
  -1  -3  -6   15.76    1.39
  -1  -3  -6   20.14    1.35
   1  -3   6   19.28    1.42
  -1  -3  -6   20.30    1.41
   1  -3   6   19.14    1.33
   1  -3   6   21.70    1.32
  -1   3  -7    0.55    0.46
   1   3   7   -0.07    0.48
  -1   3  -7   -0.04    0.47
  -1   3  -7   -0.07    0.40
  -1   3  -7    0.42    0.40
  -1   3  -7   -0.04    0.46
  -1   3  -7   -0.21    0.46
  -1  -3  -7    0.24    0.43
   1  -3   7    0.17    0.50
   1  -3   7    0.63    0.39
   1  -3   7    0.62    0.42
  -1   3  -8    2.26    0.72
   1   3   8    2.37    0.67
  -1   3  -8    1.26    0.50
  -1   3  -8    2.08    0.75
  -1   3  -8    1.48    0.68
  -1   3  -8    3.38    0.76
  -1   3  -8    0.85    0.61
  -1  -3  -8    1.64    0.71
   1  -3   8    1.58    0.57
   1  -3   8    2.22    0.82
   1   3   9    0.63    0.63
  -1   3  -9    0.90    0.65
  -1   3  -9    0.37    0.69
  -1   3  -9   -0.09    0.56
  -1   3  -9   -0.29    0.56
   1  -3   9    0.82    0.71
  -1  -3  -9   -0.22    0.69
  -1   3 -10    2.60    0.91
  -1   3 -10    4.51    0.93
  -1   3 -10    3.03    1.00
   1   3  10    3.68    0.98
  -1  -3 -10    1.95    0.96
   1  -3  10    3.94    1.10
   1   4 -10    6.17    1.08
   1   4 -10    8.89    1.29
  -1   4  10    6.84    1.18
   1   4 -10    7.56    1.19
  -1  -4  10    8.55    1.40
   1  -4 -10    7.11    1.34
   1   4  -9   -0.26    0.61
  -1   4   9   -0.39    0.56
   1   4  -9    1.38    0.70
   1   4  -9   -0.53    0.64
   1   4  -9    0.05    0.60
   1  -4  -9   -0.50    0.52
  -1  -4   9   -0.07    0.65
  -1   4   8   20.23    1.54
   1   4  -8   25.09    1.59
   1   4  -8   22.97    1.63
   1   4  -8   22.28    1.57
   1   4  -8   21.75    1.57
   1   4  -8   22.72    1.68
  -1  -4   8   19.71    1.66
   1  -4  -8   20.05    1.57
   1   4  -7   -0.14    0.36
   1   4  -7    0.01    0.41
   1   4  -7    0.34    0.49
   1   4  -7   -0.03    0.45
  -1   4   7   -0.21    0.39
   1   4  -7    0.10    0.39
   1   4  -7    0.20    0.44
   1  -4  -7    0.10    0.41
  -1  -4   7   -0.56    0.33
  -1  -4   7    0.33    0.40
  -1  -4   7    0.23    0.52
   1   4  -6    1.66    0.56
   1   4  -6    2.48    0.52
  -1   4   6    2.91    0.62
   1   4  -6    1.80    0.55
   1   4  -6    2.38    0.56
   1   4  -6    1.92    0.54
   1   4  -6    2.36    0.60
  -1  -4   6    2.28    0.62
   1  -4  -6    2.89    0.61
  -1  -4   6    2.93    0.55
  -1  -4   6    2.76    0.57
   1  -4  -6    2.62    0.59
   1  -4  -6    2.52    0.56
   1   4  -5    9.68    0.87
   1   4  -5    6.51    0.78
   1   4  -5    8.46    0.79
   1   4  -5    6.67    0.80
   1   4  -5    9.17    0.83
  -1   4   5    8.79    0.86
   1   4  -5    8.15    0.75
  -1  -4   5    7.29    0.80
   1  -4  -5    8.52    0.87
   1  -4  -5    8.47    0.88
  -1  -4   5    7.17    0.74
   1  -4  -5    6.60    0.77
  -1  -4   5    8.37    0.91
   1   4  -4   10.51    0.87
  -1   4   4   13.42    0.88
   1   4  -4   13.16    0.98
   1   4  -4   12.85    0.87
   1   4  -4   14.92    0.99
  -1   4   4   12.98    0.89
   1   4  -4   13.77    0.99
   1   4  -4   12.97    0.88
   1  -4  -4   14.83    0.94
  -1  -4   4   13.50    0.90
  -1  -4   4   15.00    1.04
  -1  -4   4   12.23    0.95
  -1  -4   4   14.32    0.97
   1  -4  -4   13.21    0.87
   1  -4  -4   13.12    0.93
  -1  -4   4   13.63    0.92
   1   4  -3    0.47    0.34
   1   4  -3    0.58    0.29
   1   4  -3    0.44    0.35
  -1   4   3    0.50    0.31
   1   4  -3    0.14    0.30
   1   4  -3    0.44    0.29
   1   4  -3    0.66    0.28
   1  -4  -3    0.46    0.29
  -1  -4   3    0.23    0.28
  -1  -4   3    0.39    0.25
   1  -4  -3    0.80    0.33
  -1  -4   3    0.72    0.28
   1  -4  -3    0.77    0.35
  -1  -4   3    0.08    0.31
  -1  -4   3    0.29    0.34
  -1  -4   3    0.42    0.32
   1   4  -2   23.71    1.23
   1   4  -2   25.73    1.24
   1   4  -2   25.76    1.11
   1   4  -2   25.16    1.22
   1   4  -2   24.99    1.15
  -1   4   2   25.09    1.12
  -1  -4   2   25.15    1.22
  -1  -4   2   23.57    1.18
  -1  -4   2   26.34    1.24
   1  -4  -2   25.04    1.11
  -1  -4   2   26.48    1.11
  -1  -4   2   25.43    1.24
   1  -4  -2   25.34    1.07
  -1  -4   2   25.98    1.21
   1  -4  -2   26.73    1.24
  -1  -4   2   25.52    1.18
   1   4  -1   14.32    0.85
   1   4  -1   14.55    0.86
  -1   4   1   14.98    0.74
  -1   4   1   15.23    0.72
  -1   4   1   14.87    0.85
   1   4  -1   15.68    0.85
   1   4  -1   15.04    0.85
  -1   4   1   15.56    0.74
  -1   4   1   14.29    0.75
   1   4  -1   14.58    0.80
  -1   4   1   15.50    0.72
  -1  -4   1   14.46    0.86
   1  -4  -1   14.76    0.75
   1  -4  -1   15.12    0.74
  -1  -4   1   15.49    0.87
   1  -4  -1   15.81    0.70
  -1  -4   1   15.27    0.81
   1  -4  -1   16.02    0.71
   1  -4  -1   15.01    0.85
  -1  -4   1   15.74    0.84
  -1  -4   1   15.08    0.84
   1  -4  -1   15.13    0.75
  -1  -4   1   16.17    0.77
  -1   4   0    2.47    0.39
  -1   4   0    2.19    0.37
   1   4   0    2.30    0.34
   1   4   0    2.39    0.34
  -1   4   0    2.28    0.36
  -1   4   0    2.36    0.39
   1   4   0    2.29    0.36
   1   4   0    2.41    0.42
   1  -4   0    2.62    0.35
  -1  -4   0    2.25    0.33
   1  -4   0    1.97    0.38
  -1  -4   0    2.94    0.41
  -1  -4   0    2.38    0.38
   1  -4   0    2.45    0.39
   1  -4   0    2.75    0.37
   1  -4   0    2.88    0.38
   1  -4   0    2.66    0.39
  -1   4  -1  153.13    5.14
  -1   4  -1  152.86    5.14
  -1   4  -1  152.78    5.05
   1   4   1  154.77    4.98
  -1   4  -1  159.10    5.06
  -1   4  -1  155.89    5.08
   1   4   1  153.70    4.97
   1   4   1  159.43    5.03
   1   4   1  150.75    4.97
  -1   4  -1  159.66    5.10
  -1  -4  -1  153.98    4.96
   1  -4   1  152.79    5.06
   1  -4   1  152.71    5.14
  -1  -4  -1  150.33    4.95
  -1  -4  -1  152.32    5.02
  -1  -4  -1  150.73    4.98
   1  -4   1  149.56    5.13
   1  -4   1  159.10    5.06
   1  -4   1  152.06    5.04
  -1   4  -2  987.40   30.03
  -1   4  -2  981.14   30.19
   1   4   2  950.79   29.83
  -1   4  -2 1000.00   30.10
  -1   4  -2  982.79   30.08
   1   4   2  965.74   29.97
  -1   4  -2  975.61   30.18
   1   4   2  972.10   30.02
  -1   4  -2  985.87   30.05
  -1  -4  -2  939.76   30.01
   1  -4   2  984.32   30.04
   1  -4   2  979.32   30.01
   1  -4   2  964.29   30.16
  -1  -4  -2  970.67   29.89
  -1  -4  -2  951.67   29.86
  -1  -4  -2  960.46   29.92
  -1  -4  -2  969.39   29.86
   1  -4   2  973.67   30.15
   1   4   3    0.06    0.27
  -1   4  -3   -0.05    0.29
  -1   4  -3    0.17    0.27
  -1   4  -3   -0.17    0.31
  -1   4  -3    0.34    0.35
   1   4   3    0.24    0.26
  -1   4  -3    0.17    0.34
  -1   4  -3   -0.10    0.30
   1  -4   3    0.13    0.37
   1  -4   3    0.29    0.29
  -1  -4  -3   -0.47    0.23
   1  -4   3   -0.23    0.25
  -1  -4  -3    0.06    0.24
  -1  -4  -3    0.21    0.27
  -1  -4  -3   -0.03    0.27
   1  -4   3   -0.05    0.11
  -1   4  -4    5.62    0.74
  -1   4  -4    5.92    0.75
   1   4   4    7.11    0.70
  -1   4  -4    5.31    0.69
  -1   4  -4    7.03    0.68
   1   4   4    5.88    0.73
  -1   4  -4    6.05    0.74
  -1   4  -4    5.82    0.70
   1  -4   4    4.23    0.64
  -1  -4  -4    6.41    0.79
   1  -4   4    5.02    0.66
   1  -4   4    5.31    0.76
  -1  -4  -4    5.79    0.64
   1  -4   4    5.56    0.73
  -1  -4  -4    5.96    0.71
  -1  -4  -4    6.40    0.69
   1   4   5    0.56    0.39
  -1   4  -5    0.11    0.38
  -1   4  -5    0.52    0.41
  -1   4  -5    1.26    0.46
  -1   4  -5    0.72    0.42
  -1   4  -5    0.47    0.34
  -1   4  -5    0.76    0.46
   1  -4   5    0.71    0.41
  -1  -4  -5    1.03    0.43
   1  -4   5    0.44    0.36
  -1  -4  -5    0.56    0.37
  -1  -4  -5    0.80    0.38
   1  -4   5    0.70    0.48
   1  -4   5    1.47    0.49
  -1   4  -6  107.28    4.21
  -1   4  -6  104.73    4.15
  -1   4  -6  107.19    4.06
  -1   4  -6  107.97    3.98
  -1   4  -6  109.96    4.25
   1   4   6  106.54    4.01
  -1   4  -6  107.14    4.08
   1  -4   6   99.41    4.08
  -1  -4  -6  102.05    4.09
   1  -4   6  108.10    4.27
   1  -4   6  108.16    4.13
   1  -4   6  115.01    4.11
  -1  -4  -6  102.36    4.17
  -1   4  -7   -0.37    0.47
  -1   4  -7    0.36    0.55
  -1   4  -7   -0.25    0.39
  -1   4  -7   -0.15    0.42
  -1   4  -7    0.50    0.52
  -1   4  -7    0.02    0.47
   1   4   7   -0.01    0.41
  -1  -4  -7    0.81    0.53
   1  -4   7    0.25    0.41
   1  -4   7    0.72    0.58
   1  -4   7   -0.52    0.34
  -1   4  -8    9.87    1.26
  -1   4  -8    6.55    1.04
  -1   4  -8    8.88    1.11
  -1   4  -8    9.09    1.26
  -1   4  -8    9.41    1.20
   1   4   8    8.45    1.08
  -1   4  -8    9.35    1.36
   1  -4   8    8.50    1.24
   1  -4   8    8.36    1.03
  -1  -4  -8    9.06    1.19
  -1   4  -9   16.91    1.52
  -1   4  -9   16.06    1.60
   1   4   9   15.65    1.56
  -1   4  -9   20.06    1.80
  -1   4  -9   17.56    1.56
  -1  -4  -9   14.87    1.71
   1  -4   9   14.28    1.71
  -1   4 -10    7.16    1.22
  -1   4 -10    9.08    1.32
   1   4  10    7.76    1.23
  -1   4 -10    9.01    1.37
  -1  -4 -10    7.04    1.35
   1  -4  10    8.41    1.43
  -1   5  10    2.14    0.79
   1   5 -10    3.97    0.93
   1   5 -10    1.85    0.88
   1   5 -10    3.27    0.99
   1  -5 -10    3.67    1.07
   1  -5 -10    3.37    1.01
  -1  -5  10    3.02    1.04
  -1   5   9    1.31    0.66
   1   5  -9    1.88    0.90
   1   5  -9    0.56    0.58
   1   5  -9    1.58    0.77
   1   5  -9    0.48    0.69
  -1  -5   9    0.58    0.69
   1  -5  -9    1.66    0.73
   1   5  -8    2.26    0.76
  -1   5   8    1.97    0.67
   1   5  -8    1.95    0.68
   1   5  -8    3.23    0.82
   1   5  -8    1.67    0.62
   1   5  -8    1.34    0.71
  -1  -5   8    3.05    0.83
   1  -5  -8    3.24    0.75
   1   5  -7   -0.28    0.41
   1   5  -7    0.09    0.46
   1   5  -7    0.39    0.36
   1   5  -7    0.20    0.46
   1   5  -7    2.08    0.59
   1   5  -7    0.90    0.61
  -1   5   7    0.10    0.45
  -1  -5   7    0.75    0.47
  -1  -5   7    0.23    0.47
   1  -5  -7    0.47    0.51
  -1  -5   7    0.45    0.40
   1   5  -6    0.31    0.35
   1   5  -6   -0.02    0.36
  -1   5   6    0.25    0.39
   1   5  -6    0.67    0.42
   1   5  -6    0.37    0.45
   1   5  -6    0.10    0.40
   1   5  -6    0.21    0.40
  -1  -5   6    0.14    0.33
   1  -5  -6   -0.18    0.32
   1  -5  -6    0.56    0.39
  -1  -5   6    0.15    0.42
   1  -5  -6    0.04    0.38
  -1  -5   6   -0.02    0.37
  -1   5   5   10.74    0.89
   1   5  -5   11.00    0.99
   1   5  -5   11.15    0.90
   1   5  -5   10.80    0.94
   1   5  -5   11.44    0.99
   1   5  -5   11.57    1.03
   1   5  -5   10.97    0.91
   1  -5  -5   11.96    0.91
  -1  -5   5   11.24    0.94
  -1  -5   5    9.69    0.88
  -1  -5   5   12.53    1.01
   1  -5  -5   12.59    1.11
   1  -5  -5   11.60    0.95
   1  -5  -5   11.85    0.98
  -1  -5   5   10.49    1.13
   1   5  -4   -0.38    0.26
   1   5  -4    0.35    0.29
   1   5  -4    0.06    0.30
   1   5  -4   -0.08    0.29
   1   5  -4   -0.08    0.31
   1   5  -4   -0.42    0.30
  -1   5   4   -0.05    0.28
   1  -5  -4   -0.10    0.27
  -1  -5   4   -0.48    0.30
  -1  -5   4    0.09    0.27
  -1  -5   4    0.21    0.35
   1  -5  -4    0.52    0.41
  -1  -5   4   -0.34    0.28
  -1  -5   4   -0.29    0.29
   1  -5  -4   -0.19    0.25
   1   5  -3   14.43    0.98
   1   5  -3   13.89    0.88
   1   5  -3   14.02    0.99
   1   5  -3   13.34    0.83
   1   5  -3   14.00    0.98
  -1   5   3   12.11    0.83
   1   5  -3   11.94    0.89
  -1  -5   3   13.12    0.98
  -1  -5   3   13.58    0.92
   1  -5  -3   13.45    0.84
  -1  -5   3   13.06    0.82
   1  -5  -3   14.03    0.96
  -1  -5   3   12.95    0.96
  -1  -5   3   14.46    0.93
   1  -5  -3   13.87    0.81
   1   5  -2    6.94    0.61
   1   5  -2    7.83    0.72
   1   5  -2    4.58    0.60
  -1   5   2    7.44    0.61
   1   5  -2    5.84    0.64
  -1   5   2    7.77    0.72
   1   5  -2    7.05    0.60
   1   5  -2    4.01    0.53
   1  -5  -2    7.72    0.66
  -1  -5   2    7.56    0.66
   1  -5  -2    6.88    0.57
  -1  -5   2    7.16    0.58
  -1  -5   2    5.78    0.68
  -1  -5   2    5.79    0.63
  -1  -5   2    7.36    0.70
  -1  -5   2    5.47    0.56
   1   5  -1    3.81    0.49
   1   5  -1    3.05    0.48
  -1   5   1    3.38    0.48
   1   5  -1    3.21    0.47
  -1   5   1    2.90    0.39
   1   5  -1    2.85    0.46
   1   5  -1    2.62    0.42
  -1   5   1    3.33    0.41
  -1   5   1    3.20    0.43
  -1   5   1    3.04    0.40
  -1   5   1    2.39    0.36
  -1  -5   1    2.70    0.39
   1  -5  -1    3.37    0.49
  -1  -5   1    2.92    0.43
  -1  -5   1    2.91    0.45
  -1  -5   1    2.28    0.42
   1  -5  -1    2.78    0.36
   1  -5  -1    2.65    0.36
  -1  -5   1    2.91    0.46
  -1  -5   1    1.91    0.40
   1  -5  -1    3.03    0.41
   1  -5  -1    2.25    0.38
   1   5   0    0.01    0.27
   1   5   0    0.12    0.24
  -1   5   0    0.04    0.27
   1   5   0   -0.15    0.15
  -1   5   0   -0.01    0.17
  -1   5   0    0.17    0.30
   1   5   0   -0.22    0.19
  -1   5   0   -0.21    0.24
   1   5   0   -0.01    0.21
  -1   5   0   -0.07    0.25
   1  -5   0    0.07    0.22
   1  -5   0   -0.14    0.29
   1  -5   0   -0.44    0.23
  -1  -5   0    0.14    0.26
   1  -5   0    0.04    0.22
  -1  -5   0    0.18    0.26
  -1  -5   0    0.02    0.21
   1  -5   0    0.22    0.29
   1  -5   0   -0.09    0.23
  -1   5  -1    2.55    0.47
   1   5   1    4.19    0.51
   1   5   1    2.92    0.39
   1   5   1    4.35    0.49
  -1   5  -1    3.54    0.49
  -1   5  -1    3.15    0.47
  -1   5  -1    3.49    0.51
  -1   5  -1    3.60    0.54
  -1   5  -1    2.82    0.44
   1   5   1    4.62    0.53
   1   5   1    3.21    0.39
   1  -5   1    3.55    0.47
   1  -5   1    3.25    0.54
   1  -5   1    4.45    0.50
  -1  -5  -1    3.63    0.45
  -1  -5  -1    3.32    0.40
  -1  -5  -1    3.67    0.45
  -1  -5  -1    3.88    0.48
   1  -5   1    3.43    0.53
   1  -5   1    3.71    0.48
  -1   5  -2   74.06    2.87
  -1   5  -2   73.33    2.87
  -1   5  -2   75.14    2.75
   1   5   2   71.47    2.67
  -1   5  -2   75.89    2.83
  -1   5  -2   74.05    2.74
  -1   5  -2   74.42    2.80
   1   5   2   75.67    2.72
  -1  -5  -2   72.20    2.60
  -1  -5  -2   76.23    2.73
   1  -5   2   74.46    2.87
   1  -5   2   74.35    2.73
  -1  -5  -2   73.37    2.52
  -1  -5  -2   75.17    2.65
  -1  -5  -2   74.61    2.58
   1  -5   2   77.91    2.78
   1  -5   2   74.29    2.73
   1  -5   2   74.31    2.88
  -1   5  -3   13.69    0.94
  -1   5  -3   12.59    0.98
   1   5   3   12.90    0.87
  -1   5  -3   12.22    0.86
  -1   5  -3   13.14    1.01
  -1   5  -3   13.31    0.98
   1   5   3   12.78    0.75
  -1   5  -3   13.51    1.03
   1  -5   3   13.96    0.91
   1  -5   3   13.60    1.05
  -1  -5  -3   14.19    0.79
   1  -5   3   12.90    0.99
  -1  -5  -3   12.69    0.87
   1  -5   3   12.32    0.87
  -1  -5  -3   12.34    0.82
   1   5   4    1.72    0.42
  -1   5  -4    1.57    0.49
   1   5   4    1.91    0.40
  -1   5  -4    1.91    0.42
  -1   5  -4    1.11    0.47
  -1   5  -4    2.25    0.51
  -1   5  -4    1.18    0.47
  -1   5  -4    0.91    0.43
   1  -5   4    2.32    0.50
  -1  -5  -4    2.07    0.48
  -1  -5  -4    1.14    0.39
   1  -5   4    1.76    0.57
  -1  -5  -4    1.22    0.46
  -1  -5  -4    1.61    0.48
   1  -5   4    1.70    0.53
   1  -5   4    1.78    0.47
  -1   5  -5   15.46    1.21
  -1   5  -5   14.67    1.20
   1   5   5   14.61    0.99
  -1   5  -5   14.77    1.03
  -1   5  -5   13.00    1.09
  -1   5  -5   13.26    1.11
  -1   5  -5   12.67    1.08
   1  -5   5   15.03    1.17
   1  -5   5   14.28    1.12
   1  -5   5   13.90    1.22
   1  -5   5   14.64    1.12
  -1  -5  -5   13.30    1.06
  -1  -5  -5   13.45    1.08
  -1  -5  -5   15.77    1.14
  -1  -5  -5   15.35    1.04
  -1   5  -6    8.49    0.99
  -1   5  -6    8.60    1.05
   1   5   6   11.35    1.06
  -1   5  -6    8.40    1.06
  -1   5  -6   10.06    0.94
  -1   5  -6    9.63    1.04
  -1   5  -6   10.77    1.14
   1  -5   6    8.51    1.00
   1  -5   6    9.94    1.07
   1  -5   6   10.51    1.01
   1  -5   6   10.99    1.20
  -1  -5  -6   11.86    1.11
  -1  -5  -6    9.91    1.05
  -1  -5  -6    9.24    1.04
   1   5   7    3.35    0.69
  -1   5  -7    3.78    0.68
  -1   5  -7    3.10    0.73
  -1   5  -7    3.46    0.79
  -1   5  -7    2.76    0.79
  -1   5  -7    3.06    0.75
  -1   5  -7    4.34    0.81
  -1  -5  -7    3.33    0.75
   1  -5   7    3.10    0.78
   1  -5   7    4.30    0.77
   1  -5   7    2.67    0.63
  -1  -5  -7    3.06    0.78
  -1   5  -8    0.86    0.64
  -1   5  -8    2.08    0.73
  -1   5  -8    1.49    0.68
  -1   5  -8    0.55    0.60
   1   5   8    0.76    0.53
  -1   5  -8    1.30    0.69
   1  -5   8    1.12    0.54
   1  -5   8    1.38    0.60
  -1  -5  -8    1.29    0.66
   1  -5   8    1.41    0.70
  -1  -5  -8    1.18    0.70
   1   5   9    4.42    0.91
  -1   5  -9    3.76    0.90
  -1   5  -9    3.18    0.93
  -1   5  -9    4.74    0.98
   1  -5   9    5.27    1.13
  -1  -5  -9    4.93    0.99
  -1  -5  -9    4.54    1.01
  -1   5 -10   10.45    1.41
  -1   5 -10   11.65    1.49
  -1   5 -10   13.44    1.63
   1   5  10   11.00    1.48
  -1  -5 -10    8.38    1.29
   1  -5  10   12.63    1.66
  -1  -5 -10   10.44    1.57
  -1   6  10    0.13    0.69
   1   6 -10    2.23    0.93
   1   6 -10    2.20    0.91
   1   6 -10    1.38    0.69
   1  -6 -10    0.05    0.78
  -1  -6  10    0.50    0.83
   1  -6 -10    1.04    0.79
   1   6  -9   -0.07    0.68
  -1   6   9    0.73    0.61
   1   6  -9    0.71    0.58
   1   6  -9   -0.50    0.65
   1   6  -9    0.13    0.96
  -1  -6   9    0.78    0.72
   1  -6  -9   -0.33    0.66
   1  -6  -9    0.66    0.62
   1   6  -8    1.58    0.70
   1   6  -8    2.67    0.78
   1   6  -8    2.41    0.68
  -1   6   8    3.17    0.76
   1   6  -8    2.93    0.78
   1   6  -8    1.98    0.70
   1  -6  -8    1.81    0.79
  -1  -6   8    2.65    0.82
   1  -6  -8    2.81    0.78
   1   6  -7    4.45    0.86
   1   6  -7    5.81    0.84
   1   6  -7    2.42    0.68
   1   6  -7    3.23    0.74
   1   6  -7    4.20    0.84
  -1   6   7    4.57    0.75
  -1  -6   7    3.18    0.81
  -1  -6   7    4.62    0.74
   1  -6  -7    4.83    0.95
   1  -6  -7    4.47    0.85
  -1  -6   7    4.34    0.81
   1   6  -6    6.81    0.86
   1   6  -6    5.97    0.86
   1   6  -6    7.66    0.99
   1   6  -6    7.75    1.00
   1   6  -6    6.02    0.79
   1   6  -6    5.69    0.82
  -1   6   6    7.67    0.83
  -1  -6   6    8.21    0.94
   1  -6  -6    6.07    0.86
   1  -6  -6    8.20    0.99
  -1  -6   6    7.58    1.03
   1  -6  -6    8.49    1.08
  -1  -6   6    6.61    0.93
   1  -6  -6    7.36    0.93
  -1   6   5    0.44    0.37
   1   6  -5    0.35    0.37
   1   6  -5    0.68    0.43
   1   6  -5    0.52    0.35
   1   6  -5    0.51    0.43
   1   6  -5   -0.03    0.34
   1   6  -5    0.80    0.39
  -1  -6   5    1.07    0.43
  -1  -6   5    0.29    0.31
  -1  -6   5    0.56    0.39
   1  -6  -5    0.48    0.36
   1  -6  -5   -0.06    0.33
  -1  -6   5    0.01    0.38
   1  -6  -5    1.04    0.44
   1  -6  -5    1.88    0.62
  -1  -6   5    0.47    0.42
   1   6  -4    0.24    0.36
  -1   6   4    0.05    0.28
   1   6  -4   -0.07    0.34
   1   6  -4   -0.29    0.23
   1   6  -4    0.20    0.36
   1   6  -4    0.21    0.32
   1   6  -4   -0.02    0.28
  -1  -6   4   -0.20    0.26
   1  -6  -4    0.28    0.38
  -1  -6   4    0.11    0.29
   1  -6  -4    0.05    0.26
  -1  -6   4    0.00    0.13
  -1  -6   4    0.12    0.44
   1  -6  -4   -0.04    0.28
  -1  -6   4    0.08    0.37
   1   6  -3   11.90    0.94
   1   6  -3   11.49    0.81
   1   6  -3   10.92    0.83
  -1   6   3   10.12    0.77
   1   6  -3    8.41    0.82
   1   6  -3   12.14    0.94
   1   6  -3   11.37    0.93
  -1  -6   3   11.47    0.93
  -1  -6   3   10.96    0.86
   1  -6  -3   10.66    0.72
  -1  -6   3   10.47    0.85
   1  -6  -3   12.42    0.82
  -1  -6   3   11.05    0.94
  -1  -6   3   10.78    0.87
  -1  -6   3   11.80    0.96
   1  -6  -3   11.78    0.87
  -1  -6   3   10.33    0.76
  -1   6   2    0.37    0.28
   1   6  -2    0.74    0.35
   1   6  -2    0.63    0.29
  -1   6   2    0.97    0.36
   1   6  -2    0.88    0.36
   1   6  -2    1.19    0.40
   1   6  -2    1.22    0.36
   1   6  -2    0.65    0.37
   1  -6  -2    0.91    0.29
  -1  -6   2    0.43    0.34
  -1  -6   2    0.74    0.35
  -1  -6   2    0.67    0.37
   1  -6  -2    1.56    0.38
  -1  -6   2    0.79    0.29
  -1  -6   2    0.75    0.36
   1  -6  -2    0.78    0.32
  -1  -6   2    0.59    0.33
   1  -6  -2    1.14    0.27
  -1   6   1    0.37    0.28
   1   6  -1    0.04    0.26
  -1   6   1   -0.23    0.26
   1   6  -1    0.45    0.30
  -1   6   1    0.76    0.30
  -1   6   1    0.14    0.24
  -1   6   1    0.19    0.28
  -1   6   1    0.58    0.30
   1   6  -1    0.43    0.32
   1   6  -1    0.19    0.34
   1   6  -1    0.59    0.36
  -1  -6   1   -0.05    0.34
   1  -6  -1    0.02    0.21
   1  -6  -1    0.41    0.29
  -1  -6   1    0.52    0.30
  -1  -6   1   -0.19    0.29
   1  -6  -1    0.36    0.28
  -1  -6   1    0.24    0.29
  -1  -6   1    0.17    0.31
   1  -6  -1    0.41    0.31
   1  -6  -1    0.47    0.25
  -1  -6   1    0.33    0.29
   1   6   0    0.48    0.28
  -1   6   0    0.44    0.29
  -1   6   0    1.29    0.38
  -1   6   0    2.02    0.41
  -1   6   0    0.79    0.28
   1   6   0    1.23    0.34
   1   6   0    1.28    0.38
   1   6   0    1.02    0.33
  -1   6   0    1.52    0.39
   1   6   0    1.51    0.34
   1  -6   0    1.28    0.36
  -1  -6   0    0.87    0.34
   1  -6   0    1.63    0.43
  -1  -6   0    1.37    0.33
  -1  -6   0    1.49    0.36
   1  -6   0    1.24    0.40
   1  -6   0    1.74    0.39
   1  -6   0    0.98    0.32
   1   6   1   -0.07    0.21
  -1   6  -1    0.03    0.29
  -1   6  -1    0.78    0.39
   1   6   1    0.41    0.30
  -1   6  -1   -0.16    0.32
   1   6   1    0.25    0.24
   1   6   1   -0.24    0.23
  -1   6  -1    0.14    0.25
  -1   6  -1    0.48    0.34
  -1   6  -1   -0.01    0.30
   1   6   1    0.27    0.28
   1   6   1    0.11    0.26
   1  -6   1    0.86    0.40
  -1  -6  -1    0.06    0.24
  -1  -6  -1    0.17    0.26
   1  -6   1    0.01    0.25
  -1  -6  -1    0.42    0.24
   1  -6   1   -0.07    0.25
  -1  -6  -1   -0.24    0.25
   1  -6   1    0.07    0.37
   1  -6   1   -0.02    0.24
   1   6   2   30.09    1.41
   1   6   2   31.25    1.29
  -1   6  -2   28.84    1.54
  -1   6  -2   31.71    1.58
   1   6   2   30.59    1.29
  -1   6  -2   32.05    1.48
   1   6   2   31.27    1.40
   1   6   2   29.06    1.25
  -1   6  -2   30.49    1.45
  -1   6  -2   32.03    1.53
  -1   6  -2   32.63    1.55
  -1  -6  -2   29.26    1.19
  -1  -6  -2   30.69    1.34
   1  -6   2   32.31    1.47
  -1  -6  -2   30.54    1.33
   1  -6   2   30.79    1.43
  -1  -6  -2   31.19    1.30
   1  -6   2   30.23    1.58
   1  -6   2   31.68    1.47
   1  -6   2   30.12    1.56
  -1  -6  -2   30.19    1.41
  -1   6  -3    1.48    0.49
  -1   6  -3    1.29    0.48
   1   6   3    1.02    0.36
  -1   6  -3    0.78    0.35
  -1   6  -3    1.06    0.44
  -1   6  -3    1.83    0.47
  -1   6  -3    1.73    0.49
   1  -6   3    1.68    0.45
  -1  -6  -3    1.41    0.38
   1  -6   3    1.31    0.51
  -1  -6  -3    1.61    0.35
   1  -6   3    1.26    0.47
   1  -6   3    1.41    0.41
  -1  -6  -3    1.78    0.45
  -1   6  -4   21.59    1.26
   1   6   4   20.84    1.24
  -1   6  -4   20.31    1.27
  -1   6  -4   24.00    1.46
  -1   6  -4   22.19    1.37
   1   6   4   23.21    1.13
  -1   6  -4   21.97    1.35
  -1   6  -4   22.67    1.44
  -1  -6  -4   18.30    1.20
   1  -6   4   21.46    1.28
   1  -6   4   23.25    1.44
  -1  -6  -4   21.63    1.22
  -1  -6  -4   23.05    1.38
   1  -6   4   20.76    1.42
  -1  -6  -4   22.41    1.17
  -1   6  -5   10.65    1.16
  -1   6  -5   11.44    1.02
   1   6   5   11.57    0.97
  -1   6  -5   10.29    1.13
   1   6   5   12.14    0.89
  -1   6  -5    9.70    1.07
  -1   6  -5   10.10    1.06
  -1   6  -5   12.37    0.99
   1  -6   5   10.15    1.07
  -1  -6  -5    8.29    0.91
  -1  -6  -5   10.85    1.03
   1  -6   5   13.57    1.19
   1  -6   5   11.34    1.02
  -1  -6  -5   11.46    0.92
   1  -6   5   10.61    1.12
  -1  -6  -5   11.34    0.98
  -1   6  -6    5.55    0.86
  -1   6  -6    4.36    0.80
  -1   6  -6    3.32    0.65
  -1   6  -6    4.78    0.85
  -1   6  -6    4.99    0.81
   1   6   6    4.43    0.72
  -1   6  -6    3.97    0.82
   1  -6   6    4.04    0.70
  -1  -6  -6    6.04    0.87
  -1  -6  -6    4.39    0.78
  -1  -6  -6    3.77    0.68
   1  -6   6    5.16    0.93
   1  -6   6    5.70    0.82
   1  -6   6    4.14    0.79
  -1   6  -7    1.49    0.65
   1   6   7    0.82    0.51
  -1   6  -7    1.07    0.52
  -1   6  -7    0.70    0.59
  -1   6  -7    0.73    0.58
  -1   6  -7    0.59    0.64
  -1   6  -7    1.19    0.63
   1  -6   7    1.12    0.63
  -1  -6  -7    0.65    0.53
   1  -6   7    1.67    0.60
  -1  -6  -7    1.75    0.79
  -1  -6  -7    1.41    0.62
   1  -6   7    1.53    0.57
  -1   6  -8    0.23    0.60
  -1   6  -8    0.06    0.59
   1   6   8   -0.14    0.46
  -1   6  -8   -0.07    0.54
  -1   6  -8   -0.10    0.57
  -1   6  -8    0.49    0.59
   1  -6   8    0.18    0.49
  -1  -6  -8    0.55    0.61
   1  -6   8    0.13    0.49
  -1  -6  -8    0.55    0.63
   1  -6   8    0.96    0.66
   1   6   9    0.45    0.61
  -1   6  -9   -0.52    0.64
  -1   6  -9   -0.01    0.58
  -1   6  -9    0.76    0.72
  -1  -6  -9   -0.58    0.59
   1  -6   9    0.95    0.78
  -1  -6  -9    0.25    0.65
  -1   6 -10    0.26    0.82
   1   6  10    1.12    0.76
  -1   6 -10    1.77    0.78
  -1   6 -10    1.44    0.92
  -1  -6 -10    0.32    0.87
  -1  -6 -10    0.78    0.85
   1  -6  10    0.84    0.93
   1   7 -10    0.45    0.92
   1   7 -10    2.10    0.97
   1   7 -10    2.41    0.88
   1  -7 -10    1.91    0.92
   1  -7 -10    1.99    0.90
  -1  -7  10    2.82    1.05
   1   7  -9    4.29    1.04
   1   7  -9    4.48    0.90
   1   7  -9    3.00    0.96
   1  -7  -9    2.76    0.93
   1  -7  -9    3.74    0.91
  -1  -7   9    3.96    1.09
   1   7  -8   -0.13    0.58
   1   7  -8    0.72    0.55
   1   7  -8   -0.53    0.54
   1   7  -8    0.64    0.71
   1   7  -8   -0.21    0.62
   1  -7  -8   -0.14    0.57
  -1  -7   8   -0.05    0.54
   1  -7  -8   -0.21    0.51
   1   7  -7    3.50    0.83
   1   7  -7    4.35    0.90
   1   7  -7    2.15    0.70
   1   7  -7    2.40    0.70
   1   7  -7    3.14    0.71
  -1  -7   7    3.22    0.80
  -1  -7   7    1.67    0.56
   1  -7  -7    2.77    0.72
  -1  -7   7    4.16    0.81
   1  -7  -7    3.38    0.90
   1   7  -6   -0.06    0.35
   1   7  -6    0.01    0.45
   1   7  -6    0.50    0.48
   1   7  -6   -0.24    0.36
   1   7  -6   -0.08    0.33
   1   7  -6   -0.14    0.38
   1  -7  -6   -0.17    0.38
   1  -7  -6   -0.03    0.45
   1  -7  -6    0.33    0.36
  -1  -7   6   -0.08    0.42
  -1  -7   6    0.22    0.46
  -1  -7   6    0.35    0.39
   1   7  -5   19.66    1.36
   1   7  -5   15.69    1.13
   1   7  -5   16.76    1.18
  -1   7   5   15.16    1.11
   1   7  -5   16.65    1.29
   1   7  -5   18.25    1.33
   1  -7  -5   17.73    1.30
  -1  -7   5   18.11    1.34
  -1  -7   5   16.78    1.24
  -1  -7   5   18.78    1.23
   1  -7  -5   16.00    1.14
  -1  -7   5   18.24    1.18
   1  -7  -5   18.71    1.15
  -1  -7   5   18.59    1.36
   1   7  -4    8.21    0.85
  -1   7   4    8.83    0.91
   1   7  -4    6.71    0.85
   1   7  -4    8.70    0.82
   1   7  -4    8.72    0.97
   1   7  -4    5.51    0.79
   1   7  -4    5.33    0.75
  -1  -7   4    6.69    0.85
   1  -7  -4    8.61    0.72
  -1  -7   4    8.43    1.02
   1  -7  -4    8.26    0.92
  -1  -7   4    8.16    0.90
  -1  -7   4   10.04    0.89
  -1  -7   4    8.72    0.77
   1  -7  -4    8.81    0.78
   1   7  -3    2.76    0.53
   1   7  -3    1.89    0.54
   1   7  -3    2.64    0.55
   1   7  -3    2.29    0.51
  -1   7   3    2.39    0.58
   1   7  -3    1.82    0.45
  -1   7   3    2.53    0.48
   1   7  -3    3.69    0.58
  -1  -7   3    2.26    0.49
  -1  -7   3    2.21    0.50
  -1  -7   3    2.68    0.45
   1  -7  -3    3.03    0.43
   1  -7  -3    3.13    0.55
   1  -7  -3    3.12    0.56
  -1  -7   3    1.96    0.46
  -1  -7   3    2.72    0.58
  -1  -7   3    2.77    0.57
  -1  -7   3    3.73    0.63
  -1   7   2   -0.15    0.23
   1   7  -2   -0.07    0.24
  -1   7   2    0.55    0.36
   1   7  -2   -0.15    0.28
   1   7  -2    0.16    0.30
   1   7  -2   -0.24    0.28
  -1   7   2    0.36    0.27
  -1   7   2    0.23    0.23
   1   7  -2    0.76    0.39
  -1   7   2    0.26    0.25
   1  -7  -2    0.17    0.24
   1  -7  -2    0.13    0.31
  -1  -7   2   -0.19    0.30
   1  -7  -2    0.25    0.21
   1  -7  -2   -0.07    0.20
  -1  -7   2    0.38    0.29
  -1  -7   2    0.16    0.33
   1  -7  -2    0.27    0.26
  -1  -7   2   -0.06    0.24
  -1  -7   2   -0.05    0.37
   1  -7  -2    0.13    0.21
  -1  -7   2    0.29    0.34
  -1   7   1   11.59    0.78
  -1   7   1   12.01    0.83
  -1   7   1   11.94    0.81
  -1   7   1   12.67    0.89
   1   7  -1   12.26    0.86
  -1   7   1   12.71    0.82
   1   7  -1   12.45    0.93
  -1   7   1   13.25    0.82
   1   7  -1   12.45    0.94
   1   7  -1   13.95    0.94
   1   7  -1   12.40    0.89
   1  -7  -1   11.76    0.76
   1  -7  -1   11.50    0.86
  -1  -7   1   12.74    0.93
  -1  -7   1   12.45    0.80
  -1  -7   1   12.24    0.89
  -1  -7   1   12.14    0.91
   1  -7  -1   12.35    0.76
  -1  -7   1   11.16    0.85
   1  -7  -1   10.67    0.80
  -1  -7   1   12.71    0.90
   1  -7  -1   11.50    0.84
  -1   7   0    8.66    0.75
  -1   7   0    8.33    0.80
  -1   7   0    7.43    0.72
   1   7   0    7.33    0.73
   1   7   0    7.54    0.71
  -1   7   0    7.59    0.74
  -1   7   0    6.60    0.65
   1   7   0    7.44    0.66
   1   7   0    8.50    0.76
   1   7   0    7.55    0.69
   1  -7   0   10.27    0.92
  -1  -7   0    8.97    0.73
   1  -7   0    7.77    0.67
  -1  -7   0    8.40    0.71
   1  -7   0    8.04    0.78
   1  -7   0    6.84    0.64
   1  -7   0    8.36    0.76
  -1  -7   0    7.62    0.69
  -1   7  -1  102.92    3.81
   1   7   1  103.37    3.62
  -1   7  -1   98.23    3.78
   1   7   1  102.60    3.63
  -1   7  -1  104.80    3.73
   1   7   1  103.69    3.62
   1   7   1  105.69    3.69
  -1   7  -1  105.43    3.76
   1   7   1  102.33    3.64
  -1   7  -1  108.29    3.80
   1   7   1  106.48    3.67
   1  -7   1  104.09    3.71
  -1  -7  -1  104.44    3.66
  -1  -7  -1  102.98    3.62
   1  -7   1  104.19    3.82
   1  -7   1   97.81    3.79
  -1  -7  -1  103.00    3.63
   1  -7   1  102.00    3.72
   1  -7   1  105.73    3.74
   1  -7   1  105.93    3.71
   1   7   2   -0.35    0.22
  -1   7  -2    0.09    0.37
   1   7   2    0.05    0.26
  -1   7  -2    0.46    0.37
  -1   7  -2   -0.01    0.27
  -1   7  -2   -0.49    0.29
   1   7   2   -0.05    0.27
   1   7   2    0.34    0.23
   1   7   2   -0.18    0.25
  -1   7  -2    0.07    0.31
   1   7   2    0.15    0.23
  -1   7  -2   -0.09    0.26
   1  -7   2   -0.06    0.27
   1  -7   2   -0.22    0.36
  -1  -7  -2    0.27    0.28
   1  -7   2    0.03    0.26
  -1  -7  -2    0.04    0.23
   1  -7   2    0.22    0.39
  -1  -7  -2   -0.05    0.24
  -1  -7  -2    0.25    0.26
   1  -7   2    0.17    0.32
  -1   7  -3   16.76    1.20
  -1   7  -3   15.96    1.17
  -1   7  -3   17.33    1.12
   1   7   3   16.12    1.04
  -1   7  -3   16.05    1.19
  -1   7  -3   17.50    1.20
   1   7   3   16.33    1.05
  -1   7  -3   16.28    1.06
  -1  -7  -3   17.16    1.03
   1  -7   3   16.50    1.21
   1  -7   3   17.00    1.23
  -1  -7  -3   15.55    1.01
  -1  -7  -3   15.98    0.91
   1  -7   3   16.06    1.03
  -1  -7  -3   14.97    0.85
   1  -7   3   16.82    1.09
  -1   7  -4   57.78    2.63
  -1   7  -4   56.55    2.53
  -1   7  -4   58.19    2.63
  -1   7  -4   55.53    2.50
  -1   7  -4   55.53    2.42
  -1   7  -4   57.88    2.43
   1   7   4   55.19    2.40
   1  -7   4   58.19    2.60
   1  -7   4   60.00    2.43
  -1  -7  -4   57.45    2.31
   1  -7   4   49.36    2.55
   1  -7   4   57.18    2.57
   1  -7   4   57.29    2.43
  -1  -7  -4   55.77    2.21
  -1  -7  -4   49.89    2.35
  -1   7  -5   -0.09    0.43
  -1   7  -5    0.05    0.37
  -1   7  -5    0.24    0.44
   1   7   5   -0.01    0.28
  -1   7  -5    0.76    0.45
  -1   7  -5    0.03    0.38
  -1   7  -5    0.00    0.40
  -1  -7  -5   -0.06    0.33
   1  -7   5   -0.03    0.45
   1  -7   5   -0.03    0.18
  -1  -7  -5    0.24    0.41
   1  -7   5   -0.48    0.42
  -1  -7  -5   -0.14    0.33
  -1  -7  -5   -0.16    0.32
   1  -7   5   -0.23    0.33
  -1   7  -6    4.09    0.77
  -1   7  -6    4.58    0.81
  -1   7  -6    3.49    0.74
  -1   7  -6    4.54    0.87
  -1   7  -6    4.25    0.70
  -1   7  -6    3.61    0.82
   1   7   6    4.78    0.72
  -1  -7  -6    4.01    0.77
   1  -7   6    5.24    0.99
   1  -7   6    4.63    0.87
   1  -7   6    3.81    0.77
  -1  -7  -6    5.56    0.79
   1  -7   6    4.61    0.79
  -1  -7  -6    4.24    0.71
  -1   7  -7   -0.17    0.53
  -1   7  -7    0.17    0.54
   1   7   7   -0.42    0.37
  -1   7  -7    0.05    0.55
  -1   7  -7    0.29    0.54
  -1   7  -7    0.37    0.51
   1  -7   7    0.42    0.60
  -1  -7  -7   -0.19    0.55
   1  -7   7    0.32    0.46
  -1  -7  -7    0.08    0.53
  -1  -7  -7    0.29    0.49
   1  -7   7    0.80    0.59
  -1   7  -8    5.98    1.05
  -1   7  -8    9.09    1.34
  -1   7  -8    4.08    1.02
  -1   7  -8    6.17    1.01
   1   7   8    5.32    0.88
  -1   7  -8    6.28    1.12
   1  -7   8    6.88    1.02
   1  -7   8    5.02    0.97
  -1  -7  -8    5.84    0.96
  -1  -7  -8    4.68    0.97
   1  -7   8    8.65    1.30
  -1   7  -9    2.13    0.77
  -1   7  -9    1.65    0.85
  -1   7  -9    1.27    0.88
   1   7   9    0.36    0.60
  -1  -7  -9    1.21    0.67
  -1  -7  -9    0.86    0.75
   1  -7   9    1.73    0.88
   1   8 -10    9.94    1.37
   1   8 -10    8.64    1.39
   1   8 -10   12.52    1.71
   1  -8 -10   10.36    1.43
  -1  -8  10    9.14    1.48
   1  -8 -10   10.09    1.49
   1   8  -9    0.00    0.59
   1   8  -9    0.09    0.73
   1   8  -9   -0.35    0.68
   1  -8  -9   -0.28    0.63
  -1  -8   9    0.11    0.67
   1  -8  -9   -0.43    0.60
   1   8  -8    5.54    0.94
   1   8  -8    3.23    0.95
   1   8  -8    5.31    1.05
   1   8  -8    5.15    1.10
   1   8  -8    4.91    1.02
   1  -8  -8    5.00    0.97
   1  -8  -8    5.29    1.03
  -1  -8   8    5.99    1.09
   1   8  -7    4.94    0.84
   1   8  -7    4.23    0.91
   1   8  -7    2.97    0.75
   1   8  -7    5.09    0.96
   1   8  -7    4.09    0.97
   1  -8  -7    4.21    0.87
  -1  -8   7    2.91    0.81
  -1  -8   7    4.36    0.89
   1  -8  -7    4.78    0.89
  -1  -8   7    3.91    0.81
  -1   8   6    0.22    0.36
   1   8  -6    0.08    0.38
   1   8  -6    0.27    0.46
   1   8  -6    0.38    0.46
   1   8  -6   -0.09    0.39
   1   8  -6   -0.21    0.42
   1  -8  -6   -0.18    0.36
  -1  -8   6   -0.25    0.41
  -1  -8   6    0.19    0.47
   1  -8  -6   -0.33    0.44
   1  -8  -6   -0.80    0.32
  -1  -8   6   -0.84    0.25
   1   8  -5    4.67    0.79
   1   8  -5    3.45    0.71
  -1   8   5    3.76    0.63
   1   8  -5    4.49    0.70
   1   8  -5    3.66    0.75
   1   8  -5    3.04    0.63
   1   8  -5    2.75    0.66
  -1  -8   5    4.62    0.75
  -1  -8   5    3.08    0.71
   1  -8  -5    3.52    0.68
   1  -8  -5    3.66    0.67
  -1  -8   5    3.40    0.72
  -1  -8   5    3.16    0.57
   1  -8  -5    3.01    0.55
   1   8  -4   56.00    2.62
   1   8  -4   61.32    2.46
   1   8  -4   56.60    2.63
   1   8  -4   57.38    2.63
  -1   8   4   56.55    2.43
   1   8  -4   56.65    2.49
  -1  -8   4   53.57    2.60
   1  -8  -4   55.32    2.40
  -1  -8   4   60.65    2.42
   1  -8  -4   56.50    2.29
   1  -8  -4   60.70    2.54
  -1  -8   4   57.50    2.61
  -1  -8   4   57.03    2.50
  -1  -8   4   59.55    2.62
   1   8  -3   17.76    1.19
  -1   8   3   20.14    1.18
   1   8  -3   20.26    1.34
   1   8  -3   21.62    1.25
   1   8  -3   20.28    1.32
  -1   8   3   20.39    1.29
   1   8  -3   20.24    1.32
  -1  -8   3   19.83    1.25
   1  -8  -3   18.03    1.12
  -1  -8   3   19.63    1.23
   1  -8  -3   19.54    1.23
  -1  -8   3   18.72    1.20
  -1  -8   3   18.46    1.10
  -1  -8   3   20.34    1.36
  -1  -8   3   18.16    1.28
   1   8  -2   28.81    1.57
  -1   8   2   30.01    1.34
  -1   8   2   31.40    1.46
  -1   8   2   27.92    1.33
   1   8  -2   26.86    1.56
   1   8  -2   28.71    1.49
   1   8  -2   27.68    1.56
  -1   8   2   29.47    1.31
  -1   8   2   30.62    1.57
   1   8  -2   30.92    1.61
  -1   8   2   29.92    1.33
  -1  -8   2   31.53    1.54
   1  -8  -2   27.75    1.34
  -1  -8   2   29.46    1.62
  -1  -8   2   29.23    1.53
   1  -8  -2   30.78    1.45
   1  -8  -2   30.21    1.30
   1  -8  -2   29.87    1.32
  -1  -8   2   30.95    1.44
   1  -8  -2   30.50    1.37
  -1  -8   2   32.62    1.64
  -1  -8   2   29.24    1.51
   1  -8  -2   29.75    1.52
   1   8  -1    2.11    0.50
  -1   8   1    2.04    0.42
   1   8  -1    1.33    0.42
  -1   8   1    1.98    0.46
   1   8  -1    2.67    0.52
  -1   8   1    1.86    0.44
   1   8  -1    2.02    0.49
  -1   8   1    1.73    0.41
  -1   8   1    1.49    0.45
   1   8  -1    1.88    0.47
  -1   8   1    2.30    0.46
  -1  -8   1    2.04    0.43
  -1  -8   1    1.98    0.50
   1  -8  -1    2.26    0.43
   1  -8  -1    1.80    0.43
  -1  -8   1    2.67    0.57
  -1  -8   1    1.11    0.46
  -1  -8   1    2.13    0.46
   1  -8  -1    2.11    0.49
  -1  -8   1    0.79    0.40
   1  -8  -1    1.79    0.38
   1  -8  -1    2.25    0.46
   1   8   0   13.80    0.98
   1   8   0   14.97    0.99
  -1   8   0   13.72    0.98
   1   8   0   13.28    0.91
  -1   8   0   13.21    0.98
  -1   8   0   11.93    0.93
   1   8   0   14.59    0.98
  -1   8   0   14.57    0.98
   1   8   0   14.94    0.95
  -1   8   0   13.13    0.93
  -1  -8   0   15.86    0.98
   1  -8   0   13.18    0.88
  -1  -8   0   13.79    0.93
   1  -8   0   12.30    1.00
   1  -8   0   13.40    0.99
   1  -8   0   14.54    1.00
   1  -8   0   13.38    0.91
  -1  -8   0   14.89    0.97
   1   8   1   47.57    1.91
   1   8   1   44.12    1.91
  -1   8  -1   44.65    2.05
  -1   8  -1   44.78    1.98
  -1   8  -1   43.60    2.01
   1   8   1   43.96    1.87
   1   8   1   44.27    1.89
   1   8   1   43.63    1.92
   1   8   1   46.62    1.92
  -1   8  -1   47.95    2.04
  -1   8  -1   44.10    2.04
   1  -8   1   47.48    1.96
  -1  -8  -1   46.43    1.93
   1  -8   1   43.10    1.95
  -1  -8  -1   46.05    1.89
   1  -8   1   45.08    2.07
  -1  -8  -1   45.07    1.90
   1  -8   1   45.26    1.95
   1  -8   1   42.46    1.96
   1  -8   1   44.45    2.07
   1   8   2   14.94    0.97
  -1   8  -2   11.93    1.01
  -1   8  -2   13.90    1.06
   1   8   2   12.79    0.78
   1   8   2   12.23    0.81
   1   8   2   12.66    0.89
   1   8   2   11.42    0.80
   1   8   2   10.49    0.78
  -1   8  -2   12.96    1.02
  -1   8  -2   13.57    1.02
  -1   8  -2   12.62    1.04
  -1   8  -2   12.23    0.93
   1  -8   2   11.62    0.92
  -1  -8  -2   12.76    0.86
   1  -8   2   13.80    1.11
  -1  -8  -2   14.20    0.93
   1  -8   2   11.81    0.95
  -1  -8  -2   12.18    0.82
  -1  -8  -2   12.99    0.89
   1  -8   2   11.62    0.89
   1  -8   2   11.52    1.07
  -1   8  -3   83.11    3.21
  -1   8  -3   77.31    3.07
  -1   8  -3   80.07    3.10
   1   8   3   76.57    3.02
  -1   8  -3   82.85    3.23
  -1   8  -3   79.01    3.26
   1   8   3   74.09    3.02
  -1   8  -3   72.64    3.19
   1  -8   3   76.04    3.23
  -1  -8  -3   71.79    3.00
   1  -8   3   75.33    3.20
   1  -8   3   79.86    3.11
   1  -8   3   78.54    3.07
  -1  -8  -3   77.43    2.79
  -1  -8  -3   76.22    2.84
   1  -8   3   80.10    3.06
  -1  -8  -3   78.07    2.95
  -1  -8  -3   78.24    2.76
  -1   8  -4  183.82    6.41
  -1   8  -4  176.32    6.49
  -1   8  -4  189.01    6.45
   1   8   4  177.00    6.38
  -1   8  -4  185.18    6.68
  -1   8  -4  186.22    6.68
  -1   8  -4  193.50    6.61
   1  -8   4  182.24    6.62
  -1  -8  -4  183.26    6.28
   1  -8   4  186.33    6.61
  -1  -8  -4  188.59    6.15
   1  -8   4  196.92    6.46
  -1  -8  -4  169.65    6.36
   1  -8   4  183.33    6.41
  -1   8  -5   -0.36    0.37
   1   8   5    0.25    0.38
  -1   8  -5   -0.60    0.35
  -1   8  -5    0.11    0.46
  -1   8  -5    0.34    0.43
  -1   8  -5    0.38    0.43
  -1   8  -5    0.18    0.42
   1  -8   5    0.61    0.46
  -1  -8  -5    0.00    0.32
   1  -8   5    0.12    0.47
  -1  -8  -5    0.15    0.41
   1  -8   5    0.02    0.42
  -1  -8  -5   -0.20    0.29
   1  -8   5    0.22    0.38
  -1  -8  -5    1.12    0.44
  -1   8  -6    3.22    0.84
  -1   8  -6    1.81    0.62
  -1   8  -6    1.53    0.70
  -1   8  -6    2.84    0.76
  -1   8  -6    3.53    0.73
  -1   8  -6    2.87    0.72
   1   8   6    3.02    0.68
   1  -8   6    3.84    0.87
   1  -8   6    2.91    0.75
  -1  -8  -6    3.09    0.66
  -1  -8  -6    3.53    0.68
   1  -8   6    2.55    0.75
   1  -8   6    2.05    0.63
  -1  -8  -6    3.88    0.83
  -1   8  -7   23.15    1.76
  -1   8  -7   20.10    1.81
  -1   8  -7   24.61    1.73
  -1   8  -7   26.72    1.96
  -1   8  -7   24.20    1.77
   1  -8   7   23.98    1.83
  -1  -8  -7   26.69    1.63
  -1  -8  -7   23.58    1.77
   1  -8   7   28.23    1.80
   1  -8   7   22.79    1.75
  -1  -8  -7   18.90    1.77
  -1   8  -8    0.98    0.69
  -1   8  -8    1.36    0.75
  -1   8  -8    1.18    0.69
  -1   8  -8    2.19    0.94
  -1   8  -8    1.23    0.75
   1  -8   8    2.44    0.94
  -1  -8  -8    0.87    0.67
   1  -8   8    1.05    0.64
  -1  -8  -8    2.16    0.68
  -1   8  -9    3.50    0.96
  -1   8  -9    1.77    0.93
  -1   8  -9    2.12    0.96
  -1  -8  -9    2.17    0.75
   1  -8   9    1.83    0.88
  -1  -8  -9    2.36    0.89
   1  -8   9    1.12    1.06
   1   9  -9    2.20    1.02
   1   9  -9    2.62    0.80
   1   9  -9    0.42    0.76
   1  -9  -9    2.16    0.85
  -1  -9   9    2.71    0.97
   1  -9  -9    1.22    0.73
   1   9  -8    0.48    0.55
   1   9  -8    0.03    0.67
   1   9  -8    0.42    0.67
   1   9  -8    0.03    0.61
   1   9  -8   -0.54    0.70
  -1  -9   8    0.09    0.63
   1  -9  -8   -0.21    0.55
   1  -9  -8    0.47    0.58
   1   9  -7    7.90    1.24
   1   9  -7    7.66    1.12
   1   9  -7    7.69    1.17
   1   9  -7    7.60    1.04
   1   9  -7    7.96    1.19
   1  -9  -7    7.20    1.06
  -1  -9   7    6.73    1.09
  -1  -9   7    8.44    1.19
   1  -9  -7    7.34    1.10
   1   9  -6    5.61    0.86
   1   9  -6    5.40    0.92
   1   9  -6    4.69    0.90
   1   9  -6    3.22    0.79
  -1   9   6    6.91    0.95
   1   9  -6    3.58    0.79
   1  -9  -6    6.06    0.94
  -1  -9   6    4.61    0.77
  -1  -9   6    6.29    0.98
   1  -9  -6    5.53    0.90
   1  -9  -6    6.40    0.82
  -1  -9   6    3.62    0.80
   1   9  -5   18.69    1.27
   1   9  -5   18.63    1.44
   1   9  -5   19.61    1.49
   1   9  -5   15.88    1.24
  -1   9   5   18.01    1.26
   1   9  -5   16.70    1.40
  -1  -9   5   19.13    1.24
  -1  -9   5   18.09    1.42
   1  -9  -5   16.70    1.30
  -1  -9   5   19.42    1.43
   1  -9  -5   17.49    1.25
  -1  -9   5   19.43    1.48
   1  -9  -5   18.96    1.17
   1   9  -4    1.98    0.58
   1   9  -4    1.52    0.53
   1   9  -4    2.31    0.62
   1   9  -4    2.45    0.60
   1   9  -4    2.73    0.60
   1   9  -4    0.47    0.40
  -1   9   4    1.91    0.46
   1  -9  -4    2.64    0.48
   1  -9  -4    3.81    0.66
  -1  -9   4    2.40    0.57
  -1  -9   4    2.46    0.65
  -1  -9   4    3.13    0.69
  -1  -9   4    3.41    0.57
  -1  -9   4    2.44    0.57
  -1  -9   4    1.82    0.51
  -1  -9   4    2.84    0.64
   1  -9  -4    1.46    0.43
  -1   9   3    2.20    0.49
   1   9  -3    3.64    0.68
   1   9  -3    2.44    0.60
  -1   9   3    2.25    0.61
   1   9  -3    2.20    0.59
   1   9  -3    2.07    0.54
   1   9  -3    3.42    0.61
   1   9  -3    2.57    0.58
  -1  -9   3    2.75    0.55
   1  -9  -3    3.56    0.46
   1  -9  -3    2.79    0.44
   1  -9  -3    4.25    0.68
  -1  -9   3    2.65    0.65
  -1  -9   3    3.84    0.65
  -1  -9   3    3.77    0.60
  -1  -9   3    2.45    0.56
   1  -9  -3    2.52    0.55
  -1  -9   3    3.39    0.66
  -1   9   2    4.61    0.59
  -1   9   2    4.48    0.54
  -1   9   2    4.43    0.55
   1   9  -2    3.81    0.69
   1   9  -2    3.72    0.66
  -1   9   2    4.04    0.65
  -1   9   2    5.75    0.72
   1   9  -2    3.48    0.63
   1   9  -2    4.41    0.69
   1   9  -2    4.23    0.66
  -1   9   2    4.16    0.55
   1  -9  -2    3.87    0.53
   1  -9  -2    4.28    0.56
  -1  -9   2    3.51    0.65
   1  -9  -2    4.43    0.68
  -1  -9   2    4.20    0.69
  -1  -9   2    4.37    0.75
  -1  -9   2    4.25    0.64
   1  -9  -2    4.85    0.57
  -1  -9   2    6.30    0.80
   1  -9  -2    4.14    0.54
  -1  -9   2    4.17    0.64
   1   9  -1    8.75    1.01
  -1   9   1    9.50    1.01
  -1   9   1    7.97    0.77
  -1   9   1    9.99    0.83
   1   9  -1    8.41    0.88
   1   9  -1    8.43    0.90
  -1   9   1    8.61    0.85
  -1   9   1    7.42    0.78
  -1   9   1    7.88    0.75
   1   9  -1    9.53    0.85
   1   9  -1    8.96    0.92
  -1  -9   1    8.52    0.74
  -1  -9   1    9.31    0.84
   1  -9  -1    8.24    0.79
  -1  -9   1    9.09    0.87
  -1  -9   1    8.13    0.86
   1  -9  -1    7.29    0.80
  -1  -9   1    8.62    0.92
   1  -9  -1    8.29    0.70
   1  -9  -1    9.60    0.73
  -1  -9   1    8.35    0.92
   1  -9  -1   10.43    1.00
   1   9   0   22.79    1.25
  -1   9   0   23.22    1.33
  -1   9   0   22.17    1.31
  -1   9   0   22.88    1.30
   1   9   0   23.02    1.31
   1   9   0   22.47    1.31
   1   9   0   23.63    1.32
  -1   9   0   23.88    1.33
   1   9   0   22.02    1.27
  -1   9   0   24.38    1.32
  -1  -9   0   21.72    1.25
  -1  -9   0   22.39    1.28
   1  -9   0   21.86    1.32
   1  -9   0   22.73    1.34
   1  -9   0   22.48    1.25
   1  -9   0   21.89    1.21
  -1  -9   0   21.67    1.25
   1  -9   0   20.40    1.29
  -1   9  -1   33.74    1.70
   1   9   1   32.64    1.59
   1   9   1   31.24    1.52
   1   9   1   32.12    1.55
   1   9   1   30.59    1.54
  -1   9  -1   32.35    1.68
  -1   9  -1   31.00    1.68
   1   9   1   30.85    1.56
  -1   9  -1   31.39    1.66
   1   9   1   31.22    1.55
  -1  -9  -1   35.20    1.60
   1  -9   1   31.23    1.69
  -1  -9  -1   32.06    1.57
   1  -9   1   33.14    1.74
   1  -9   1   32.23    1.63
   1  -9   1   32.78    1.59
   1  -9   1   31.43    1.60
   1  -9   1   32.50    1.59
  -1  -9  -1   34.67    1.55
   1   9   2   10.23    0.74
   1   9   2    8.91    0.76
   1   9   2   10.03    0.84
   1   9   2    9.80    0.85
  -1   9  -2   12.15    0.99
   1   9   2    9.93    0.76
  -1   9  -2   10.62    0.99
  -1   9  -2    8.51    1.00
   1   9   2   10.00    0.77
  -1   9  -2    8.80    0.83
  -1   9  -2   11.62    1.00
  -1   9  -2   10.29    0.97
  -1  -9  -2    9.44    0.80
   1  -9   2   10.53    1.11
   1  -9   2   11.31    0.87
   1  -9   2   10.56    0.90
  -1  -9  -2    9.63    0.83
  -1  -9  -2   10.97    0.86
   1  -9   2    9.97    1.03
  -1  -9  -2    9.14    0.75
   1  -9   2    9.21    0.94
   1   9   3   63.32    2.60
  -1   9  -3   67.14    2.70
  -1   9  -3   59.54    2.77
   1   9   3   60.49    2.33
   1   9   3   62.01    2.58
  -1   9  -3   59.39    2.77
  -1   9  -3   60.57    2.61
   1   9   3   59.90    2.32
  -1   9  -3   59.67    2.69
  -1   9  -3   65.15    2.78
  -1  -9  -3   60.55    2.34
  -1  -9  -3   57.99    2.46
   1  -9   3   59.92    2.77
  -1  -9  -3   61.50    2.41
   1  -9   3   62.29    2.58
   1  -9   3   61.82    2.63
   1  -9   3   64.29    2.81
   1  -9   3   61.18    2.64
  -1  -9  -3   59.99    2.56
  -1  -9  -3   60.99    2.27
  -1   9  -4   66.98    3.02
  -1   9  -4   69.55    2.82
  -1   9  -4   63.49    2.77
  -1   9  -4   62.48    2.86
  -1   9  -4   62.97    2.97
  -1   9  -4   63.03    2.90
   1   9   4   62.39    2.72
  -1  -9  -4   62.88    2.64
   1  -9   4   64.09    2.74
   1  -9   4   66.48    2.98
   1  -9   4   67.02    2.96
  -1  -9  -4   58.09    2.67
   1  -9   4   65.49    2.77
  -1  -9  -4   61.81    2.45
  -1   9  -5    9.90    1.23
  -1   9  -5   10.66    1.24
  -1   9  -5   10.84    1.29
  -1   9  -5   11.58    1.20
  -1   9  -5    8.64    1.00
   1   9   5    6.49    0.85
  -1   9  -5   10.32    1.22
   1  -9   5    9.48    1.20
   1  -9   5   10.10    1.15
   1  -9   5   10.04    1.24
  -1  -9  -5   10.86    1.00
  -1  -9  -5    9.81    0.85
  -1  -9  -5   10.21    1.14
   1  -9   5   11.40    1.04
  -1   9  -6    2.69    0.75
   1   9   6    1.91    0.58
  -1   9  -6    1.61    0.66
  -1   9  -6    2.73    0.71
  -1   9  -6    2.77    0.82
  -1   9  -6    1.78    0.74
  -1  -9  -6    2.53    0.71
   1  -9   6    3.53    0.84
  -1  -9  -6    2.48    0.58
  -1  -9  -6    2.74    0.61
   1  -9   6    3.07    0.75
  -1   9  -7    2.64    0.87
  -1   9  -7    3.64    0.88
  -1   9  -7    5.40    1.02
  -1   9  -7    5.77    1.01
  -1   9  -7    5.41    1.09
  -1  -9  -7    6.38    0.88
   1  -9   7    5.61    0.98
  -1  -9  -7    6.45    1.03
   1  -9   7    6.35    1.18
   1  -9   7    6.49    1.04
  -1   9  -8    5.44    1.05
  -1   9  -8    4.84    1.04
  -1   9  -8    4.76    1.04
   1  -9   8    5.16    1.13
  -1  -9  -8    3.78    0.79
  -1  -9  -8    6.28    1.13
   1  -9   8    6.44    1.09
  -1   9  -9    2.09    0.84
  -1   9  -9    1.05    0.87
  -1   9  -9   -0.89    0.73
  -1  -9  -9    1.08    0.75
   1  -9   9    0.49    0.79
  -1  -9  -9   -0.65    0.59
   1  10  -9    9.31    1.52
   1  10  -9   10.46    1.36
   1  10  -9   10.72    1.57
  -1 -10   9    8.77    1.45
   1 -10  -9    9.75    1.42
   1 -10  -9    9.24    1.29
   1  10  -8    1.42    0.79
   1  10  -8    0.71    0.60
   1  10  -8    1.41    0.82
   1  10  -8    1.60    0.80
   1 -10  -8    1.41    0.69
   1 -10  -8    1.95    0.69
  -1 -10   8    1.93    0.84
   1  10  -7    1.14    0.67
   1  10  -7    1.06    0.71
   1  10  -7    0.45    0.66
   1  10  -7    0.35    0.65
   1  10  -7    0.38    0.53
  -1  10   7    0.63    0.50
   1 -10  -7   -0.13    0.53
  -1 -10   7    1.13    0.70
   1 -10  -7    1.36    0.63
  -1 -10   7    0.58    0.60
   1  10  -6    4.50    0.90
   1  10  -6    2.65    0.75
   1  10  -6    2.07    0.69
   1  10  -6    2.19    0.77
   1  10  -6    4.09    0.78
  -1  10   6    3.43    0.73
   1 -10  -6    4.98    0.77
  -1 -10   6    3.69    0.83
  -1 -10   6    2.57    0.81
   1 -10  -6    4.99    0.86
  -1 -10   6    4.34    0.74
   1  10  -5    1.36    0.56
   1  10  -5    0.60    0.49
   1  10  -5    2.27    0.62
   1  10  -5    1.19    0.55
   1  10  -5    1.19    0.60
  -1  10   5    0.78    0.48
  -1 -10   5    0.86    0.42
   1 -10  -5    1.50    0.53
   1 -10  -5    0.83    0.39
  -1 -10   5    1.37    0.52
  -1 -10   5    1.51    0.64
  -1 -10   5    1.62    0.59
   1  10  -4    5.91    0.82
   1  10  -4    6.22    0.92
   1  10  -4    4.29    0.75
   1  10  -4    6.09    0.94
   1  10  -4    4.13    0.79
  -1  10   4    5.49    0.77
   1  10  -4    5.46    0.89
  -1 -10   4    6.23    0.79
   1 -10  -4    5.29    0.65
  -1 -10   4    5.83    0.87
   1 -10  -4    8.06    0.94
  -1 -10   4    5.70    0.91
  -1 -10   4    6.44    0.90
  -1 -10   4    6.04    0.84
   1 -10  -4    5.32    0.78
  -1 -10   4    5.03    0.75
  -1 -10   4    5.13    0.84
  -1  10   3    1.74    0.37
   1  10  -3    0.70    0.48
   1  10  -3    1.67    0.54
  -1  10   3    1.73    0.52
   1  10  -3    2.32    0.61
   1  10  -3    1.57    0.48
  -1  10   3    1.90    0.54
   1  10  -3    0.77    0.46
  -1 -10   3    2.03    0.49
  -1 -10   3    1.64    0.54
   1 -10  -3    1.22    0.34
   1 -10  -3    1.89    0.50
   1 -10  -3    1.48    0.35
  -1 -10   3    1.39    0.58
  -1 -10   3    1.45    0.51
  -1 -10   3    1.85    0.52
   1 -10  -3    1.35    0.36
   1 -10  -3    1.65    0.46
  -1 -10   3    2.18    0.60
   1  10  -2    7.59    0.92
   1  10  -2    9.66    1.06
  -1  10   2   10.00    0.81
   1  10  -2    9.09    0.88
  -1  10   2    8.47    0.74
   1  10  -2    9.98    1.09
  -1  10   2   12.20    1.20
  -1  10   2    9.10    0.75
  -1  10   2    9.08    0.84
  -1  10   2    8.79    0.77
   1  10  -2    9.59    1.05
  -1 -10   2   11.33    1.10
  -1 -10   2    8.48    0.94
   1 -10  -2    9.52    0.97
  -1 -10   2    8.67    0.99
  -1 -10   2    9.87    0.83
   1 -10  -2    8.15    0.77
   1 -10  -2    8.81    0.72
   1 -10  -2    9.58    0.75
  -1 -10   2    9.88    1.06
   1 -10  -2    9.34    0.81
  -1 -10   2    8.97    1.02
  -1  10   1    0.42    0.41
  -1  10   1    0.51    0.32
   1  10  -1    0.14    0.34
  -1  10   1    0.52    0.35
  -1  10   1    0.68    0.35
   1  10  -1    0.33    0.40
   1  10  -1   -0.06    0.34
  -1  10   1    0.22    0.30
   1  10  -1    0.04    0.28
  -1  10   1    0.40    0.36
   1  10  -1    0.06    0.32
  -1 -10   1    0.45    0.38
   1 -10  -1    0.21    0.39
  -1 -10   1    0.27    0.32
   1 -10  -1    0.48    0.34
  -1 -10   1    0.08    0.30
   1 -10  -1    0.07    0.33
  -1 -10   1    0.18    0.37
  -1 -10   1   -0.02    0.32
   1 -10  -1    0.01    0.22
   1 -10  -1    0.10    0.24
  -1 -10   1    0.38    0.40
   1  10   0    8.38    0.89
  -1  10   0    8.90    0.97
  -1  10   0    7.18    0.82
   1  10   0    9.64    1.03
   1  10   0    8.65    0.95
  -1  10   0    7.10    0.85
  -1  10   0    9.07    0.96
   1  10   0    8.70    0.82
   1  10   0    9.46    1.01
  -1  10   0    7.64    0.85
   1 -10   0   11.03    1.11
  -1 -10   0    8.32    0.89
  -1 -10   0    7.68    0.87
   1 -10   0    9.45    0.98
  -1 -10   0    9.50    0.99
   1 -10   0    8.54    0.91
   1 -10   0    8.81    0.96
   1 -10   0    8.36    0.99
  -1  10  -1    2.70    0.59
   1  10   1    2.72    0.53
   1  10   1    3.29    0.62
   1  10   1    4.08    0.67
   1  10   1    4.02    0.66
  -1  10  -1    3.40    0.67
  -1  10  -1    2.78    0.58
   1  10   1    3.74    0.64
   1  10   1    3.79    0.58
  -1  10  -1    3.09    0.59
  -1  10  -1    2.55    0.50
   1 -10   1    2.42    0.52
   1 -10   1    3.73    0.66
  -1 -10  -1    3.24    0.59
   1 -10   1    3.53    0.66
   1 -10   1    3.69    0.73
   1 -10   1    3.07    0.58
  -1 -10  -1    3.37    0.59
  -1 -10  -1    3.64    0.59
   1 -10   1    4.63    0.79
   1  10   2    1.28    0.39
  -1  10  -2    1.18    0.50
  -1  10  -2    1.06    0.49
  -1  10  -2    0.95    0.43
   1  10   2    2.03    0.47
   1  10   2    2.19    0.51
  -1  10  -2    1.15    0.48
   1  10   2    1.68    0.47
  -1  10  -2    0.67    0.45
   1  10   2    1.75    0.42
   1  10   2    1.00    0.33
  -1 -10  -2    2.29    0.49
  -1 -10  -2    1.27    0.38
   1 -10   2    1.78    0.53
   1 -10   2    1.88    0.49
  -1 -10  -2    1.32    0.41
   1 -10   2    1.62    0.49
   1 -10   2    1.16    0.51
   1 -10   2    1.50    0.43
   1  10   3    5.17    0.61
  -1  10  -3    3.60    0.71
   1  10   3    4.86    0.60
   1  10   3    6.70    0.83
  -1  10  -3    5.26    0.87
   1  10   3    4.74    0.57
  -1  10  -3    6.36    0.88
  -1  10  -3    4.03    0.71
  -1  10  -3    3.50    0.71
   1  10   3    5.95    0.82
  -1  10  -3    5.71    0.87
   1 -10   3    4.23    0.78
  -1 -10  -3    4.94    0.65
  -1 -10  -3    5.26    0.55
  -1 -10  -3    5.84    0.74
   1 -10   3    4.41    0.77
   1 -10   3    4.88    0.79
   1 -10   3    4.87    0.75
  -1 -10  -3    4.67    0.59
  -1 -10  -3    5.02    0.73
   1 -10   3    5.57    0.80
  -1  10  -4    0.34    0.45
  -1  10  -4    0.98    0.52
  -1  10  -4    0.71    0.51
  -1  10  -4    0.26    0.36
  -1  10  -4    0.84    0.50
  -1  10  -4    0.14    0.47
   1  10   4    0.94    0.41
   1 -10   4   -0.08    0.39
  -1 -10  -4    0.40    0.35
  -1 -10  -4    0.64    0.31
  -1 -10  -4    0.23    0.33
   1 -10   4    1.32    0.47
   1 -10   4    0.17    0.42
   1 -10   4    1.22    0.57
  -1 -10  -4    0.42    0.34
  -1  10  -5    0.97    0.60
  -1  10  -5    0.19    0.47
  -1  10  -5    1.12    0.57
  -1  10  -5    0.41    0.52
  -1  10  -5    0.04    0.49
   1  10   5    0.19    0.35
  -1  10  -5    0.38    0.51
  -1 -10  -5    0.71    0.38
   1 -10   5    0.06    0.43
   1 -10   5    0.43    0.40
   1 -10   5    0.67    0.54
  -1 -10  -5   -0.17    0.39
   1 -10   5    0.22    0.56
   1 -10   5    0.05    0.48
  -1  10  -6    0.60    0.59
  -1  10  -6    0.10    0.57
   1  10   6    0.30    0.43
  -1  10  -6   -0.42    0.46
  -1  10  -6   -0.09    0.52
  -1  10  -6    0.19    0.56
  -1 -10  -6   -0.10    0.47
   1 -10   6   -0.61    0.36
  -1 -10  -6    0.52    0.50
   1 -10   6    0.23    0.51
  -1 -10  -6   -0.39    0.36
   1 -10   6    0.93    0.56
  -1  10  -7    3.66    0.89
  -1  10  -7    4.32    1.02
  -1  10  -7    3.67    0.95
  -1  10  -7    3.91    0.99
  -1  10  -7    5.36    1.13
   1 -10   7    4.58    0.92
   1 -10   7    3.15    0.93
  -1 -10  -7    3.39    0.89
  -1 -10  -7    4.49    0.83
   1 -10   7    5.50    1.04
  -1  10  -8    1.94    0.87
  -1  10  -8    2.42    0.88
  -1  10  -8    4.31    0.95
  -1 -10  -8    3.91    0.99
   1 -10   8    3.44    0.98
   1 -10   8    2.48    0.91
  -1 -10  -8    4.13    0.82
  -1  10  -9   -0.50    0.74
  -1  10  -9    0.50    0.70
  -1  10  -9   -0.03    0.87
  -1 -10  -9    0.59    0.72
  -1 -10  -9   -0.23    0.60
   1 -10   9    0.51    0.80
   1  11  -9    3.93    1.22
   1  11  -9    5.02    1.28
   1  11  -9    3.84    0.96
  -1 -11   9    4.02    1.03
   1 -11  -9    4.17    1.09
   1 -11  -9    4.01    0.96
   1  11  -8    3.18    1.10
   1  11  -8    3.43    0.86
   1  11  -8    2.75    1.00
   1 -11  -8    3.43    0.92
  -1 -11   8    3.15    0.96
   1 -11  -8    4.13    0.93
   1  11  -7    0.66    0.59
   1  11  -7    0.00    0.64
   1  11  -7    0.89    0.75
   1  11  -7    1.31    0.73
  -1  11   7   -0.01    0.48
   1  11  -7    1.37    0.79
   1 -11  -7    1.54    0.71
   1 -11  -7   -0.20    0.48
  -1 -11   7    0.61    0.60
  -1 -11   7    1.46    0.71
   1  11  -6    8.16    1.19
  -1  11   6    7.54    0.97
   1  11  -6   11.77    1.38
   1  11  -6   10.04    1.19
   1  11  -6    8.29    1.26
   1  11  -6    8.70    1.29
   1 -11  -6   12.22    1.31
   1 -11  -6    9.67    1.05
  -1 -11   6    9.66    1.27
  -1 -11   6    9.42    1.30
   1  11  -5    4.40    0.91
   1  11  -5    3.19    0.75
  -1  11   5    3.88    0.71
   1  11  -5    5.77    0.86
   1  11  -5    2.96    0.79
   1  11  -5    4.90    0.99
  -1 -11   5    3.92    0.68
  -1 -11   5    5.08    0.90
  -1 -11   5    2.47    0.67
   1 -11  -5    3.56    0.61
   1 -11  -5    4.69    0.78
  -1 -11   5    5.79    1.02
  -1  11   4   -0.49    0.42
  -1  11   4   -0.23    0.32
   1  11  -4    0.13    0.44
   1  11  -4    0.33    0.38
   1  11  -4    0.15    0.39
   1  11  -4   -0.29    0.39
   1  11  -4   -0.01    0.37
   1  11  -4   -0.01    0.39
  -1 -11   4   -0.11    0.34
  -1 -11   4   -0.06    0.26
  -1 -11   4    0.38    0.43
  -1 -11   4    0.50    0.44
   1 -11  -4    0.76    0.45
   1 -11  -4    0.07    0.33
  -1 -11   4   -0.07    0.43
   1 -11  -4   -0.03    0.26
  -1 -11   4    0.14    0.36
  -1 -11   4    0.44    0.43
   1  11  -3    4.31    0.69
  -1  11   3    5.29    0.83
   1  11  -3    5.64    0.90
  -1  11   3    3.99    0.66
   1  11  -3    5.31    0.90
   1  11  -3    4.16    0.79
  -1  11   3    3.47    0.56
  -1  11   3    4.63    0.57
   1  11  -3    5.94    0.91
  -1 -11   3    5.24    0.77
   1 -11  -3    5.75    0.78
  -1 -11   3    4.73    0.75
  -1 -11   3    4.52    0.83
  -1 -11   3    6.43    0.86
   1 -11  -3    4.22    0.55
  -1 -11   3    5.51    0.89
   1 -11  -3    4.52    0.59
  -1 -11   3    4.13    0.74
   1 -11  -3    5.57    0.82
   1 -11  -3    4.05    0.58
  -1  11   2    3.05    0.53
  -1  11   2    2.63    0.52
   1  11  -2    2.59    0.59
   1  11  -2    2.96    0.71
   1  11  -2    2.24    0.61
  -1  11   2    3.37    0.55
  -1  11   2    2.96    0.62
  -1  11   2    3.64    0.71
   1  11  -2    3.39    0.68
   1  11  -2    3.45    0.71
  -1  11   2    3.15    0.55
  -1 -11   2    3.39    0.61
  -1 -11   2    2.09    0.48
  -1 -11   2    2.70    0.62
  -1 -11   2    2.85    0.65
   1 -11  -2    2.57    0.55
  -1 -11   2    2.32    0.55
   1 -11  -2    2.80    0.56
  -1 -11   2    2.69    0.65
   1 -11  -2    3.10    0.63
   1 -11  -2    3.61    0.58
   1 -11  -2    2.60    0.47
   1  11  -1    8.37    0.98
  -1  11   1   11.78    1.15
   1  11  -1   11.57    1.22
  -1  11   1    8.87    0.82
   1  11  -1    9.77    1.09
  -1  11   1    7.84    0.89
   1  11  -1    6.60    0.80
  -1  11   1   10.64    1.13
  -1  11   1    8.77    0.94
   1  11  -1    7.06    0.89
  -1  11   1   10.15    1.03
  -1 -11   1   10.08    1.16
   1 -11  -1    7.16    0.80
  -1 -11   1    6.11    0.80
   1 -11  -1    9.75    0.99
   1 -11  -1   10.03    1.02
   1 -11  -1    8.67    0.77
  -1 -11   1    7.92    0.78
  -1 -11   1   10.69    1.11
  -1 -11   1    9.79    0.99
  -1 -11   1    7.80    1.01
   1 -11  -1    7.15    0.85
  -1  11   0    0.25    0.30
   1  11   0    0.20    0.34
  -1  11   0    0.10    0.32
  -1  11   0   -0.34    0.23
  -1  11   0   -0.17    0.27
   1  11   0   -0.28    0.20
   1  11   0   -0.03    0.34
   1  11   0    0.16    0.33
  -1  11   0    0.00    0.31
   1  11   0    0.33    0.30
   1 -11   0   -0.11    0.37
   1 -11   0    0.04    0.37
   1 -11   0   -0.09    0.36
  -1 -11   0   -0.01    0.32
  -1 -11   0    0.15    0.30
  -1 -11   0    0.14    0.30
   1 -11   0   -0.23    0.23
   1 -11   0   -0.11    0.25
   1 -11   0    0.31    0.29
   1  11   1   42.79    2.05
  -1  11  -1   42.92    2.19
  -1  11  -1   40.85    2.15
   1  11   1   48.16    2.08
  -1  11  -1   45.73    2.21
   1  11   1   43.73    2.04
  -1  11  -1   46.91    2.21
   1  11   1   43.78    2.07
   1  11   1   44.61    2.08
   1  11   1   46.39    2.08
  -1  11  -1   42.51    2.11
   1 -11   1   44.48    2.10
   1 -11   1   44.77    2.08
  -1 -11  -1   44.31    2.03
  -1 -11  -1   44.71    2.07
   1 -11   1   41.18    2.09
   1 -11   1   44.31    2.09
   1 -11   1   44.19    2.21
  -1 -11  -1   47.52    2.10
   1 -11   1   45.73    2.25
   1  11   2    1.98    0.48
   1  11   2    2.62    0.54
  -1  11  -2    1.20    0.49
  -1  11  -2    1.19    0.42
   1  11   2    1.37    0.46
   1  11   2    2.16    0.47
  -1  11  -2    1.31    0.51
   1  11   2    1.20    0.38
   1  11   2    1.48    0.44
  -1  11  -2    1.39    0.52
  -1  11  -2    1.26    0.45
  -1 -11  -2    1.66    0.46
   1 -11   2    2.09    0.54
   1 -11   2    2.03    0.53
   1 -11   2    1.30    0.55
   1 -11   2    1.92    0.57
  -1 -11  -2    1.97    0.49
  -1 -11  -2    1.44    0.47
   1 -11   2    1.74    0.46
   1  11   3  158.21    5.42
   1  11   3  154.83    5.42
  -1  11  -3  158.85    5.91
   1  11   3  159.81    5.48
  -1  11  -3  173.27    5.90
  -1  11  -3  162.29    6.02
   1  11   3  158.53    5.73
  -1  11  -3  163.45    5.98
  -1  11  -3  147.20    5.74
   1  11   3  163.09    5.73
   1  11   3  150.02    5.41
  -1  11  -3  160.83    6.00
  -1 -11  -3  164.86    5.48
  -1 -11  -3  160.24    5.55
   1 -11   3  159.90    5.76
  -1 -11  -3  154.53    5.29
   1 -11   3  156.67    5.95
  -1 -11  -3  155.05    5.73
   1 -11   3  159.04    5.72
  -1 -11  -3  162.30    5.64
   1 -11   3  157.75    5.78
   1 -11   3  163.54    6.01
   1  11   4    0.05    0.35
   1  11   4    0.39    0.42
  -1  11  -4    0.07    0.43
  -1  11  -4   -0.15    0.42
  -1  11  -4    0.19    0.40
  -1  11  -4    0.17    0.45
  -1  11  -4    0.32    0.35
  -1  11  -4    0.06    0.44
  -1 -11  -4    0.32    0.35
  -1 -11  -4    0.07    0.28
  -1 -11  -4    0.11    0.27
   1 -11   4    0.40    0.46
  -1 -11  -4   -0.15    0.30
   1 -11   4    0.67    0.50
   1 -11   4    0.17    0.33
   1 -11   4   -0.04    0.42
  -1  11  -5    0.16    0.50
  -1  11  -5   -0.02    0.46
  -1  11  -5    0.50    0.53
  -1  11  -5    0.31    0.52
  -1  11  -5   -0.14    0.47
   1  11   5   -0.36    0.29
   1 -11   5   -0.04    0.42
  -1 -11  -5    0.31    0.35
   1 -11   5   -0.17    0.36
  -1 -11  -5   -0.17    0.37
   1 -11   5    0.71    0.57
   1 -11   5   -0.21    0.44
  -1  11  -6    3.35    0.90
  -1  11  -6    3.00    0.90
  -1  11  -6    3.48    0.87
  -1  11  -6    2.17    0.77
  -1  11  -6    3.98    0.86
   1  11   6    1.75    0.59
   1 -11   6    1.90    0.78
  -1 -11  -6    2.51    0.60
   1 -11   6    3.46    0.86
  -1 -11  -6    1.79    0.64
  -1 -11  -6    2.98    0.81
   1 -11   6    2.49    0.74
  -1  11  -7    0.30    0.62
  -1  11  -7   -0.16    0.67
  -1  11  -7   -0.40    0.61
  -1  11  -7   -0.43    0.63
   1  11   7    0.06    0.46
  -1  11  -7    1.07    0.70
  -1 -11  -7    0.01    0.57
   1 -11   7    0.35    0.34
   1 -11   7   -0.16    0.68
  -1 -11  -7    0.10    0.49
   1 -11   7    0.95    0.69
  -1  11  -8    0.05    0.76
  -1  11  -8    0.42    0.73
  -1  11  -8    0.84    0.70
  -1 -11  -8    0.84    0.70
   1 -11   8    0.86    0.71
  -1 -11  -8    1.15    0.65
   1 -11   8    0.48    0.68
  -1  11  -9    1.06    0.82
  -1  11  -9    1.03    0.97
  -1  11  -9    0.85    0.99
  -1 -11  -9    1.25    0.82
   1 -11   9    0.85    0.83
  -1 -11  -9    1.07    0.75
   1  12  -9   23.26    1.97
   1  12  -9   31.13    2.49
   1  12  -9   24.00    2.21
   1 -12  -9   25.04    1.99
   1 -12  -9   22.21    2.03
  -1 -12   9   26.49    2.23
   1  12  -8    5.96    1.09
   1  12  -8    3.55    1.11
   1  12  -8    5.46    1.25
   1 -12  -8    3.51    0.96
   1 -12  -8    5.40    1.06
  -1 -12   8    6.01    1.19
   1  12  -7    0.44    0.93
   1  12  -7    0.16    0.69
   1  12  -7   -0.28    0.67
  -1  12   7    0.72    0.56
   1  12  -7    0.15    0.74
   1  12  -7    0.11    0.59
   1 -12  -7   -0.25    0.54
  -1 -12   7    1.89    0.78
  -1 -12   7    0.33    0.58
   1 -12  -7    1.03    0.64
   1  12  -6    2.80    0.92
   1  12  -6    3.34    0.81
   1  12  -6    3.11    0.80
   1  12  -6    3.53    0.97
  -1  12   6    3.39    0.76
   1  12  -6    2.91    0.90
   1 -12  -6    3.04    0.69
   1 -12  -6    3.54    0.79
  -1 -12   6    4.25    0.98
  -1 -12   6    4.21    0.92
   1  12  -5    2.73    0.73
  -1  12   5    1.34    0.53
   1  12  -5    0.35    0.47
   1  12  -5    1.62    0.67
   1  12  -5    1.07    0.62
   1  12  -5    1.46    0.65
  -1 -12   5    1.43    0.59
  -1 -12   5    0.83    0.45
   1 -12  -5    1.38    0.44
  -1 -12   5    1.35    0.64
  -1 -12   5    0.47    0.55
   1 -12  -5    1.58    0.59
  -1  12   4    2.14    0.58
   1  12  -4    2.64    0.71
  -1  12   4    2.69    0.69
   1  12  -4    1.40    0.61
   1  12  -4    2.06    0.70
   1  12  -4    1.85    0.69
  -1 -12   4    1.23    0.59
  -1 -12   4    1.63    0.56
  -1 -12   4    1.80    0.68
   1 -12  -4    2.16    0.44
  -1 -12   4    3.67    0.81
   1 -12  -4    2.32    0.46
   1 -12  -4    2.79    0.62
  -1 -12   4    2.34    0.57
  -1 -12   4    1.42    0.51
  -1  12   3    2.87    0.50
   1  12  -3    2.47    0.68
  -1  12   3    4.23    0.76
   1  12  -3    3.99    0.85
  -1  12   3    3.58    0.75
   1  12  -3    3.12    0.63
   1  12  -3    2.28    0.68
  -1  12   3    3.02    0.52
  -1  12   3    3.63    0.56
  -1  12   3    2.46    0.53
   1  12  -3    2.85    0.71
   1 -12  -3    3.15    0.53
  -1 -12   3    5.78    0.81
  -1 -12   3    2.33    0.60
  -1 -12   3    4.29    0.87
  -1 -12   3    2.20    0.69
  -1 -12   3    2.62    0.64
   1 -12  -3    3.08    0.56
   1 -12  -3    5.21    0.79
  -1 -12   3    4.03    0.74
   1 -12  -3    3.52    0.57
  -1  12   2    4.47    0.67
   1  12  -2    3.69    0.82
   1  12  -2    3.48    0.78
  -1  12   2    2.62    0.53
  -1  12   2    3.65    0.64
  -1  12   2    3.16    0.57
   1  12  -2    2.64    0.56
   1  12  -2    2.42    0.59
  -1  12   2    3.41    0.76
   1  12  -2    3.21    0.76
  -1  12   2    2.71    0.59
  -1 -12   2    3.37    0.64
   1 -12  -2    2.50    0.52
  -1 -12   2    4.85    0.91
   1 -12  -2    2.61    0.66
  -1 -12   2    2.77    0.64
   1 -12  -2    2.61    0.60
  -1 -12   2    2.14    0.55
  -1 -12   2    3.20    0.59
   1 -12  -2    3.93    0.61
   1 -12  -2    3.24    0.63
  -1 -12   2    3.36    0.73
  -1  12   1    1.27    0.46
   1  12  -1    1.03    0.42
   1  12  -1    1.06    0.52
   1  12  -1    1.41    0.53
  -1  12   1    0.93    0.42
   1  12  -1    0.73    0.42
  -1  12   1    0.94    0.45
  -1  12   1    1.16    0.42
  -1  12   1    0.51    0.38
   1  12  -1    0.33    0.38
  -1  12   1   -0.05    0.37
  -1 -12   1    0.55    0.34
   1 -12  -1    0.78    0.44
  -1 -12   1    0.99    0.46
  -1 -12   1    1.09    0.53
   1 -12  -1    0.29    0.42
   1 -12  -1    0.51    0.36
  -1 -12   1    1.81    0.51
   1 -12  -1    0.34    0.29
   1 -12  -1    0.81    0.39
  -1 -12   1    0.87    0.44
   1  12   0   17.45    1.25
  -1  12   0   20.76    1.33
   1  12   0   20.89    1.35
  -1  12   0   19.63    1.34
  -1  12   0   17.81    1.27
  -1  12   0   19.34    1.31
  -1  12   0   17.56    1.27
   1  12   0   18.57    1.30
   1  12   0   18.50    1.29
   1  12   0   19.24    1.31
   1 -12   0   18.87    1.30
  -1 -12   0   20.12    1.28
   1 -12   0   18.18    1.32
   1 -12   0   20.27    1.38
  -1 -12   0   17.10    1.24
   1 -12   0   18.87    1.21
   1 -12   0   17.49    1.22
  -1 -12   0   18.71    1.27
   1 -12   0   17.46    1.21
   1  12   1   10.18    0.96
  -1  12  -1   11.86    1.22
  -1  12  -1   11.44    1.23
   1  12   1   11.55    0.96
  -1  12  -1   11.05    1.06
  -1  12  -1   11.40    1.06
   1  12   1   10.40    0.92
   1  12   1   10.13    0.96
   1  12   1   11.86    1.16
   1  12   1   10.26    0.96
  -1  12  -1   12.58    1.32
   1 -12   1    9.61    1.10
   1 -12   1    9.84    0.93
  -1 -12  -1   10.98    0.96
  -1 -12  -1   11.42    0.98
   1 -12   1   12.25    0.98
   1 -12   1   12.71    1.33
   1 -12   1    9.54    0.92
  -1 -12  -1    9.68    0.91
   1 -12   1   12.61    1.29
  -1  12  -2   65.78    3.06
   1  12   2   70.99    2.92
   1  12   2   75.06    2.94
  -1  12  -2   68.38    3.20
  -1  12  -2   72.12    3.24
  -1  12  -2   66.07    3.13
   1  12   2   74.34    3.04
  -1  12  -2   80.09    3.31
   1  12   2   73.16    3.05
   1  12   2   73.49    2.95
   1  12   2   73.93    2.94
   1 -12   2   71.47    3.08
  -1 -12  -2   76.06    2.96
  -1 -12  -2   73.91    2.99
   1 -12   2   72.17    3.26
   1 -12   2   72.81    3.06
  -1 -12  -2   72.08    3.00
   1 -12   2   72.47    3.25
   1 -12   2   72.68    3.11
   1  12   3   10.58    0.88
  -1  12  -3   11.79    1.33
   1  12   3    9.56    0.82
   1  12   3   10.47    0.83
   1  12   3   10.28    1.10
  -1  12  -3    9.02    1.11
  -1  12  -3    9.37    1.20
  -1  12  -3   10.84    1.30
   1  12   3   11.81    1.25
  -1  12  -3    9.04    1.22
   1  12   3   10.31    0.85
   1 -12   3    8.72    1.07
   1 -12   3    9.23    0.95
  -1 -12  -3    9.34    0.87
  -1 -12  -3   10.61    0.99
   1 -12   3   10.72    1.15
   1 -12   3    9.15    1.23
  -1 -12  -3   10.63    1.19
   1 -12   3   13.06    1.42
  -1 -12  -3   11.20    0.91
   1  12   4   15.55    1.30
  -1  12  -4   19.12    1.59
  -1  12  -4   18.35    1.46
   1  12   4   16.23    1.28
  -1  12  -4   18.72    1.55
  -1  12  -4   17.03    1.49
  -1 -12  -4   17.18    1.25
   1 -12   4   17.60    1.53
  -1 -12  -4   18.00    1.09
  -1 -12  -4   18.68    1.16
   1 -12   4   13.76    1.37
   1 -12   4   19.04    1.41
  -1 -12  -4   16.17    0.99
   1 -12   4   15.90    1.46
  -1  12  -5   44.83    2.57
  -1  12  -5   45.73    2.63
  -1  12  -5   43.99    2.48
  -1  12  -5   46.40    2.42
   1  12   5   39.22    2.22
  -1  12  -5   39.22    2.50
   1 -12   5   43.66    2.55
  -1 -12  -5   42.16    1.97
   1 -12   5   44.22    2.52
   1 -12   5   45.62    2.57
  -1 -12  -5   44.25    2.17
   1 -12   5   46.05    2.38
  -1  12  -6   25.23    2.63
   1  12   6   23.16    1.70
  -1  12  -6   24.08    2.03
  -1  12  -6   28.97    1.92
  -1  12  -6   26.47    2.02
  -1  12  -6   24.84    1.93
  -1 -12  -6   25.78    1.65
   1 -12   6   27.85    2.05
   1 -12   6   26.79    1.97
  -1 -12  -6   27.62    1.95
  -1 -12  -6   24.71    1.51
   1 -12   6   27.68    2.05
  -1  12  -7    0.50    0.64
  -1  12  -7    0.30    0.61
  -1  12  -7    0.45    0.71
   1  12   7    0.49    0.54
   1 -12   7   -0.30    0.50
  -1 -12  -7   -0.46    0.55
   1 -12   7    0.83    0.69
  -1 -12  -7   -0.72    0.45
   1 -12   7   -0.45    0.54
  -1  12  -8    0.93    0.93
  -1  12  -8    2.76    0.88
  -1  12  -8    1.15    0.90
   1 -12   8    2.47    0.93
  -1 -12  -8    3.81    0.90
   1 -12   8    1.61    0.85
  -1 -12  -8    2.33    0.83
   1  13  -8    1.10    0.85
   1  13  -8    1.26    0.90
   1  13  -8    0.62    0.71
  -1 -13   8    0.53    0.67
   1 -13  -8    0.47    0.70
   1 -13  -8    0.18    0.57
   1  13  -7    1.04    0.70
  -1  13   7    1.12    0.58
   1  13  -7    0.70    0.79
   1  13  -7   -0.51    0.69
   1 -13  -7   -0.55    0.47
  -1 -13   7   -0.17    0.51
   1 -13  -7    0.37    0.62
   1  13  -6    2.88    0.92
   1  13  -6    3.03    0.96
  -1  13   6    2.10    0.64
   1  13  -6    3.03    0.82
   1  13  -6    2.90    0.88
   1 -13  -6    3.58    0.81
  -1 -13   6    3.19    0.94
  -1 -13   6    3.74    0.92
   1  13  -5    0.82    0.61
   1  13  -5    0.62    0.54
   1  13  -5   -0.12    0.48
   1  13  -5    0.37    0.53
  -1  13   5    0.41    0.42
  -1 -13   5   -0.06    0.51
   1 -13  -5    0.52    0.48
   1 -13  -5   -0.42    0.29
  -1 -13   5    0.55    0.55
   1  13  -4   20.20    1.63
  -1  13   4   16.36    1.42
   1  13  -4   16.76    1.55
  -1  13   4   17.91    1.33
   1  13  -4   16.87    1.50
   1  13  -4   17.60    1.53
  -1 -13   4   19.60    1.60
  -1 -13   4   17.38    1.27
  -1 -13   4   17.46    1.44
   1 -13  -4   18.77    1.12
   1 -13  -4   16.37    1.33
   1 -13  -4   16.76    1.03
   1 -13  -4   16.11    1.07
  -1 -13   4   15.83    1.56
  -1 -13   4   17.08    1.38
  -1 -13   4   16.22    1.49
  -1  13   3    2.46    0.48
   1  13  -3    2.07    0.77
   1  13  -3    2.12    0.70
  -1  13   3    3.22    0.73
  -1  13   3    2.35    0.51
  -1  13   3    1.70    0.52
  -1  13   3    2.19    0.53
   1  13  -3    2.35    0.73
   1  13  -3    1.74    0.70
  -1 -13   3    1.65    0.54
  -1 -13   3    1.69    0.61
   1 -13  -3    1.76    0.45
  -1 -13   3    2.50    0.67
  -1 -13   3    1.85    0.61
   1 -13  -3    2.35    0.62
   1 -13  -3    1.79    0.45
  -1 -13   3    2.09    0.53
  -1 -13   3    2.50    0.72
  -1  13   2    1.01    0.40
   1  13  -2   -0.03    0.42
  -1  13   2    1.13    0.41
  -1  13   2    0.19    0.43
   1  13  -2    0.75    0.44
  -1  13   2   -0.01    0.29
   1  13  -2    0.15    0.45
   1  13  -2    0.03    0.34
  -1  13   2    0.39    0.38
  -1  13   2    1.11    0.50
   1  13  -2   -0.21    0.35
  -1 -13   2    0.59    0.43
   1 -13  -2    0.41    0.30
  -1 -13   2    0.53    0.37
  -1 -13   2   -0.03    0.40
   1 -13  -2    0.68    0.39
  -1 -13   2    0.17    0.42
  -1 -13   2    1.04    0.50
   1 -13  -2    0.62    0.46
  -1 -13   2    0.59    0.42
   1 -13  -2    0.16    0.29
   1  13  -1   -0.33    0.22
   1  13  -1   -0.17    0.35
  -1  13   1    0.92    0.42
  -1  13   1    0.36    0.41
  -1  13   1    0.19    0.33
  -1  13   1    0.99    0.49
   1  13  -1    0.61    0.44
  -1  13   1    0.49    0.40
   1  13  -1    0.92    0.45
  -1  13   1    0.20    0.35
   1  13  -1    0.25    0.43
   1 -13  -1    0.34    0.30
  -1 -13   1    0.19    0.41
  -1 -13   1    0.44    0.36
  -1 -13   1   -0.02    0.30
   1 -13  -1    0.18    0.39
   1 -13  -1    0.18    0.38
   1 -13  -1    0.04    0.27
  -1 -13   1    0.29    0.30
  -1 -13   1    0.13    0.32
   1 -13  -1    0.45    0.42
  -1  13   0    5.16    0.84
  -1  13   0    2.76    0.61
  -1  13   0    3.74    0.69
  -1  13   0    3.67    0.76
   1  13   0    4.70    0.78
   1  13   0    3.71    0.74
   1  13   0    2.91    0.71
   1  13   0    3.80    0.74
  -1  13   0    3.46    0.68
   1  13   0    4.80    0.79
   1 -13   0    4.24    0.73
  -1 -13   0    4.06    0.70
   1 -13   0    2.89    0.59
   1 -13   0    3.71    0.69
   1 -13   0    3.37    0.65
   1 -13   0    5.12    0.86
  -1 -13   0    4.40    0.79
   1 -13   0    2.81    0.59
  -1 -13   0    4.75    0.75
   1  13   1    0.72    0.44
  -1  13  -1    1.49    0.55
   1  13   1    0.70    0.41
  -1  13  -1   -0.14    0.31
   1  13   1    0.59    0.41
   1  13   1    0.83    0.41
   1  13   1    0.65    0.42
  -1  13  -1    0.46    0.44
   1  13   1    0.74    0.39
  -1  13  -1    0.42    0.37
  -1  13  -1    0.12    0.36
   1 -13   1    0.23    0.27
   1 -13   1    0.58    0.36
  -1 -13  -1    1.23    0.46
   1 -13   1    1.23    0.59
  -1 -13  -1    0.88    0.43
  -1 -13  -1    0.46    0.38
   1 -13   1    0.53    0.46
   1 -13   1    0.50    0.46
   1 -13   1    0.70    0.39
  -1  13  -2   56.23    2.74
   1  13   2   57.62    2.59
   1  13   2   60.16    2.59
   1  13   2   61.20    2.69
  -1  13  -2   65.25    2.96
   1  13   2   59.44    2.70
  -1  13  -2   63.20    2.87
   1  13   2   58.34    2.57
  -1  13  -2   57.80    2.87
  -1  13  -2   61.21    2.92
   1  13   2   56.64    2.56
   1 -13   2   54.29    2.67
   1 -13   2   58.58    2.69
  -1 -13  -2   58.21    2.56
   1 -13   2   62.80    2.80
   1 -13   2   59.03    2.88
   1 -13   2   60.33    2.90
  -1 -13  -2   62.27    2.65
  -1 -13  -2   61.15    2.67
   1  13   3    0.21    0.38
   1  13   3    0.03    0.25
  -1  13  -3   -0.04    0.41
   1  13   3    0.13    0.36
  -1  13  -3    0.42    0.50
   1  13   3   -0.13    0.31
  -1  13  -3   -0.15    0.39
   1  13   3   -0.05    0.29
  -1  13  -3    0.02    0.46
   1 -13   3   -0.24    0.39
   1 -13   3    0.15    0.36
  -1 -13  -3    0.29    0.33
   1 -13   3   -0.28    0.35
   1 -13   3    0.61    0.51
  -1 -13  -3    0.19    0.33
   1 -13   3    0.26    0.41
  -1 -13  -3   -0.13    0.34
  -1  13  -4   11.92    1.37
   1  13   4   12.23    1.18
   1  13   4   13.25    1.18
  -1  13  -4   11.60    1.39
  -1  13  -4   13.51    1.33
  -1  13  -4   11.44    1.44
   1 -13   4   12.16    1.47
   1 -13   4   12.30    1.47
   1 -13   4   12.13    1.26
  -1 -13  -4   10.99    1.15
  -1 -13  -4   12.05    1.01
  -1 -13  -4   11.89    0.86
  -1 -13  -4   12.48    0.95
  -1  13  -5    7.63    1.23
  -1  13  -5    8.78    1.35
  -1  13  -5    4.19    0.92
   1  13   5    5.23    0.87
  -1  13  -5    6.42    1.05
   1 -13   5    7.89    1.25
  -1 -13  -5    7.69    0.86
   1 -13   5    5.05    1.02
  -1 -13  -5    6.54    0.93
   1 -13   5    6.51    1.00
   1 -13   5    6.01    1.11
  -1 -13  -5    5.62    0.72
   1  13   6    0.79    0.61
  -1  13  -6    0.15    0.60
  -1  13  -6    1.07    0.68
  -1  13  -6    1.22    0.79
  -1  13  -6    1.12    0.70
   1 -13   6    0.45    0.66
   1 -13   6    0.85    0.71
  -1 -13  -6   -0.19    0.42
  -1 -13  -6    1.30    0.55
   1 -13   6    1.29    0.66
  -1  13  -7    6.71    1.18
  -1  13  -7    4.38    1.07
   1  13   7    8.36    1.19
  -1  13  -7    6.17    1.36
   1 -13   7    8.51    1.41
   1 -13   7    7.48    1.37
  -1 -13  -7    7.21    1.27
  -1 -13  -7    5.67    0.91
  -1  13  -8    2.89    0.96
  -1  13  -8    1.65    1.06
  -1  13  -8    2.86    1.10
   1 -13   8    3.91    1.16
  -1 -13  -8    2.90    0.80
  -1 -13  -8    2.72    0.99
   1 -13   8    2.05    0.91
   1  14  -8    0.96    0.93
   1  14  -8    1.57    1.01
   1  14  -8    1.97    0.83
  -1  14   8    1.25    0.70
   1 -14  -8    2.01    0.83
  -1 -14   8    2.68    0.96
   1 -14  -8    0.95    0.78
   1  14  -7    1.49    0.87
   1  14  -7    0.74    0.79
   1  14  -7    1.67    0.79
  -1  14   7    0.78    0.57
  -1 -14   7    0.88    0.70
   1 -14  -7    1.00    0.67
   1  14  -6    7.92    1.15
  -1  14   6    6.77    1.13
   1  14  -6    5.66    1.18
   1  14  -6    6.49    1.29
   1  14  -6    5.91    1.23
   1 -14  -6    5.58    0.93
  -1 -14   6    6.50    1.19
  -1 -14   6    4.86    1.10
  -1  14   5    3.56    0.77
   1  14  -5    3.88    1.00
   1  14  -5    4.71    1.02
   1  14  -5    4.42    1.00
   1 -14  -5    3.98    0.81
  -1 -14   5    3.35    0.94
   1 -14  -5    2.40    0.54
  -1 -14   5    5.61    1.02
  -1 -14   5    4.50    0.91
   1  14  -4    1.26    0.68
   1  14  -4    1.47    0.69
  -1  14   4    1.44    0.58
   1  14  -4    2.58    0.85
   1 -14  -4    0.93    0.39
  -1 -14   4    1.51    0.67
   1 -14  -4    2.00    0.63
  -1 -14   4    2.13    0.76
   1 -14  -4    1.86    0.46
  -1 -14   4    1.92    0.66
   1 -14  -4    2.55    0.51
  -1  14   3    0.71    0.33
   1  14  -3    0.67    0.56
  -1  14   3    0.25    0.36
  -1  14   3    0.62    0.47
  -1  14   3    0.23    0.33
   1  14  -3    1.35    0.61
  -1  14   3   -0.65    0.36
   1  14  -3    0.01    0.44
   1 -14  -3    0.55    0.32
  -1 -14   3    0.84    0.42
   1 -14  -3    0.22    0.28
  -1 -14   3    0.16    0.51
   1 -14  -3    0.31    0.43
  -1 -14   3    0.46    0.45
  -1 -14   3    0.65    0.44
  -1 -14   3   -0.23    0.39
   1  14  -2    1.74    0.65
  -1  14   2    1.64    0.55
  -1  14   2    2.25    0.69
  -1  14   2    1.86    0.54
   1  14  -2    1.58    0.58
  -1  14   2    1.85    0.50
  -1  14   2    1.96    0.56
   1  14  -2    1.60    0.61
  -1 -14   2    2.77    0.73
  -1 -14   2    2.55    0.62
   1 -14  -2    2.99    0.59
  -1 -14   2    1.02    0.45
  -1 -14   2    0.76    0.44
   1 -14  -2    1.24    0.44
   1 -14  -2    1.67    0.53
  -1 -14   2    0.97    0.57
   1 -14  -2    3.44    0.73
  -1 -14   2    1.49    0.58
   1  14  -1    6.65    0.92
  -1  14   1   11.15    1.22
  -1  14   1    6.59    0.95
  -1  14   1    9.86    1.14
   1  14  -1    8.76    1.15
   1  14  -1    7.16    1.03
   1  14  -1   10.39    1.30
  -1  14   1    7.44    0.95
  -1  14   1    9.19    1.13
  -1  14   1    7.93    0.99
  -1 -14   1    5.19    0.84
   1 -14  -1    7.42    0.97
  -1 -14   1    8.84    1.13
   1 -14  -1    7.19    0.97
   1 -14  -1    8.15    1.00
  -1 -14   1    8.58    1.04
   1 -14  -1    9.24    1.12
  -1 -14   1    7.22    0.97
   1 -14  -1    8.19    0.94
   1  14   0   14.77    1.27
   1  14   0   15.67    1.29
  -1  14   0   14.94    1.27
  -1  14   0   18.33    1.89
   1  14   0   14.80    1.25
   1  14   0   16.62    1.49
  -1  14   0   15.53    1.30
   1  14   0   16.14    1.30
  -1  14   0   14.35    1.26
  -1  14   0   15.43    1.26
   1 -14   0   16.06    1.35
   1 -14   0   16.38    1.20
   1 -14   0   15.85    1.33
   1 -14   0   16.13    1.37
  -1 -14   0   17.30    1.25
  -1 -14   0   14.90    1.20
   1 -14   0   14.61    1.27
   1 -14   0   17.05    1.24
  -1 -14   0   16.34    1.26
   1  14   1   -0.01    0.33
  -1  14  -1   -0.27    0.34
   1  14   1   -0.34    0.30
   1  14   1   -0.29    0.27
   1  14   1    0.28    0.39
  -1  14  -1   -0.01    0.37
  -1  14  -1   -0.32    0.34
   1  14   1   -0.19    0.41
   1  14   1    0.15    0.38
   1 -14   1    0.08    0.30
  -1 -14  -1    0.18    0.34
   1 -14   1    0.33    0.36
   1 -14   1   -0.17    0.32
   1 -14   1    0.12    0.34
   1 -14   1   -0.24    0.37
  -1 -14  -1    0.07    0.34
  -1 -14  -1    0.50    0.40
   1 -14   1    0.40    0.41
   1  14   2   10.14    0.94
  -1  14  -2   11.91    1.42
  -1  14  -2    8.48    1.17
   1  14   2   11.11    1.24
   1  14   2    9.32    1.10
   1  14   2   10.33    0.98
  -1  14  -2    9.75    1.22
   1  14   2    7.89    1.01
   1 -14   2   10.09    1.21
   1 -14   2    9.55    1.19
   1 -14   2    8.67    1.19
  -1 -14  -2    9.41    1.09
   1 -14   2    8.18    1.14
  -1 -14  -2   10.27    1.10
  -1 -14  -2   10.33    0.98
  -1  14  -3    0.11    0.48
   1  14   3    1.49    0.55
   1  14   3    1.27    0.48
   1  14   3    0.36    0.38
   1  14   3    1.58    0.56
   1  14   3    1.89    0.50
  -1  14  -3    0.88    0.55
  -1  14  -3    1.16    0.61
   1 -14   3    0.99    0.59
  -1 -14  -3    1.26    0.50
   1 -14   3    0.28    0.44
  -1 -14  -3    0.54    0.43
  -1 -14  -3    0.67    0.43
   1 -14   3    1.80    0.68
  -1  14  -4   24.90    1.93
   1  14   4   21.30    1.31
   1  14   4   22.66    1.59
   1  14   4   22.82    1.69
  -1  14  -4   23.89    1.81
  -1  14  -4   25.45    1.90
   1  14   4   23.71    1.42
   1 -14   4   26.60    1.94
  -1 -14  -4   25.71    1.63
   1 -14   4   26.57    1.95
  -1 -14  -4   23.13    1.28
   1 -14   4   26.31    1.75
  -1 -14  -4   26.00    1.50
  -1 -14  -4   24.66    1.41
  -1  14  -5   10.19    1.50
  -1  14  -5   10.99    1.39
  -1  14  -5    9.03    1.33
  -1  14  -5    8.61    1.28
   1  14   5    5.48    0.88
  -1 -14  -5    8.77    0.96
  -1 -14  -5    7.83    0.85
   1 -14   5   10.27    1.31
   1 -14   5   10.51    1.41
   1 -14   5    9.87    1.41
  -1 -14  -5   11.00    1.18
  -1  14  -6    0.77    0.72
  -1  14  -6   -0.56    0.79
   1  14   6    0.11    0.48
  -1  14  -6    0.40    0.72
  -1  14  -6    0.57    0.66
   1 -14   6    0.65    0.66
   1 -14   6    0.27    0.50
  -1 -14  -6    0.08    0.48
   1 -14   6    0.51    0.70
  -1 -14  -6    0.62    0.46
  -1  14  -7    0.61    0.72
  -1  14  -7    0.49    0.75
  -1  14  -7    0.30    0.80
   1  14   7    0.55    0.58
  -1 -14  -7    0.21    0.71
   1 -14   7    0.20    0.73
  -1 -14  -7   -0.01    0.49
   1 -14   7    0.53    0.68
   1  14   8    1.07    0.74
  -1  14  -8    1.63    0.92
  -1  14  -8    0.02    0.85
  -1  14  -8    2.02    1.06
   1 -14   8   -0.45    0.67
  -1 -14  -8    1.02    0.82
   1 -14   8    2.04    0.98
  -1 -14  -8    0.85    0.64
  -1  15   8    0.11    0.59
   1  15  -8   -0.72    0.76
   1  15  -8    0.41    0.72
   1  15  -8   -0.10    0.92
   1 -15  -8   -1.26    0.59
   1 -15  -8   -0.11    0.59
  -1 -15   8    0.13    0.83
   1  15  -7    8.72    1.53
   1  15  -7   10.49    1.35
  -1  15   7    6.29    1.06
   1  15  -7    7.27    1.50
  -1 -15   7    9.12    1.45
   1 -15  -7    8.96    1.23
   1  15  -6    0.72    0.73
   1  15  -6    1.01    0.77
  -1  15   6    1.21    0.62
   1 -15  -6    0.58    0.52
  -1 -15   6    0.89    0.71
   1  15  -5   26.04    2.04
   1  15  -5   24.68    2.04
  -1  15   5   21.35    1.66
   1  15  -5   25.24    2.05
   1 -15  -5   27.64    1.81
   1 -15  -5   22.99    1.36
  -1 -15   5   23.07    1.97
  -1 -15   5   25.86    1.87
  -1 -15   5   21.86    1.81
   1 -15  -5   26.22    1.49
   1  15  -4   -0.20    0.46
  -1  15   4    0.43    0.33
  -1  15   4    0.26    0.44
   1  15  -4    0.72    0.62
   1  15  -4    0.11    0.46
  -1 -15   4   -0.27    0.47
   1 -15  -4    0.03    0.45
  -1 -15   4    1.16    0.73
   1 -15  -4    0.41    0.33
   1 -15  -4   -0.03    0.26
   1  15  -3    1.43    0.71
  -1  15   3    2.02    0.66
  -1  15   3    2.44    0.53
   1  15  -3    1.66    0.69
  -1  15   3    1.83    0.53
   1  15  -3    1.59    0.64
   1 -15  -3    2.24    0.54
  -1 -15   3    2.75    0.80
  -1 -15   3    1.08    0.60
   1 -15  -3    2.50    0.74
   1 -15  -3    1.96    0.52
  -1 -15   3    1.00    0.55
  -1  15   2    0.13    0.38
   1  15  -2   -0.01    0.43
  -1  15   2    0.37    0.39
  -1  15   2   -0.02    0.28
   1  15  -2    0.31    0.43
   1  15  -2    0.78    0.58
   1 -15  -2    0.14    0.36
   1 -15  -2    0.10    0.28
  -1 -15   2   -0.30    0.30
  -1 -15   2    0.16    0.41
   1 -15  -2    0.16    0.45
   1 -15  -2   -0.03    0.29
  -1 -15   2    0.66    0.49
   1  15  -1    1.78    0.64
  -1  15   1    1.05    0.48
   1  15  -1    1.57    0.61
  -1  15   1    1.44    0.55
   1  15  -1    2.60    0.71
  -1  15   1    1.32    0.54
   1 -15  -1    1.61    0.59
   1 -15  -1    0.91    0.44
  -1 -15   1    1.68    0.57
  -1 -15   1    1.91    0.57
   1 -15  -1    2.37    0.67
   1 -15  -1    2.02    0.58
   1 -15  -1    3.14    0.70
  -1 -15   1    1.39    0.50
   1  15   0    0.15    0.34
  -1  15   0   -0.30    0.39
   1  15   0   -0.24    0.39
  -1  15   0   -0.38    0.37
   1  15   0   -0.11    0.37
  -1  15   0   -0.34    0.25
  -1 -15   0   -0.15    0.31
   1 -15   0   -0.19    0.38
   1 -15   0    0.09    0.41
  -1 -15   0   -0.20    0.32
  -1 -15   0    0.22    0.31
   1 -15   0    0.03    0.29
   1 -15   0   -0.11    0.27
   1 -15   0    0.36    0.38
  -1  15  -1    9.78    1.32
   1  15   1    9.57    1.40
   1  15   1    8.58    1.09
   1  15   1    8.75    1.14
   1  15   1    6.58    0.99
  -1  15  -1   10.12    1.32
  -1  15  -1    9.76    1.26
  -1 -15  -1    9.90    1.17
   1 -15   1    9.93    1.22
   1 -15   1    7.58    1.09
  -1 -15  -1    8.57    1.08
   1 -15   1   11.46    1.47
   1 -15   1    8.51    1.11
  -1 -15  -1    8.12    1.06
   1 -15   1    9.52    1.38
   1  15   2   -0.26    0.34
  -1  15  -2    0.30    0.47
   1  15   2   -0.30    0.33
  -1  15  -2    0.74    0.59
   1  15   2    0.24    0.39
  -1  15  -2   -0.54    0.33
   1  15   2    0.01    0.28
   1 -15   2    0.56    0.52
   1 -15   2    0.24    0.50
  -1 -15  -2    0.13    0.41
   1 -15   2    0.82    0.49
  -1 -15  -2    0.14    0.34
   1 -15   2    0.04    0.36
  -1 -15  -2    0.17    0.35
  -1  15  -3   -0.56    0.37
  -1  15  -3    0.09    0.58
  -1  15  -3   -0.31    0.48
   1  15   3   -0.14    0.23
   1  15   3   -0.02    0.34
   1  15   3   -0.34    0.38
   1  15   3   -0.35    0.34
  -1 -15  -3   -0.45    0.27
  -1 -15  -3    0.40    0.43
   1 -15   3    0.10    0.51
   1 -15   3    0.40    0.51
   1 -15   3    0.17    0.44
  -1 -15  -3    0.02    0.34
   1  15   4    0.27    0.45
  -1  15  -4    1.72    0.75
   1  15   4   -0.13    0.30
  -1  15  -4    0.26    0.56
  -1  15  -4   -0.09    0.60
  -1 -15  -4    0.81    0.50
   1 -15   4   -0.43    0.51
  -1 -15  -4    0.53    0.38
   1 -15   4    0.45    0.51
  -1 -15  -4   -0.07    0.38
  -1 -15  -4    0.20    0.32
   1 -15   4   -0.14    0.53
  -1  15  -5   39.66    2.40
  -1  15  -5   37.06    2.46
   1  15   5   36.25    2.18
  -1  15  -5   37.71    2.59
  -1  15  -5   36.57    2.52
   1 -15   5   41.43    2.54
  -1 -15  -5   38.23    1.94
   1 -15   5   38.12    2.33
  -1 -15  -5   42.70    2.23
   1 -15   5   35.99    2.48
  -1 -15  -5   35.70    1.82
  -1  15  -6    0.83    0.71
  -1  15  -6    0.61    0.75
   1  15   6    0.23    0.52
  -1  15  -6    0.30    0.71
   1 -15   6    0.10    0.47
   1 -15   6   -0.54    0.56
   1 -15   6   -0.25    0.63
  -1 -15  -6    0.33    0.49
  -1 -15  -6    0.07    0.50
  -1  15  -7    0.68    0.87
  -1  15  -7    1.27    0.90
   1  15   7    0.62    0.60
  -1  15  -7    2.21    0.90
  -1 -15  -7    2.22    0.88
   1 -15   7    0.70    0.82
   1 -15   7    0.26    0.75
  -1 -15  -7    0.38    0.58
  -1  15  -8    2.72    0.94
  -1  15  -8    1.86    1.11
  -1  15  -8    2.18    1.09
   1  15   8    3.39    1.03
   1 -15   8    4.59    1.20
  -1 -15  -8    2.87    1.06
  -1 -15  -8    2.36    0.84
   1 -15   8    3.48    1.20
  -1  16   7    8.44    1.26
   1  16  -7   14.00    1.81
   1  16  -7   12.89    1.90
  -1 -16   7   15.55    1.80
   1 -16  -7   15.00    1.56
  -1  16   6    2.55    0.79
   1  16  -6    3.31    1.05
   1  16  -6    1.69    0.89
  -1 -16   6    1.68    0.77
   1 -16  -6    1.48    0.68
   1  16  -5   -0.19    0.66
  -1  16   5    0.34    0.55
   1  16  -5    0.88    0.76
   1  16  -5    0.59    0.69
  -1 -16   5   -0.21    0.61
   1 -16  -5    0.91    0.64
   1 -16  -5    0.13    0.33
  -1 -16   5    0.56    0.54
   1  16  -4   40.20    2.60
   1  16  -4   43.30    2.65
  -1  16   4   41.20    2.00
  -1  16   4   40.29    2.29
   1  16  -4   43.16    2.67
   1 -16  -4   41.39    2.06
   1 -16  -4   43.42    2.40
  -1 -16   4   40.13    2.40
   1 -16  -4   42.61    2.02
  -1 -16   4   40.97    2.60
  -1  16   3    0.20    0.33
   1  16  -3   -0.07    0.52
  -1  16   3    0.60    0.31
  -1  16   3    0.79    0.48
   1  16  -3    0.27    0.55
   1  16  -3    0.17    0.64
  -1 -16   3    0.49    0.48
   1 -16  -3    0.11    0.33
  -1 -16   3    1.02    0.54
   1 -16  -3    0.47    0.47
   1 -16  -3    0.09    0.31
  -1  16   2   22.62    1.50
   1  16  -2   25.73    1.85
   1  16  -2   23.13    1.77
  -1  16   2   20.48    1.52
   1  16  -2   21.40    1.72
  -1  16   2   22.82    1.51
  -1 -16   2   18.92    1.54
   1 -16  -2   19.93    1.51
   1 -16  -2   21.15    1.40
   1 -16  -2   21.41    1.62
   1 -16  -2   21.67    1.45
  -1 -16   2   20.96    1.59
   1  16  -1   -0.43    0.37
  -1  16   1   -0.31    0.34
  -1  16   1    0.34    0.43
   1  16  -1   -0.52    0.33
   1  16  -1    0.32    0.57
  -1  16   1   -0.22    0.38
   1 -16  -1   -0.04    0.38
   1 -16  -1   -0.14    0.29
   1 -16  -1    0.05    0.33
  -1 -16   1    0.15    0.42
  -1 -16   1   -0.01    0.34
  -1 -16   1   -0.21    0.31
   1 -16  -1    0.16    0.43
   1 -16  -1   -0.14    0.38
  -1  16   0    0.02    0.34
   1  16   0   -0.16    0.42
  -1  16   0   -0.16    0.44
   1  16   0    0.13    0.35
   1  16   0   -0.26    0.39
   1 -16   0    0.35    0.47
   1 -16   0   -0.07    0.42
  -1 -16   0    0.37    0.38
   1 -16   0    0.10    0.31
   1 -16   0   -0.09    0.46
  -1 -16   0   -0.24    0.27
  -1 -16   0    0.02    0.41
   1 -16   0    0.09    0.30
   1  16   1    4.48    0.88
  -1  16  -1    2.13    0.72
   1  16   1    2.78    0.68
  -1  16  -1    3.23    0.83
  -1  16  -1    1.77    0.60
   1  16   1    4.97    0.93
  -1 -16  -1    2.48    0.65
   1 -16   1    1.78    0.65
   1 -16   1    2.48    0.76
  -1 -16  -1    4.03    0.79
   1 -16   1    2.90    0.73
   1 -16   1    3.13    0.82
  -1 -16  -1    3.47    0.75
   1  16   2   30.70    1.87
  -1  16  -2   33.68    2.15
   1  16   2   32.60    1.88
  -1  16  -2   31.76    2.17
  -1  16  -2   34.85    2.21
   1  16   2   34.55    1.98
   1 -16   2   32.16    2.04
  -1 -16  -2   30.15    1.90
  -1 -16  -2   35.27    1.93
   1 -16   2   32.98    2.18
   1 -16   2   34.98    2.22
  -1 -16  -2   33.62    1.87
   1  16   3   27.34    1.66
  -1  16  -3   29.28    2.10
  -1  16  -3   32.05    2.13
   1  16   3   27.40    1.81
  -1  16  -3   27.02    2.08
   1  16   3   26.24    1.63
   1 -16   3   30.22    2.11
  -1 -16  -3   26.96    1.63
   1 -16   3   29.52    2.09
  -1 -16  -3   27.79    1.70
  -1 -16  -3   26.95    1.78
   1 -16   3   29.15    1.92
  -1  16  -4    3.30    0.93
   1  16   4    4.06    0.86
   1  16   4    5.23    0.79
  -1  16  -4    2.49    0.93
  -1  16  -4    5.90    1.14
   1 -16   4    4.54    0.98
  -1 -16  -4    3.71    0.82
  -1 -16  -4    5.01    0.82
   1 -16   4    5.41    1.10
  -1 -16  -4    4.75    0.80
   1 -16   4    5.12    1.10
  -1 -16  -4    2.96    0.56
  -1  16  -5    9.97    1.60
   1  16   5   10.74    1.43
  -1  16  -5   10.48    1.57
  -1  16  -5    8.47    1.44
  -1 -16  -5    8.55    1.02
  -1 -16  -5   11.67    1.27
   1 -16   5   10.53    1.37
   1 -16   5    9.26    1.46
  -1 -16  -5    8.92    0.94
   1 -16   5   10.39    1.46
  -1  16  -6    3.89    1.04
   1  16   6    2.52    0.80
  -1  16  -6    2.39    1.05
  -1  16  -6    2.26    1.03
   1 -16   6    3.98    1.19
   1 -16   6    1.68    0.90
   1 -16   6    2.31    1.00
   1 -16   6    1.46    0.73
  -1 -16  -6    2.49    0.71
   1  16   7   18.62    1.81
  -1  16  -7   23.27    2.22
  -1  16  -7   27.99    2.21
  -1  16  -7   27.33    2.42
   1 -16   7   23.12    2.21
   1 -16   7   22.06    2.27
  -1 -16  -7   25.88    1.83
  -1 -16  -7   23.61    2.11
   1  17  -7    0.61    0.88
   1  17  -7    0.02    0.93
  -1  17   7    0.41    0.67
  -1 -17   7   -0.18    0.81
   1 -17  -7    1.15    0.73
   1  17  -6    4.25    1.18
   1  17  -6    2.99    1.18
  -1  17   6    2.96    0.81
   1 -17  -6    6.30    1.14
  -1 -17   6    6.62    1.33
   1  17  -5    3.88    1.12
   1  17  -5    2.67    1.37
   1  17  -5    2.51    0.95
  -1  17   5    3.29    0.79
  -1 -17   5    5.03    1.07
  -1 -17   5    3.31    0.88
   1 -17  -5    3.23    0.66
   1 -17  -5    4.31    0.94
  -1  17   4    4.30    0.85
  -1  17   4    4.88    0.77
   1  17  -4    4.75    1.12
   1  17  -4    3.93    0.99
   1  17  -4    3.52    1.03
   1 -17  -4    6.28    1.05
  -1 -17   4    6.61    1.21
   1 -17  -4    4.46    0.78
   1 -17  -4    5.09    0.81
   1  17  -3    9.83    1.51
   1  17  -3    9.42    1.43
   1  17  -3   13.80    1.70
  -1  17   3   10.19    1.35
  -1  17   3   11.23    1.20
  -1  17   3   11.03    1.01
   1 -17  -3   13.34    1.51
   1 -17  -3   10.17    1.16
  -1 -17   3   11.68    1.35
  -1 -17   3    9.74    1.27
   1 -17  -3    9.84    1.13
  -1  17   2   12.74    1.39
   1  17  -2   12.06    1.52
  -1  17   2   13.55    1.51
  -1  17   2   14.42    1.48
   1  17  -2   14.48    1.66
   1  17  -2   16.28    1.78
   1 -17  -2   14.00    1.42
   1 -17  -2   14.52    1.55
  -1 -17   2   14.41    1.64
   1 -17  -2   11.17    1.26
  -1 -17   2   12.47    1.39
   1  17  -1    4.10    0.91
  -1  17   1    5.19    0.92
  -1  17   1    5.65    0.98
   1  17  -1    3.55    0.90
  -1  17   1    5.76    0.96
  -1 -17   1    3.15    0.77
   1 -17  -1    2.45    0.65
   1 -17  -1    2.94    0.76
  -1 -17   1    5.76    1.00
   1 -17  -1    6.57    1.05
  -1 -17   1    3.39    0.80
   1 -17  -1    3.63    0.84
   1  17   0   17.14    1.48
   1  17   0   15.21    1.37
  -1  17   0   15.65    1.44
  -1  17   0   15.81    1.41
   1  17   0   16.29    1.43
   1 -17   0   13.29    1.51
  -1 -17   0   13.49    1.27
   1 -17   0   16.08    1.70
   1 -17   0   16.10    1.33
  -1 -17   0   17.26    1.74
   1 -17   0   14.82    1.30
   1 -17   0   17.35    1.76
  -1 -17   0   14.87    1.32
   1  17   1    3.61    0.81
   1  17   1    4.17    0.91
  -1  17  -1    2.82    0.83
   1  17   1    4.83    0.93
  -1  17  -1    3.56    0.88
  -1 -17  -1    2.97    0.72
   1 -17   1    4.04    0.84
   1 -17   1    4.83    1.08
   1 -17   1    4.69    0.90
  -1 -17  -1    3.51    0.75
   1 -17   1    4.37    0.96
  -1 -17  -1    5.35    0.98
  -1  17  -2    0.25    0.41
  -1  17  -2   -1.08    0.47
   1  17   2    0.10    0.43
  -1  17  -2    0.46    0.59
   1  17   2   -0.22    0.31
   1  17   2    0.28    0.41
   1 -17   2    0.15    0.48
   1 -17   2    0.23    0.52
  -1 -17  -2   -0.11    0.39
  -1 -17  -2    0.30    0.39
  -1 -17  -2   -0.01    0.38
   1 -17   2    0.30    0.44
   1  17   3    1.69    0.58
   1  17   3    2.09    0.69
   1  17   3    2.32    0.63
  -1  17  -3    1.10    0.76
  -1  17  -3    2.10    0.82
  -1  17  -3    3.82    0.94
  -1 -17  -3    2.09    0.68
   1 -17   3    2.53    0.81
  -1 -17  -3    1.42    0.58
   1 -17   3    2.23    0.74
  -1 -17  -3    1.90    0.60
   1 -17   3    2.81    0.91
  -1  17  -4   20.54    2.20
   1  17   4   14.94    1.18
  -1  17  -4   14.26    1.70
   1  17   4   12.61    1.43
   1  17   4   14.53    1.17
  -1  17  -4   12.59    1.62
  -1 -17  -4   16.27    1.27
   1 -17   4   18.18    1.73
   1 -17   4   17.91    2.05
  -1 -17  -4   14.48    1.24
  -1 -17  -4   13.82    1.04
   1 -17   4   15.82    1.51
  -1 -17  -4   16.63    1.45
   1  17   5   24.42    1.85
  -1  17  -5   23.33    2.13
  -1  17  -5   26.10    2.16
  -1 -17  -5   21.77    1.54
   1 -17   5   21.87    1.99
   1 -17   5   28.12    2.07
  -1 -17  -5   26.84    1.81
  -1 -17  -5   27.38    1.63
   1 -17   5   26.22    2.17
  -1  17  -6   10.60    1.71
  -1  17  -6    7.48    1.44
   1  17   6    7.45    1.21
  -1 -17  -6    9.68    1.09
  -1 -17  -6   10.14    1.21
   1 -17   6   10.93    1.70
   1 -17   6    9.38    1.51
   1 -17   6    9.29    1.45
   1  17   7   -0.29    0.55
  -1  17  -7    1.52    1.02
  -1  17  -7    1.41    0.84
  -1  17  -7    0.54    0.92
   1 -17   7    0.45    0.92
  -1 -17  -7    0.28    0.62
   1 -17   7    1.01    0.85
  -1 -17  -7    0.35    0.76
   1 -18  -7   -0.06    0.59
   1  18  -6    2.72    1.11
  -1  18   6    2.54    0.87
   1  18  -6    2.01    1.03
  -1 -18   6    2.43    0.85
   1 -18  -6    3.91    0.97
   1  18  -5    0.34    0.78
  -1  18   5   -0.72    0.43
   1  18  -5   -0.07    0.66
  -1 -18   5    0.26    0.60
   1 -18  -5    0.23    0.57
   1 -18  -5   -0.54    0.29
  -1 -18   5   -0.27    0.53
   1  18  -4    2.04    0.88
  -1  18   4    2.16    0.74
   1  18  -4    0.57    0.74
   1  18  -4    0.65    0.74
  -1  18   4    0.84    0.48
   1 -18  -4    1.38    0.53
  -1 -18   4    0.49    0.62
   1 -18  -4    3.19    0.80
  -1  18   3    0.13    0.39
   1  18  -3   -0.46    0.66
   1  18  -3    0.59    0.61
  -1  18   3    1.03    0.44
  -1  18   3    0.86    0.53
   1  18  -3   -0.06    0.50
   1 -18  -3    0.53    0.45
   1 -18  -3    0.62    0.41
  -1 -18   3    0.05    0.49
   1 -18  -3   -0.44    0.41
  -1 -18   3    0.67    0.49
  -1  18   2    4.83    0.96
  -1  18   2    4.74    0.90
   1  18  -2    4.72    1.05
  -1  18   2    4.87    0.91
   1  18  -2    6.36    1.19
  -1 -18   2    4.72    1.04
   1 -18  -2    6.41    1.07
   1 -18  -2    5.20    0.86
   1 -18  -2    5.67    0.94
  -1 -18   2    4.24    0.93
  -1  18   1   -0.14    0.39
   1  18  -1    0.06    0.51
  -1  18   1    0.19    0.49
  -1  18   1    0.16    0.42
   1  18  -1    0.13    0.47
   1 -18  -1    0.06    0.35
   1 -18  -1    0.19    0.40
  -1 -18   1   -0.14    0.37
   1 -18  -1    0.25    0.49
  -1 -18   1    0.07    0.40
   1 -18  -1    0.51    0.44
   1  18   0    5.75    1.04
   1  18   0    4.57    0.99
   1  18   0    6.73    1.19
  -1  18   0    4.49    0.94
  -1  18   0    7.79    1.21
  -1 -18   0    7.23    1.19
   1 -18   0    5.14    1.02
   1 -18   0    6.20    1.11
  -1 -18   0    5.60    0.97
  -1 -18   0    5.20    0.98
   1 -18   0    4.99    1.05
   1 -18   0    5.09    0.98
   1 -18   0    5.76    1.05
   1  18   1    9.58    1.32
   1  18   1    8.34    1.23
   1  18   1   10.29    1.34
  -1  18  -1    9.03    1.36
  -1  18  -1    5.44    1.08
  -1 -18  -1    6.65    1.06
   1 -18   1    7.81    1.25
   1 -18   1   10.28    1.43
  -1 -18  -1    7.51    1.12
   1 -18   1    9.22    1.43
  -1 -18  -1    9.07    1.25
   1  18   2    1.84    0.63
  -1  18  -2    2.59    0.84
  -1  18  -2    1.05    0.65
   1  18   2    1.94    0.64
   1  18   2    1.84    0.76
  -1 -18  -2    1.43    0.60
   1 -18   2    2.22    0.73
   1 -18   2    3.97    0.94
  -1 -18  -2    2.26    0.66
   1 -18   2    3.05    0.90
  -1 -18  -2    2.92    0.75
   1  18   3   -0.42    0.45
   1  18   3    0.01    0.35
   1  18   3    0.06    0.39
  -1  18  -3    0.25    0.63
  -1  18  -3   -0.28    0.47
   1 -18   3    1.02    0.62
   1 -18   3    0.05    0.49
  -1 -18  -3    0.03    0.37
   1 -18   3    0.06    0.57
  -1 -18  -3   -0.57    0.39
  -1 -18  -3   -0.15    0.33
  -1  18  -4    4.17    1.18
   1  18   4    6.75    0.96
  -1  18  -4    5.28    1.12
  -1  18  -4    6.42    1.35
   1  18   4    7.08    1.02
   1  18   4    4.36    0.90
   1 -18   4    6.65    1.15
   1 -18   4    4.90    1.12
  -1 -18  -4    8.59    1.20
  -1 -18  -4    8.07    0.88
   1 -18   4    6.27    1.27
  -1 -18  -4    5.50    0.94
  -1  18  -5    0.38    0.76
  -1  18  -5    0.04    0.80
   1  18   5    0.44    0.58
  -1 -18  -5    0.94    0.60
  -1 -18  -5    1.31    0.55
   1 -18   5    1.47    0.79
   1 -18   5    0.88    0.67
   1 -18   5    1.10    0.84
  -1  18  -6    0.59    0.85
  -1  18  -6    0.48    0.87
   1  18   6    1.40    0.79
  -1 -18  -6    1.90    0.58
   1 -18   6    1.69    0.89
   1 -18   6    1.14    0.75
   1 -18   6    3.60    1.09
  -1 -18  -6    2.39    0.75
  -1  19   6    0.24    0.62
   1  19  -6    0.84    0.93
   1  19  -6   -1.62    0.74
   1 -19  -6   -0.14    0.56
  -1 -19   6   -0.23    0.62
  -1  19   5   -0.04    0.55
   1  19  -5   -0.36    0.72
   1  19  -5    0.27    0.86
  -1 -19   5    0.19    0.62
  -1 -19   5   -0.08    0.53
   1 -19  -5    0.05    0.53
   1  19  -4    2.16    0.99
   1  19  -4    1.72    0.89
  -1  19   4    1.74    0.67
   1 -19  -4    1.02    0.53
   1 -19  -4    2.02    0.78
  -1 -19   4    2.11    0.82
   1  19  -3    2.67    0.89
   1  19  -3    2.01    0.86
  -1  19   3    1.29    0.66
  -1  19   3    3.54    0.81
  -1 -19   3    1.78    0.75
   1 -19  -3    2.33    0.81
  -1 -19   3    4.68    1.00
   1 -19  -3    1.52    0.59
   1  19  -2   -0.15    0.58
  -1  19   2   -0.35    0.48
  -1  19   2    0.29    0.40
  -1  19   2   -0.61    0.36
   1  19  -2   -0.24    0.55
  -1 -19   2    0.34    0.44
   1 -19  -2    0.10    0.43
   1 -19  -2   -0.11    0.34
  -1 -19   2   -0.26    0.49
   1 -19  -2   -0.40    0.41
  -1  19   1   14.81    1.68
  -1  19   1   14.17    1.57
   1  19  -1   20.47    2.07
   1  19  -1   15.02    1.76
  -1  19   1   15.41    1.73
  -1 -19   1   16.05    1.83
   1 -19  -1   17.69    1.92
  -1 -19   1   14.27    1.60
   1 -19  -1   16.98    1.80
   1 -19  -1   12.22    1.49
   1 -19  -1   13.32    1.29
   1  19   0    0.75    0.52
  -1  19   0    0.87    0.63
  -1  19   0    1.19    0.61
   1  19   0    0.57    0.58
  -1  19   0    1.13    0.64
   1  19   0    0.83    0.62
   1 -19   0    1.28    0.66
   1 -19   0    0.75    0.51
  -1 -19   0    0.84    0.54
   1 -19   0    1.23    0.67
  -1 -19   0    0.63    0.52
  -1 -19   0    2.76    0.75
   1  19   1   19.37    1.62
  -1  19  -1   17.11    1.68
   1  19   1   20.24    1.64
  -1  19  -1   19.02    1.78
   1  19   1   19.66    1.64
   1 -19   1   19.17    1.75
   1 -19   1   19.97    1.71
  -1 -19  -1   20.06    1.55
  -1 -19  -1   16.99    1.52
  -1 -19  -1   20.11    1.64
   1 -19   1   20.87    1.81
   1  19   2    0.32    0.48
   1  19   2    0.97    0.62
  -1  19  -2   -0.09    0.49
  -1  19  -2    1.73    0.84
   1  19   2    0.70    0.49
  -1 -19  -2    1.58    0.65
  -1 -19  -2    0.76    0.49
   1 -19   2    1.51    0.69
   1 -19   2    0.65    0.61
   1 -19   2    0.19    0.50
  -1 -19  -2    1.28    0.58
  -1  19  -3   34.63    2.50
   1  19   3   36.90    2.14
   1  19   3   34.60    2.23
  -1  19  -3   35.21    2.53
   1 -19   3   33.54    2.43
  -1 -19  -3   36.40    2.24
   1 -19   3   36.97    2.38
  -1 -19  -3   36.27    2.17
   1 -19   3   37.55    2.57
  -1  19  -4    6.90    1.33
   1  19   4    6.73    1.23
  -1  19  -4    7.65    1.40
   1 -19   4    6.41    1.28
   1 -19   4    7.20    1.19
  -1 -19  -4    6.70    1.29
  -1 -19  -4    5.95    1.04
   1 -19   4    8.78    1.45
  -1  19  -5    1.57    0.90
   1  19   5    1.42    0.71
  -1  19  -5    0.67    0.76
   1 -19   5    1.58    0.86
   1 -19   5    1.69    0.84
  -1 -19  -5    1.83    0.75
   1 -19   5    2.25    0.92
  -1  19  -6    2.22    1.02
  -1  19  -6    2.52    1.09
   1  19   6    1.74    0.89
  -1 -19  -6    1.80    0.74
   1 -19   6    3.04    1.02
   1 -19   6    1.89    0.85
   1 -19   6    1.84    0.92
   1  20  -5    3.65    1.33
  -1  20   5    2.43    0.87
   1  20  -5    2.57    1.05
   1 -20  -5    4.02    0.97
  -1 -20   5    1.93    0.79
  -1 -20   5    3.46    1.06
  -1  20   4    1.51    0.77
   1  20  -4    1.14    0.72
   1  20  -4    1.82    0.81
  -1 -20   4    0.76    0.73
   1 -20  -4    0.12    0.63
   1  20  -3   10.83    1.64
   1  20  -3    8.75    1.46
  -1  20   3    7.76    1.11
  -1  20   3   11.98    1.58
   1 -20  -3    8.78    1.37
  -1 -20   3    8.75    1.30
  -1  20   2    8.54    1.24
   1  20  -2    9.93    1.56
   1  20  -2   11.09    1.70
  -1  20   2    8.37    1.18
  -1 -20   2    8.61    1.25
   1 -20  -2    6.68    1.19
   1  20  -1    0.74    0.64
   1  20  -1    0.15    0.54
  -1  20   1   -0.56    0.39
  -1  20   1    0.67    0.62
   1 -20  -1    0.51    0.58
   1 -20  -1    1.06    0.59
  -1 -20   1    0.55    0.52
   1  20   0   16.80    1.91
  -1  20   0   10.58    2.12
   1  20   0   16.33    1.87
  -1  20   0   12.72    1.61
   1  20   0   18.51    2.64
  -1  20   0   16.30    1.88
  -1 -20   0   12.92    1.58
   1 -20   0   12.28    1.65
   1 -20   0   13.19    1.67
   1  20   1   18.03    1.63
  -1  20  -1   19.00    1.80
   1  20   1   17.74    1.61
  -1  20  -1   17.03    1.87
   1 -20   1   18.90    2.07
   1 -20   1   18.56    1.75
  -1 -20  -1   17.03    1.50
   1 -20   1   15.18    1.78
  -1 -20  -1   18.54    1.62
   1  20   2    6.56    1.20
   1  20   2    4.58    0.99
  -1  20  -2    6.24    1.30
  -1  20  -2    5.30    1.14
   1 -20   2    5.30    1.12
   1 -20   2    3.22    1.02
  -1 -20  -2    6.66    1.08
   1 -20   2    7.14    1.19
   1  20   3   15.57    1.43
  -1  20  -3   16.30    2.02
  -1  20  -3   16.55    1.95
   1  20   3   16.92    1.88
   1 -20   3   14.98    1.83
  -1 -20  -3   13.38    1.61
   1 -20   3   15.18    1.88
   1 -20   3   15.14    1.91
  -1  20  -4    0.51    0.71
   1  20   4    0.84    0.67
  -1  20  -4    0.88    0.81
  -1 -20  -4    1.97    0.70
   1 -20   4    1.10    0.70
   1 -20   4    1.26    0.81
   1 -20   4    2.38    0.89
  -1  20  -5   12.68    1.95
   1  20   5   10.26    1.54
  -1  20  -5   10.29    1.82
   1 -20   5   11.74    1.71
  -1 -20  -5   13.55    1.53
   1 -20   5   13.70    2.03
   1  21  -5    0.27    1.21
   1  21  -5    1.28    1.00
  -1 -21   5    0.49    0.61
   1 -21  -5    0.62    0.68
  -1 -21   5    0.68    0.78
  -1  21   4   17.02    1.92
   1  21  -4   11.87    2.61
   1  21  -4    9.34    1.64
  -1 -21   4   14.24    1.74
   1 -21  -4   16.24    1.75
  -1  21   3    2.87    0.88
   1  21  -3    3.07    1.11
   1 -21  -3    4.83    1.07
  -1 -21   3    3.74    0.94
  -1  21   2    6.11    1.08
   1  21  -2    8.12    1.51
  -1  21   2    6.91    1.19
  -1 -21   2    6.40    1.12
   1 -21  -2    6.61    1.19
  -1  21   1    1.95    0.75
   1  21  -1    2.14    0.90
  -1  21   1    1.33    0.69
   1 -21  -1    2.72    0.86
  -1 -21   1    1.78    0.80
   1  21   0    0.72    0.64
  -1  21   0    0.67    0.68
  -1  21   0    0.90    0.65
   1  21   0    1.02    0.65
  -1 -21   0    0.82    0.62
   1 -21   0    0.58    0.60
   1  21   1    2.51    0.86
  -1  21  -1    2.34    0.93
   1  21   1    4.90    1.15
  -1 -21  -1    2.24    0.78
   1 -21   1    1.43    0.67
   1 -21   1    4.18    1.02
  -1  21  -2   10.30    1.64
   1  21   2   13.59    1.62
   1  21   2    8.64    1.27
   1 -21   2    9.41    1.41
  -1 -21  -2   11.21    1.47
   1 -21   2   13.54    1.92
   1 -21   2   13.47    1.86
  -1  21  -3   -0.10    0.70
   1  21   3    0.77    0.66
  -1 -21  -3    0.81    0.64
   1 -21   3   -0.35    0.54
   1 -21   3    1.12    0.84
   1 -21   3    0.42    0.71
   1  21   4    2.01    0.81
  -1  21  -4    3.58    1.14
   1 -21   4    3.72    1.12
   1 -21   4    3.28    1.02
  -1 -21  -4    3.14    0.86
   1 -21   4    3.27    0.90
  -1  22   4   -0.29    0.56
   1  22  -4   -0.46    0.73
   1 -22  -4    0.31    0.64
  -1 -22   4    0.16    0.67
  -1 -22   4   -0.39    0.68
   1  22  -3    0.76    0.85
  -1  22   3    0.44    0.61
   1 -22  -3    0.88    0.70
  -1 -22   3    0.76    0.73
   1  22  -2    2.34    1.01
  -1  22   2    3.70    0.96
  -1  22   2    5.24    1.39
  -1 -22   2    4.81    1.03
   1 -22  -2    5.43    1.28
  -1  22   1    1.13    0.69
   1  22  -1    1.86    0.74
  -1  22   1    1.92    0.86
   1  22  -1    1.85    0.83
  -1 -22   1    2.34    0.88
   1 -22  -1    1.94    0.75
   1  22   0    1.66    0.81
   1  22   0    1.51    0.78
  -1  22   0    1.39    0.76
  -1  22   0    1.39    0.79
  -1 -22   0    1.97    0.77
   1 -22   0    0.84    0.74
   1  22   1    1.83    0.75
  -1  22  -1    2.15    0.89
   1  22   1    1.39    0.74
  -1 -22  -1    0.90    0.59
   1 -22   1    0.62    0.66
  -1  22  -2    0.46    0.71
   1  22   2    0.14    0.66
   1  22   2   -0.01    0.60
  -1 -22  -2   -0.04    0.57
   1 -22   2   -0.12    0.61
   1  22   3    0.06    0.62
  -1  22  -3   -0.30    0.73
  -1 -22  -3    0.05    0.57
   1 -22   3    0.36    0.73
   1  23  -2    1.08    0.83
  -1  23   2    0.79    0.71
  -1 -23   2    1.73    0.83
   1 -23  -2    0.64    0.64
   1  23  -1    0.82    0.84
   1  23  -1    1.01    0.76
  -1  23   1    1.46    0.74
  -1  23   1    1.68    0.78
   1 -23  -1    1.25    0.85
  -1 -23   1    0.86    0.66
  -1  23   0    0.30    0.61
   1  23   0   -0.64    0.57
  -1  23   0   -0.27    0.58
   1  23   0   -0.04    0.60
  -1 -23   0    0.07    0.58
   1 -23   0    0.17    0.59
  -1  23  -1   -1.20    0.56
   1  23   1    0.70    0.66
   1  23   1   -0.06    0.57
  -1 -23  -1    0.29    0.51
   1 -23   1    0.96    0.72
  -1  23  -2   10.03    1.70
   1  23   2    6.98    1.36
   1 -23   2    8.26    1.43
  -1 -23  -2    7.89    1.35
  -2   0  10   16.28    1.73
   2   0 -10   19.43    1.70
  -2   0   9   -0.69    0.53
   2   0  -9    0.54    0.56
   2   0  -8    2.04    0.65
  -2   0   8    1.93    0.74
   2   0  -7    0.12    0.41
  -2   0   7   -0.95    0.40
   2   0  -6    8.15    0.87
  -2   0   6    7.20    0.73
   2   0  -6    5.97    0.89
  -2   0   6    7.24    0.90
   2   0  -5   -0.04    0.25
   2   0  -5    0.03    0.26
  -2   0   5    0.14    0.37
  -2   0   5   -0.08    0.24
   2   0  -5    0.06    0.30
  -2   0   4   27.37    1.34
  -2   0   4   23.78    1.14
   2   0  -4   26.86    1.17
   2   0  -4   21.63    1.05
   2   0  -4   25.65    1.31
   2   0  -4   24.74    1.09
   2   0  -3   -0.12    0.18
  -2   0   3    0.07    0.19
   2   0  -3    0.42    0.27
  -2   0   3   -0.08    0.29
   2   0  -3   -0.17    0.19
  -2   0   2   -0.21    0.19
   2   0  -2    0.11    0.25
   2   0  -2   -0.18    0.19
   2   0  -2    0.04    0.16
  -2   0   2   -0.13    0.25
   2   0  -2   -0.34    0.20
  -2   0   2   -0.39    0.20
   2   0  -1   -0.12    0.11
  -2   0   1   -0.20    0.13
   2   0  -1   -0.11    0.15
   2   0  -1   -0.04    0.15
  -2   0   1   -0.23    0.15
  -2   0   0   20.00    0.86
  -2   0   0   20.91    0.77
   2   0   0   17.97    0.84
   2   0   0   19.69    0.88
  -2   0  -1    0.07    0.22
   2   0   1    0.13    0.27
   2   0   1   -0.17    0.16
   2   0   1   -0.11    0.08
  -2   0  -1   -0.11    0.17
  -2   0  -1   -0.08    0.19
   2   0   2   24.85    1.16
   2   0   2   23.90    1.17
   2   0   2   24.38    1.16
  -2   0  -2   23.87    0.93
  -2   0  -2   25.74    1.17
  -2   0  -2   27.38    1.22
  -2   0  -2   27.73    1.22
   2   0   2   26.45    1.20
  -2   0  -3   -0.08    0.28
   2   0   3   -0.15    0.28
   2   0   3    0.09    0.27
  -2   0  -3   -0.08    0.15
   2   0   3   -0.15    0.33
  -2   0  -3    0.13    0.31
  -2   0  -3    0.35    0.33
   2   0   3   -0.19    0.31
  -2   0  -4  128.79    4.69
   2   0   4  134.18    4.49
  -2   0  -4  132.16    4.56
   2   0   4  123.65    4.50
   2   0   4  129.42    4.65
   2   0   4  129.65    4.59
  -2   0  -4  134.51    4.58
  -2   0  -5    0.10    0.33
   2   0   5   -0.37    0.24
  -2   0  -5   -0.01    0.38
   2   0   5   -0.22    0.35
   2   0   5    0.09    0.31
   2   0   5   -0.09    0.32
  -2   0  -5   -0.29    0.22
  -2   0  -5   -0.08    0.32
  -2   0  -6   22.31    1.23
  -2   0  -6   24.49    1.64
   2   0   6   25.57    1.38
   2   0   6   25.29    1.55
  -2   0  -6   24.90    1.45
  -2   0  -6   24.48    1.48
  -2   0  -6   28.66    1.37
   2   0   6   22.31    1.50
  -2   0  -7    0.14    0.47
   2   0   7    0.27    0.51
  -2   0  -7    0.33    0.51
  -2   0  -7   -0.22    0.44
  -2   0  -7   -0.48    0.40
   2   0   7    0.34    0.34
  -2   0  -7   -0.55    0.31
  -2   0  -8   33.27    2.19
  -2   0  -8   29.57    1.67
  -2   0  -8   31.72    1.92
   2   0   8   32.23    2.00
  -2   0  -8   31.73    1.72
  -2   0  -9   -0.65    0.65
  -2   0  -9   -0.15    0.50
  -2   0  -9   -0.25    0.62
   2   0   9   -0.64    0.56
  -2   0 -10   -0.88    0.64
  -2   0 -10    0.01    0.58
   2   0  10    0.02    0.74
  -2   1  10   31.21    2.20
   2   1 -10   31.38    2.10
  -2  -1  10   30.37    2.21
   2  -1 -10   32.11    2.19
   2   1  -9    9.72    1.10
   2   1  -9   10.40    1.09
  -2   1   9    8.54    1.20
   2   1  -9   10.56    1.23
   2  -1  -9    9.51    1.21
  -2  -1   9    8.88    1.26
   2   1  -8    7.61    0.97
   2   1  -8    8.29    1.03
   2   1  -8    5.54    0.82
  -2   1   8    6.23    0.97
   2  -1  -8    6.61    0.96
  -2  -1   8    6.15    0.83
  -2  -1   8    7.80    1.12
  -2   1   7    2.22    0.64
   2   1  -7    1.28    0.52
   2   1  -7    1.90    0.48
   2   1  -7    1.77    0.51
   2   1  -7    1.75    0.53
  -2  -1   7    2.24    0.53
   2  -1  -7    3.31    0.66
  -2  -1   7    2.05    0.62
   2   1  -6    9.42    0.85
   2   1  -6    7.28    0.96
   2   1  -6    8.56    0.78
  -2   1   6    7.72    0.91
   2   1  -6    8.91    0.79
   2   1  -6    8.52    0.90
   2   1  -6    7.07    0.75
  -2  -1   6    9.06    1.02
   2  -1  -6    9.11    0.83
   2  -1  -6    9.71    1.02
   2  -1  -6    9.75    1.09
  -2  -1   6    8.34    0.77
  -2   1   5   22.10    1.28
   2   1  -5   21.65    1.32
   2   1  -5   22.73    1.15
   2   1  -5   22.51    1.15
   2   1  -5   18.18    1.08
   2   1  -5   19.79    1.10
   2   1  -5   21.77    1.19
   2  -1  -5   20.94    1.28
   2  -1  -5   22.60    1.21
   2  -1  -5   23.71    1.21
  -2  -1   5   20.36    1.12
  -2  -1   5   21.83    1.31
   2   1  -4    0.29    0.25
   2   1  -4    0.43    0.28
   2   1  -4    0.42    0.35
  -2   1   4   -0.10    0.29
   2   1  -4    0.01    0.28
   2   1  -4    0.41    0.28
   2   1  -4   -0.07    0.21
  -2  -1   4    0.13    0.27
  -2  -1   4    0.09    0.23
   2  -1  -4    0.29    0.22
   2  -1  -4    0.62    0.31
  -2  -1   4    0.45    0.35
  -2   1   3    3.70    0.49
   2   1  -3    2.88    0.39
   2   1  -3    3.98    0.42
   2   1  -3    4.19    0.41
   2   1  -3    4.56    0.56
   2   1  -3    3.04    0.40
  -2  -1   3    3.29    0.46
  -2  -1   3    3.76    0.42
  -2  -1   3    4.57    0.43
   2  -1  -3    3.90    0.52
  -2  -1   3    3.91    0.40
   2  -1  -3    4.58    0.43
   2   1  -2   36.09    1.24
   2   1  -2   36.15    1.42
   2   1  -2   35.32    1.37
   2   1  -2   34.51    1.39
  -2   1   2   35.97    1.39
  -2  -1   2   34.91    1.36
  -2  -1   2   35.83    1.41
  -2  -1   2   38.85    1.25
  -2  -1   2   35.61    1.37
   2  -1  -2   33.89    1.39
   2  -1  -2   37.26    1.33
  -2   1   1   22.48    0.86
   2   1  -1   21.70    0.83
  -2   1   1   22.12    0.86
   2   1  -1   20.25    0.87
   2   1  -1   20.52    0.90
  -2  -1   1   21.57    0.89
  -2  -1   1   20.75    0.89
   2  -1  -1   21.24    0.87
  -2   1   0    1.35    0.25
  -2   1   0    1.46    0.20
   2   1   0    1.97    0.29
   2   1   0    1.57    0.29
  -2  -1   0    1.18    0.16
  -2  -1   0    2.13    0.21
  -2  -1   0    1.72    0.26
   2  -1   0    1.47    0.29
   2  -1   0    1.58    0.23
   2  -1   0    1.83    0.27
   2   1   1    0.43    0.27
   2   1   1    0.90    0.20
   2   1   1    0.64    0.26
   2   1   1    0.67    0.22
  -2   1  -1    0.74    0.26
  -2   1  -1    0.46    0.28
  -2   1  -1    0.13    0.14
  -2   1  -1    0.70    0.26
   2  -1   1    0.73    0.29
  -2  -1  -1    0.83    0.23
  -2  -1  -1    0.75    0.24
   2  -1   1    0.65    0.22
  -2  -1  -1    0.70    0.27
   2  -1   1    0.39    0.20
  -2  -1  -1    0.55    0.27
   2  -1   1    0.30    0.16
   2   1   2   12.23    0.75
   2   1   2   12.18    0.77
  -2   1  -2   12.22    0.82
  -2   1  -2   11.37    0.80
  -2   1  -2   11.96    0.61
  -2   1  -2   12.17    0.81
   2   1   2   11.64    0.71
   2   1   2   13.20    0.79
   2  -1   2   12.10    0.77
  -2  -1  -2   13.15    0.80
   2  -1   2   11.87    0.81
  -2  -1  -2   12.36    0.77
  -2  -1  -2   12.38    0.80
  -2  -1  -2   11.79    0.71
   2  -1   2   12.18    0.82
  -2   1  -3    0.05    0.30
   2   1   3    0.07    0.28
   2   1   3   -0.34    0.27
  -2   1  -3   -0.57    0.29
  -2   1  -3   -0.26    0.30
   2   1   3    0.16    0.28
  -2   1  -3   -0.16    0.18
   2   1   3    0.35    0.31
  -2  -1  -3    0.38    0.30
   2  -1   3    0.16    0.34
  -2  -1  -3    0.17    0.28
   2  -1   3    0.18    0.25
   2  -1   3    0.45    0.36
   2  -1   3   -0.21    0.32
  -2  -1  -3    0.07    0.25
  -2  -1  -3    0.00    0.28
  -2   1  -4   11.58    0.92
   2   1   4   12.11    0.85
   2   1   4   11.65    0.81
  -2   1  -4   12.22    0.99
   2   1   4   10.38    0.88
   2   1   4   11.72    0.88
  -2   1  -4   11.68    0.92
  -2   1  -4   10.56    0.70
  -2  -1  -4   11.57    0.86
   2  -1   4   10.68    0.91
   2  -1   4   10.70    0.95
  -2  -1  -4   11.61    0.93
   2  -1   4   13.77    0.92
  -2  -1  -4   13.21    0.89
  -2  -1  -4   10.78    0.85
   2  -1   4   11.25    0.89
   2   1   5   11.91    1.00
  -2   1  -5   11.02    1.05
  -2   1  -5   10.15    0.93
   2   1   5   11.19    0.84
  -2   1  -5    9.50    0.74
   2   1   5   11.41    0.96
  -2   1  -5    9.91    0.94
  -2  -1  -5   11.85    0.90
  -2  -1  -5   11.31    1.03
   2  -1   5   12.81    1.00
   2  -1   5   12.47    0.93
   2  -1   5    9.50    0.97
  -2  -1  -5   10.45    0.90
  -2  -1  -5   10.57    0.87
   2  -1   5   11.95    0.91
   2   1   6    5.44    0.78
   2   1   6    5.55    0.83
  -2   1  -6    6.40    0.87
   2   1   6    5.24    0.65
  -2   1  -6    5.02    0.63
  -2   1  -6    5.06    0.79
  -2   1  -6    4.90    0.70
  -2   1  -6    7.49    1.03
   2  -1   6    5.89    0.74
   2  -1   6    5.53    0.69
   2  -1   6    5.28    0.83
  -2  -1  -6    5.58    0.86
   2  -1   6    5.05    0.77
  -2  -1  -6    4.93    0.69
  -2  -1  -6    6.82    0.84
  -2   1  -7    2.98    0.66
  -2   1  -7    4.59    0.74
  -2   1  -7    4.25    0.91
   2   1   7    4.80    0.85
  -2   1  -7    3.91    0.61
  -2   1  -7    5.09    0.84
   2  -1   7    2.95    0.76
   2  -1   7    3.67    0.65
  -2  -1  -7    4.57    0.94
   2  -1   7    4.23    0.64
  -2  -1  -7    3.72    0.64
  -2  -1  -7    3.20    0.73
  -2  -1  -7    4.33    0.73
  -2   1  -8   37.38    1.90
  -2   1  -8   35.58    2.29
  -2   1  -8   40.74    2.00
   2   1   8   34.19    2.13
  -2   1  -8   39.04    2.22
   2  -1   8   36.13    2.23
  -2  -1  -8   40.11    2.11
  -2  -1  -8   36.59    2.34
   2  -1   8   38.76    1.98
  -2  -1  -8   34.10    1.82
  -2  -1  -8   41.01    1.89
  -2   1  -9   -0.67    0.60
  -2   1  -9   -0.26    0.51
  -2   1  -9    0.67    0.58
  -2   1  -9    0.60    0.67
   2   1   9    1.02    0.70
  -2  -1  -9   -0.19    0.52
  -2  -1  -9    0.04    0.69
   2  -1   9   -0.52    0.61
  -2  -1  -9    1.10    0.67
  -2   1 -10    0.21    0.60
   2   1  10    0.05    0.70
  -2   1 -10    0.05    0.81
  -2  -1 -10    1.05    0.71
   2  -1  10   -0.75    0.72
  -2  -1 -10    0.08    0.85
  -2  -1 -10    0.50    0.78
   2   2 -10    0.04    0.61
   2   2 -10    1.10    0.70
   2   2 -10    0.74    0.74
  -2   2  10    0.44    0.67
   2  -2 -10    0.58    0.69
  -2  -2  10    0.98    0.86
   2   2  -9    1.11    0.61
   2   2  -9    1.74    0.71
   2   2  -9    1.98    0.69
   2   2  -9    1.46    0.62
  -2   2   9    1.06    0.67
  -2  -2   9    1.24    0.75
   2  -2  -9    4.05    0.89
   2   2  -8    0.33    0.47
   2   2  -8    0.11    0.52
   2   2  -8    1.13    0.50
  -2   2   8    0.69    0.55
   2   2  -8    1.07    0.53
   2   2  -8    1.08    0.53
  -2  -2   8    0.48    0.42
  -2  -2   8    0.84    0.61
   2  -2  -8   -0.05    0.46
   2   2  -7   -0.33    0.39
  -2   2   7   -0.46    0.39
   2   2  -7   -0.37    0.35
   2   2  -7    0.18    0.37
   2   2  -7    0.26    0.40
   2   2  -7   -0.41    0.35
  -2  -2   7    0.54    0.50
   2  -2  -7   -0.17    0.32
  -2  -2   7    0.12    0.36
  -2   2   6    0.53    0.44
   2   2  -6    0.29    0.34
   2   2  -6    0.50    0.34
   2   2  -6    0.59    0.38
   2   2  -6    0.12    0.34
   2   2  -6    0.35    0.38
   2   2  -6    0.78    0.39
  -2  -2   6    1.35    0.37
   2  -2  -6   -0.01    0.37
   2  -2  -6    0.68    0.37
   2  -2  -6    0.50    0.40
  -2  -2   6    0.45    0.44
   2   2  -5    4.46    0.58
   2   2  -5    6.31    0.78
   2   2  -5    5.07    0.63
   2   2  -5    4.36    0.59
  -2   2   5    6.16    0.73
   2   2  -5    7.18    0.72
   2   2  -5    7.72    0.72
   2  -2  -5    6.63    0.70
   2  -2  -5    8.55    0.87
  -2  -2   5    4.52    0.69
  -2  -2   5    7.48    0.67
   2  -2  -5    6.42    0.78
  -2  -2   5    6.78    0.69
   2   2  -4   21.39    1.14
  -2   2   4   21.88    1.18
   2   2  -4   21.84    1.26
   2   2  -4   23.06    1.09
   2   2  -4   21.07    1.13
   2   2  -4   21.25    1.13
   2   2  -4   22.49    1.16
  -2  -2   4   21.08    1.23
   2  -2  -4   21.83    1.19
  -2  -2   4   23.32    1.12
   2  -2  -4   23.13    1.13
   2  -2  -4   23.10    1.11
  -2  -2   4   23.85    1.10
   2   2  -3   -1.26    0.24
   2   2  -3   -0.31    0.19
   2   2  -3   -0.54    0.23
   2   2  -3   -0.42    0.27
  -2   2   3   -0.25    0.29
   2   2  -3   -0.54    0.19
   2   2  -3   -0.75    0.20
   2  -2  -3   -0.38    0.19
  -2  -2   3   -0.47    0.30
  -2  -2   3   -0.41    0.20
   2  -2  -3   -0.88    0.22
  -2  -2   3   -0.60    0.22
  -2  -2   3   -0.84    0.25
  -2   2   2    1.96    0.29
   2   2  -2    1.76    0.23
   2   2  -2    1.11    0.34
   2   2  -2    1.01    0.32
   2   2  -2    1.30    0.35
   2  -2  -2    1.72    0.28
  -2  -2   2    0.94    0.28
  -2  -2   2    1.84    0.24
  -2  -2   2    1.41    0.33
   2  -2  -2    1.13    0.29
  -2  -2   2    1.50    0.32
   2   2  -1   -0.17    0.22
  -2   2   1    0.01    0.19
   2   2  -1   -0.24    0.18
  -2   2   1    0.08    0.14
   2   2  -1   -0.03    0.16
  -2   2   1   -0.08    0.18
   2  -2  -1    0.05    0.18
   2  -2  -1    0.13    0.23
  -2  -2   1    0.02    0.20
   2  -2  -1    0.05    0.15
  -2  -2   1   -0.02    0.13
   2  -2  -1    0.06    0.11
  -2  -2   1   -0.14    0.20
   2   2   0    3.93    0.28
  -2   2   0    4.00    0.37
  -2   2   0    3.82    0.38
  -2   2   0    4.06    0.41
   2   2   0    4.23    0.40
   2   2   0    3.23    0.37
  -2   2   0    2.87    0.32
   2  -2   0    4.23    0.41
   2  -2   0    4.41    0.42
  -2  -2   0    3.43    0.32
   2  -2   0    3.01    0.33
  -2  -2   0    4.54    0.41
   2  -2   0    3.84    0.33
   2   2   1    0.04    0.25
   2   2   1    0.10    0.28
  -2   2  -1    0.34    0.29
  -2   2  -1    0.26    0.25
  -2   2  -1   -0.14    0.24
  -2   2  -1   -0.05    0.17
   2   2   1   -0.06    0.14
   2  -2   1    0.15    0.29
   2  -2   1    0.13    0.18
   2  -2   1   -0.21    0.28
  -2  -2  -1   -0.09    0.21
   2  -2   1    0.03    0.21
  -2  -2  -1   -0.07    0.19
  -2  -2  -1   -0.10    0.23
  -2  -2  -1    0.07    0.25
   2   2   2    1.69    0.31
  -2   2  -2    2.28    0.44
   2   2   2    1.98    0.40
  -2   2  -2    1.82    0.42
   2   2   2    1.68    0.37
  -2   2  -2    1.40    0.28
   2   2   2    1.43    0.36
  -2   2  -2    1.20    0.39
   2   2   2    1.85    0.34
   2  -2   2    1.70    0.30
  -2  -2  -2    2.13    0.34
  -2  -2  -2    2.50    0.44
   2  -2   2    1.45    0.42
   2  -2   2    1.55    0.37
  -2  -2  -2    1.87    0.39
  -2  -2  -2    1.58    0.33
  -2  -2  -2    1.10    0.33
   2   2   3   -0.24    0.25
  -2   2  -3   -0.12    0.32
  -2   2  -3   -0.34    0.28
  -2   2  -3   -0.07    0.21
   2   2   3   -0.25    0.25
  -2   2  -3    0.23    0.31
   2   2   3    0.17    0.29
   2   2   3   -0.18    0.25
   2  -2   3   -0.16    0.33
   2  -2   3    0.44    0.27
  -2  -2  -3    0.16    0.30
   2  -2   3    0.56    0.39
   2  -2   3    0.30    0.34
  -2  -2  -3    0.14    0.30
  -2  -2  -3   -0.40    0.23
  -2  -2  -3   -0.03    0.27
  -2  -2  -3   -0.13    0.27
   2   2   4   10.51    0.86
   2   2   4    8.83    0.80
  -2   2  -4    9.22    0.90
  -2   2  -4   10.61    0.92
  -2   2  -4   10.47    0.94
  -2   2  -4   10.64    0.72
   2   2   4    9.27    0.72
  -2  -2  -4    8.85    0.80
  -2  -2  -4    9.56    0.82
  -2  -2  -4    8.76    0.78
   2  -2   4    7.53    0.86
  -2  -2  -4   11.29    0.81
   2  -2   4   10.46    0.87
   2  -2   4    9.07    0.87
   2  -2   4   11.17    0.91
  -2  -2  -4    9.13    0.89
  -2   2  -5   21.34    1.24
  -2   2  -5   20.89    1.14
   2   2   5   23.23    1.38
   2   2   5   21.06    1.27
  -2   2  -5   20.49    1.38
  -2   2  -5   22.99    1.40
  -2   2  -5   21.89    1.35
  -2  -2  -5   23.26    1.24
   2  -2   5   17.62    1.27
  -2  -2  -5   22.57    1.33
  -2  -2  -5   21.81    1.23
   2  -2   5   21.72    1.39
   2  -2   5   23.05    1.34
   2  -2   5   22.10    1.29
  -2  -2  -5   19.17    1.29
  -2  -2  -5   23.80    1.42
  -2   2  -6    8.62    0.80
   2   2   6    7.36    0.92
  -2   2  -6    7.92    0.97
   2   2   6   11.50    1.01
  -2   2  -6    9.37    1.02
  -2   2  -6   10.60    0.93
  -2   2  -6    9.27    1.04
   2  -2   6    8.48    0.97
  -2  -2  -6    9.39    1.14
   2  -2   6   10.83    0.93
  -2  -2  -6   10.33    0.89
  -2  -2  -6   12.07    0.96
   2  -2   6    8.62    1.05
  -2  -2  -6    8.57    1.01
   2  -2   6    8.23    0.91
  -2   2  -7    9.43    1.00
  -2   2  -7    8.01    0.87
  -2   2  -7    7.11    1.04
  -2   2  -7    7.70    1.03
   2   2   7    9.68    1.10
  -2   2  -7    8.23    1.07
   2  -2   7    8.88    0.92
   2  -2   7    8.36    1.08
  -2  -2  -7   10.20    1.03
  -2  -2  -7    9.18    1.21
   2  -2   7    6.84    0.87
  -2   2  -8    0.00    0.55
   2   2   8   -0.67    0.49
  -2   2  -8    0.73    0.65
  -2   2  -8    0.40    0.48
  -2   2  -8    0.23    0.56
  -2   2  -8   -0.31    0.53
  -2   2  -8    0.26    0.54
   2  -2   8   -0.01    0.46
   2  -2   8    0.59    0.44
  -2  -2  -8   -0.14    0.61
   2  -2   8    0.07    0.61
  -2  -2  -8    0.34    0.52
  -2   2  -9    0.24    0.66
  -2   2  -9    0.30    0.60
  -2   2  -9    1.03    0.67
  -2   2  -9    1.18    0.77
   2   2   9    0.32    0.65
  -2  -2  -9    2.05    0.87
  -2  -2  -9    0.56    0.61
   2  -2   9   -0.26    0.62
  -2   2 -10    0.28    0.70
  -2   2 -10    0.19    0.65
   2   2  10   -0.78    0.65
  -2   2 -10   -0.53    0.69
  -2  -2 -10   -1.27    0.75
  -2  -2 -10   -0.25    0.64
   2  -2  10   -0.90    0.68
   2   3 -10    1.41    0.74
   2   3 -10    1.91    0.78
  -2   3  10    0.15    0.67
   2   3 -10    0.97    0.71
   2   3 -10    0.20    0.77
   2  -3 -10    0.89    0.74
  -2  -3  10    1.09    0.87
   2   3  -9    6.91    0.96
   2   3  -9    8.44    1.10
   2   3  -9    6.75    1.06
  -2   3   9    9.23    1.24
   2   3  -9    5.16    0.90
   2  -3  -9    6.84    1.10
  -2  -3   9    6.32    1.17
  -2   3   8    5.85    0.93
   2   3  -8    4.57    0.78
   2   3  -8    5.44    0.89
   2   3  -8    4.46    0.83
   2   3  -8    5.63    0.88
   2   3  -8    4.70    0.78
   2  -3  -8    5.50    0.90
  -2  -3   8    4.81    0.75
  -2  -3   8    5.66    1.00
   2   3  -7   22.95    1.43
   2   3  -7   23.83    1.50
  -2   3   7   22.41    1.51
   2   3  -7   24.95    1.51
   2   3  -7   23.52    1.45
   2   3  -7   22.91    1.44
  -2  -3   7   24.39    1.63
   2  -3  -7   24.23    1.48
  -2  -3   7   21.86    1.36
   2   3  -6    6.97    0.81
   2   3  -6    7.18    0.81
  -2   3   6    5.81    0.78
   2   3  -6    4.57    0.85
   2   3  -6    4.34    0.69
   2   3  -6    6.89    0.78
   2   3  -6    5.24    0.69
  -2  -3   6    5.79    0.90
   2  -3  -6    6.57    0.88
  -2  -3   6    6.61    0.73
   2  -3  -6    5.60    0.81
   2  -3  -6    6.96    0.79
  -2   3   5   32.12    1.57
   2   3  -5   31.67    1.47
   2   3  -5   31.71    1.69
   2   3  -5   31.10    1.53
   2   3  -5   31.81    1.56
   2   3  -5   30.77    1.56
   2   3  -5   30.64    1.54
   2  -3  -5   28.73    1.47
   2  -3  -5   29.80    1.56
  -2  -3   5   30.43    1.65
   2  -3  -5   28.98    1.52
  -2  -3   5   31.86    1.46
  -2  -3   5   31.31    1.48
   2   3  -4   17.64    1.04
   2   3  -4   16.09    1.01
   2   3  -4   16.25    0.89
   2   3  -4   16.99    1.09
   2   3  -4   14.91    0.98
  -2   3   4   16.15    1.00
   2   3  -4   17.96    1.03
   2  -3  -4   15.02    0.93
   2  -3  -4   16.12    0.94
  -2  -3   4   14.76    1.04
  -2  -3   4   16.14    0.96
  -2  -3   4   15.89    0.90
   2  -3  -4   16.29    0.97
  -2  -3   4   18.16    0.98
   2   3  -3    8.71    0.71
  -2   3   3   10.73    0.67
   2   3  -3   10.28    0.75
   2   3  -3    8.74    0.74
   2   3  -3   10.42    0.76
  -2   3   3    9.88    0.68
   2   3  -3   10.85    0.62
   2   3  -3   11.19    0.81
  -2  -3   3    9.59    0.77
  -2  -3   3    9.96    0.63
  -2  -3   3   10.42    0.72
   2  -3  -3    8.81    0.63
  -2  -3   3   11.29    0.77
   2  -3  -3    9.83    0.68
   2   3  -2    2.94    0.44
   2   3  -2    3.30    0.33
  -2   3   2    3.64    0.39
   2   3  -2    3.44    0.47
   2   3  -2    3.51    0.44
   2   3  -2    4.41    0.51
   2  -3  -2    4.28    0.39
  -2  -3   2    3.42    0.33
  -2  -3   2    3.04    0.42
  -2  -3   2    3.11    0.44
  -2  -3   2    2.69    0.41
   2  -3  -2    4.69    0.63
   2  -3  -2    3.22    0.37
   2   3  -1   30.58    1.20
   2   3  -1   30.46    1.29
   2   3  -1   29.99    1.16
  -2   3   1   29.96    1.33
   2   3  -1   30.70    1.31
  -2   3   1   30.92    1.19
  -2   3   1   29.28    1.17
  -2   3   1   30.71    1.13
   2  -3  -1   30.36    1.19
   2  -3  -1   28.52    1.18
  -2  -3   1   31.66    1.15
   2  -3  -1   30.10    1.12
  -2  -3   1   29.43    1.26
   2  -3  -1   30.60    1.31
  -2  -3   1   29.92    1.28
   2   3   0    3.35    0.31
  -2   3   0    3.53    0.41
   2   3   0    4.68    0.50
  -2   3   0    3.06    0.38
   2   3   0    3.04    0.34
   2   3   0    3.68    0.42
  -2   3   0    3.56    0.41
  -2   3   0    2.96    0.40
  -2  -3   0    3.45    0.31
   2  -3   0    2.87    0.35
   2  -3   0    3.69    0.47
  -2  -3   0    3.39    0.42
   2  -3   0    4.30    0.49
  -2  -3   0    3.38    0.40
   2  -3   0    2.94    0.37
  -2   3  -1    3.94    0.50
  -2   3  -1    2.53    0.36
   2   3   1    4.40    0.41
  -2   3  -1    3.03    0.48
   2   3   1    4.04    0.49
  -2   3  -1    4.21    0.49
   2   3   1    4.63    0.50
   2  -3   1    3.07    0.38
  -2  -3  -1    4.26    0.49
  -2  -3  -1    4.12    0.44
  -2  -3  -1    4.87    0.50
   2  -3   1    3.34    0.40
   2  -3   1    3.53    0.50
   2  -3   1    3.77    0.55
   2   3   2    7.77    0.52
  -2   3  -2    8.19    0.70
   2   3   2    7.12    0.62
   2   3   2    7.07    0.65
  -2   3  -2    7.03    0.73
  -2   3  -2    8.42    0.61
  -2   3  -2    8.18    0.78
   2   3   2    8.10    0.62
   2  -3   2    7.78    0.60
  -2  -3  -2    7.62    0.63
  -2  -3  -2    7.70    0.65
   2  -3   2    7.66    0.76
  -2  -3  -2    9.07    0.65
  -2  -3  -2    7.65    0.68
  -2  -3  -2    8.13    0.54
   2  -3   2    8.49    0.68
   2  -3   2    7.25    0.74
  -2   3  -3    0.99    0.43
   2   3   3    1.25    0.34
   2   3   3    1.92    0.41
  -2   3  -3    1.01    0.30
  -2   3  -3    0.40    0.37
   2   3   3    0.79    0.33
  -2   3  -3    1.38    0.44
   2  -3   3    1.17    0.41
  -2  -3  -3    0.55    0.37
  -2  -3  -3    1.19    0.38
   2  -3   3    0.56    0.30
  -2  -3  -3    1.61    0.44
   2  -3   3    0.97    0.31
  -2  -3  -3    1.60    0.40
   2  -3   3    1.66    0.47
  -2  -3  -3    0.83    0.30
  -2   3  -4    0.00    0.37
  -2   3  -4    0.21    0.27
  -2   3  -4   -0.26    0.33
  -2   3  -4   -0.06    0.33
  -2   3  -4    0.48    0.39
   2   3   4   -0.28    0.31
  -2  -3  -4    0.27    0.30
  -2  -3  -4    0.14    0.34
   2  -3   4   -0.11    0.34
   2  -3   4    0.13    0.38
  -2  -3  -4    0.03    0.33
  -2  -3  -4   -0.11    0.31
   2  -3   4    0.14    0.38
   2  -3   4    0.27    0.27
  -2   3  -5   27.64    1.62
  -2   3  -5   29.62    1.67
  -2   3  -5   34.48    1.75
  -2   3  -5   30.46    1.55
  -2   3  -5   30.70    1.45
   2   3   5   29.84    1.52
  -2  -3  -5   27.95    1.46
   2  -3   5   29.88    1.72
  -2  -3  -5   26.43    1.54
  -2  -3  -5   27.71    1.55
  -2  -3  -5   30.06    1.66
   2  -3   5   27.73    1.59
   2  -3   5   30.34    1.63
   2  -3   5   30.38    1.60
  -2   3  -6   25.05    1.57
  -2   3  -6   23.70    1.44
   2   3   6   23.37    1.43
  -2   3  -6   21.55    1.54
  -2   3  -6   22.78    1.30
  -2   3  -6   24.06    1.56
   2  -3   6   23.70    1.48
   2  -3   6   20.83    1.47
  -2  -3  -6   20.79    1.49
   2  -3   6   22.79    1.43
  -2  -3  -6   23.02    1.48
  -2  -3  -6   22.89    1.35
   2  -3   6   23.84    1.59
   2   3   7    1.74    0.62
  -2   3  -7    0.96    0.59
  -2   3  -7    0.72    0.55
  -2   3  -7    1.28    0.54
  -2   3  -7    0.69    0.42
  -2   3  -7    0.31    0.53
  -2   3  -7    1.76    0.66
   2  -3   7    0.26    0.52
   2  -3   7    0.47    0.43
  -2  -3  -7    1.42    0.65
   2  -3   7    0.34    0.46
  -2   3  -8    8.28    1.17
  -2   3  -8    7.52    1.05
   2   3   8    7.45    1.08
  -2   3  -8    7.65    0.95
  -2   3  -8    7.55    1.15
  -2   3  -8    8.50    1.12
  -2   3  -8    6.68    1.13
   2  -3   8    7.80    1.02
   2  -3   8    8.26    0.97
  -2  -3  -8    8.62    1.31
   2  -3   8    8.99    1.23
  -2   3  -9    1.76    0.83
  -2   3  -9    2.92    0.90
   2   3   9    1.15    0.70
  -2   3  -9    3.19    0.83
  -2   3  -9    2.08    0.80
   2  -3   9    3.47    1.00
  -2  -3  -9    2.02    0.88
  -2   3 -10    5.22    1.11
  -2   3 -10    5.85    1.14
   2   3  10    4.11    1.01
  -2   3 -10    4.59    1.22
  -2  -3 -10    6.79    1.33
   2  -3  10    6.54    1.31
  -2   4  10   -0.01    0.65
   2   4 -10    2.14    0.85
   2   4 -10    1.63    0.67
   2   4 -10    0.72    0.75
   2  -4 -10    0.82    0.76
  -2  -4  10    2.19    0.91
  -2   4   9    7.12    1.16
   2   4  -9    8.28    1.13
   2   4  -9    6.89    1.12
   2   4  -9    8.53    1.10
   2   4  -9    8.92    1.15
   2  -4  -9    7.86    1.12
  -2  -4   9    4.74    1.05
  -2   4   8    0.42    0.60
   2   4  -8    0.51    0.55
   2   4  -8    1.53    0.65
   2   4  -8    1.99    0.64
   2   4  -8    0.88    0.54
   2   4  -8    1.73    0.68
   2  -4  -8    2.12    0.64
  -2  -4   8    1.43    0.66
  -2  -4   8    0.84    0.47
   2   4  -7    4.18    0.76
   2   4  -7    3.34    0.69
   2   4  -7    3.39    0.66
   2   4  -7    3.24    0.68
   2   4  -7    4.00    0.78
  -2   4   7    3.94    0.74
   2   4  -7    5.52    0.78
   2  -4  -7    4.67    0.76
  -2  -4   7    4.71    0.89
  -2  -4   7    4.70    0.71
   2   4  -6   -0.28    0.35
   2   4  -6    0.27    0.35
   2   4  -6    0.56    0.44
   2   4  -6    0.06    0.41
   2   4  -6    0.11    0.41
  -2   4   6    0.05    0.40
   2   4  -6    0.33    0.35
   2   4  -6    0.68    0.38
   2  -4  -6    0.13    0.35
  -2  -4   6    0.15    0.46
   2  -4  -6    0.23    0.33
   2  -4  -6    0.45    0.38
  -2  -4   6    0.12    0.30
   2   4  -5    4.45    0.66
   2   4  -5    5.43    0.68
  -2   4   5    6.39    0.76
   2   4  -5    6.74    0.92
   2   4  -5    4.96    0.70
   2   4  -5    5.48    0.72
   2   4  -5    7.97    0.72
   2   4  -5    7.82    0.82
   2  -4  -5    7.16    0.85
   2  -4  -5    6.93    0.75
  -2  -4   5    6.65    0.85
   2  -4  -5    5.43    0.71
  -2  -4   5    8.31    0.76
  -2  -4   5    6.29    0.67
  -2   4   4    9.30    0.72
   2   4  -4    6.65    0.76
   2   4  -4    8.71    0.81
   2   4  -4    8.62    0.74
   2   4  -4   10.09    0.70
   2   4  -4    8.35    0.77
   2   4  -4    9.88    0.88
   2   4  -4    9.45    0.84
  -2  -4   4   10.13    0.78
  -2  -4   4   10.51    0.88
   2  -4  -4    9.35    0.72
  -2  -4   4    8.75    0.70
   2  -4  -4    8.70    0.70
  -2  -4   4    8.10    0.75
   2   4  -3    0.81    0.35
   2   4  -3    0.98    0.28
   2   4  -3    1.05    0.38
   2   4  -3    1.50    0.29
   2   4  -3    1.20    0.38
   2   4  -3    0.98    0.34
   2   4  -3    1.79    0.45
  -2   4   3    1.55    0.34
  -2  -4   3    1.52    0.43
   2  -4  -3    1.60    0.33
   2  -4  -3    1.34    0.43
  -2  -4   3    1.81    0.33
  -2  -4   3    1.29    0.40
   2  -4  -3    1.39    0.32
  -2  -4   3    1.08    0.35
   2   4  -2  181.01    5.97
   2   4  -2  180.11    6.00
   2   4  -2  175.74    5.89
  -2   4   2  174.73    5.79
   2   4  -2  177.68    5.95
   2   4  -2  189.80    5.80
   2   4  -2  175.41    5.96
   2   4  -2  180.25    5.92
  -2  -4   2  178.85    5.88
   2  -4  -2  180.81    6.04
  -2  -4   2  184.72    5.76
  -2  -4   2  180.55    5.96
  -2  -4   2  178.81    5.94
   2  -4  -2  180.53    5.80
  -2   4   1   37.06    1.38
  -2   4   1   33.79    1.40
   2   4  -1   35.60    1.43
   2   4  -1   37.33    1.57
  -2   4   1   35.29    1.40
  -2   4   1   37.20    1.38
   2   4  -1   37.15    1.53
  -2   4   1   35.65    1.55
  -2  -4   1   36.55    1.44
  -2  -4   1   35.95    1.51
  -2  -4   1   39.04    1.56
   2  -4  -1   36.36    1.43
   2  -4  -1   34.15    1.51
   2  -4  -1   34.07    1.41
  -2  -4   1   36.55    1.37
   2   4   0    7.79    0.70
  -2   4   0    7.31    0.66
  -2   4   0    6.26    0.58
   2   4   0    6.46    0.59
   2   4   0    6.92    0.51
  -2   4   0    6.97    0.63
  -2   4   0    6.79    0.59
   2   4   0    6.68    0.52
  -2  -4   0    6.42    0.60
  -2  -4   0    6.48    0.49
   2  -4   0    7.05    0.66
  -2  -4   0    6.19    0.59
   2  -4   0    7.55    0.61
   2  -4   0    7.61    0.56
   2  -4   0    6.98    0.64
  -2   4  -1   20.18    1.01
  -2   4  -1   19.77    1.09
   2   4   1   18.87    0.95
   2   4   1   19.20    0.84
  -2   4  -1   17.21    0.95
   2   4   1   18.15    0.96
   2   4   1   19.88    0.94
  -2   4  -1   19.54    1.08
   2  -4   1   19.64    1.12
  -2  -4  -1   19.63    0.96
  -2  -4  -1   19.32    0.97
   2  -4   1   18.05    1.09
  -2  -4  -1   19.96    0.83
   2  -4   1   20.13    0.98
  -2  -4  -1   18.80    0.95
   2  -4   1   19.66    0.98
  -2   4  -2   11.45    0.82
   2   4   2   11.47    0.66
  -2   4  -2   12.23    0.91
   2   4   2   11.38    0.74
   2   4   2   10.92    0.72
   2   4   2   10.56    0.77
   2   4   2   10.82    0.58
  -2   4  -2   11.27    0.84
  -2   4  -2   11.36    0.74
  -2   4  -2   10.02    0.87
   2  -4   2   10.16    0.90
  -2  -4  -2   10.92    0.60
  -2  -4  -2   10.68    0.75
  -2  -4  -2   11.27    0.62
   2  -4   2   11.53    0.80
  -2  -4  -2   12.09    0.82
  -2  -4  -2   11.70    0.71
  -2  -4  -2   10.93    0.75
   2  -4   2   10.60    0.73
   2  -4   2   11.66    0.94
   2   4   3    1.20    0.33
  -2   4  -3    2.56    0.50
  -2   4  -3    2.07    0.52
  -2   4  -3    2.43    0.51
  -2   4  -3    3.49    0.55
  -2   4  -3    2.09    0.40
   2   4   3    2.40    0.39
   2   4   3    1.96    0.39
   2  -4   3    1.90    0.45
  -2  -4  -3    2.36    0.36
  -2  -4  -3    3.98    0.51
  -2  -4  -3    2.48    0.45
  -2  -4  -3    2.48    0.50
   2  -4   3    3.11    0.60
   2  -4   3    1.65    0.39
  -2  -4  -3    2.77    0.42
  -2  -4  -3    2.51    0.48
  -2   4  -4    0.26    0.38
  -2   4  -4    0.17    0.38
  -2   4  -4    0.09    0.29
  -2   4  -4    0.14    0.38
   2   4   4    0.51    0.33
  -2   4  -4    0.25    0.40
  -2  -4  -4   -0.19    0.28
  -2  -4  -4   -0.37    0.30
  -2  -4  -4    0.09    0.33
  -2  -4  -4    0.12    0.36
  -2  -4  -4    0.53    0.36
   2  -4   4    0.57    0.40
   2  -4   4    0.51    0.46
   2  -4   4   -0.14    0.30
   2  -4   4    0.39    0.41
  -2   4  -5    4.31    0.69
  -2   4  -5    4.20    0.59
  -2   4  -5    3.56    0.67
  -2   4  -5    3.94    0.71
  -2   4  -5    5.09    0.79
   2   4   5    3.80    0.63
   2  -4   5    3.86    0.73
  -2  -4  -5    4.27    0.67
   2  -4   5    4.34    0.70
   2  -4   5    4.56    0.74
  -2  -4  -5    2.56    0.57
   2  -4   5    4.14    0.70
  -2  -4  -5    4.12    0.74
   2   4   6   26.14    1.50
  -2   4  -6   26.38    1.45
  -2   4  -6   26.19    1.57
  -2   4  -6   24.68    1.66
  -2   4  -6   27.82    1.73
  -2   4  -6   25.87    1.67
   2  -4   6   22.56    1.53
   2  -4   6   26.20    1.56
  -2  -4  -6   26.32    1.67
   2  -4   6   25.84    1.61
  -2  -4  -6   25.18    1.57
   2  -4   6   26.03    1.69
  -2   4  -7    0.21    0.54
  -2   4  -7    1.03    0.45
  -2   4  -7    0.50    0.55
   2   4   7    0.77    0.51
  -2   4  -7    0.79    0.54
  -2   4  -7    1.19    0.64
  -2   4  -7    0.90    0.56
   2  -4   7    0.84    0.49
  -2  -4  -7    0.10    0.49
   2  -4   7    1.33    0.54
   2  -4   7    0.17    0.54
  -2   4  -8    3.21    0.89
  -2   4  -8    2.26    0.79
  -2   4  -8    2.80    0.78
  -2   4  -8    3.10    0.72
   2   4   8    3.40    0.77
  -2   4  -8    2.80    0.84
  -2   4  -8    3.20    0.87
   2  -4   8    2.63    0.86
   2  -4   8    3.91    0.77
   2  -4   8    3.11    0.75
  -2  -4  -8    4.49    1.02
  -2   4  -9    0.45    0.68
   2   4   9    0.56    0.60
  -2   4  -9    1.37    0.81
  -2   4  -9    0.42    0.73
  -2  -4  -9    0.96    0.79
   2  -4   9    1.29    0.85
  -2   4 -10    7.52    1.18
  -2   4 -10    1.27    0.87
  -2   4 -10    4.87    1.06
   2   4  10    3.34    0.99
  -2  -4 -10    2.34    1.01
   2  -4  10    3.77    1.09
  -2   5  10    0.34    0.71
   2   5 -10    0.60    0.75
   2   5 -10    1.14    0.61
   2   5 -10    0.17    0.78
   2  -5 -10    0.58    0.67
  -2  -5  10   -0.27    0.66
   2   5  -9    2.10    0.85
   2   5  -9    2.95    0.88
  -2   5   9    2.56    0.78
   2   5  -9    3.37    0.75
   2   5  -9    4.07    0.88
  -2  -5   9    3.14    0.96
   2  -5  -9    2.37    0.76
   2   5  -8   28.92    1.94
   2   5  -8   30.91    1.91
   2   5  -8   28.95    1.75
   2   5  -8   26.95    1.85
   2   5  -8   31.99    1.90
  -2   5   8   27.31    1.78
   2  -5  -8   29.78    1.85
  -2  -5   8   32.26    2.06
  -2  -5   8   26.94    1.74
   2   5  -7    0.09    0.41
  -2   5   7   -0.06    0.43
   2   5  -7    0.12    0.49
   2   5  -7    0.18    0.45
   2   5  -7    0.11    0.48
   2   5  -7   -0.46    0.35
   2  -5  -7    0.17    0.40
  -2  -5   7   -0.59    0.45
  -2  -5   7   -0.18    0.35
   2   5  -6   18.09    1.18
   2   5  -6   20.23    1.39
   2   5  -6   19.57    1.34
  -2   5   6   19.62    1.27
   2   5  -6   18.83    1.33
   2   5  -6   18.71    1.26
   2   5  -6   18.23    1.34
  -2  -5   6   20.20    1.42
  -2  -5   6   19.54    1.25
   2  -5  -6   18.18    1.25
  -2  -5   6   19.97    1.22
   2  -5  -6   18.24    1.26
   2  -5  -6   21.46    1.33
   2   5  -5    5.00    0.62
   2   5  -5    2.09    0.55
   2   5  -5    2.46    0.56
   2   5  -5    2.47    0.49
   2   5  -5    3.16    0.60
   2   5  -5    2.58    0.60
   2  -5  -5    3.72    0.56
   2  -5  -5    3.46    0.58
  -2  -5   5    4.25    0.71
  -2  -5   5    4.48    0.65
   2  -5  -5    3.43    0.60
  -2  -5   5    5.30    0.66
   2   5  -4    1.98    0.46
   2   5  -4    3.23    0.58
   2   5  -4    2.90    0.46
   2   5  -4    1.60    0.46
   2   5  -4    1.97    0.46
   2   5  -4    2.99    0.49
  -2   5   4    2.46    0.43
   2  -5  -4    4.24    0.71
  -2  -5   4    2.89    0.45
  -2  -5   4    2.77    0.58
   2  -5  -4    2.45    0.45
   2  -5  -4    3.27    0.48
  -2  -5   4    3.18    0.53
  -2  -5   4    2.92    0.53
   2   5  -3    0.59    0.29
   2   5  -3    0.63    0.38
   2   5  -3    0.28    0.37
   2   5  -3    0.93    0.31
   2   5  -3    0.31    0.29
   2   5  -3    1.45    0.40
  -2   5   3    0.67    0.29
   2  -5  -3    0.60    0.28
  -2  -5   3    0.60    0.30
   2  -5  -3    1.08    0.47
   2  -5  -3    1.03    0.29
  -2  -5   3    0.21    0.35
  -2  -5   3    1.35    0.41
  -2  -5   3    0.42    0.25
   2   5  -2    0.53    0.37
  -2   5   2    0.64    0.39
   2   5  -2    0.18    0.28
   2   5  -2    0.90    0.32
   2   5  -2    0.49    0.35
  -2   5   2    0.45    0.28
   2   5  -2    0.89    0.36
   2  -5  -2    0.54    0.26
  -2  -5   2    0.56    0.25
  -2  -5   2    0.15    0.32
  -2  -5   2    0.22    0.29
   2  -5  -2    0.42    0.20
  -2  -5   2    0.54    0.32
   2  -5  -2    0.61    0.33
  -2   5   1   15.36    0.95
  -2   5   1   14.77    0.83
  -2   5   1   14.86    0.84
  -2   5   1   14.98    0.82
   2   5  -1   15.32    0.92
   2   5  -1   15.14    0.85
   2   5  -1   16.25    0.92
   2   5  -1   13.87    0.93
  -2   5   1   15.39    0.81
  -2   5   1   15.23    0.81
   2   5  -1   15.01    0.96
  -2  -5   1   15.16    0.85
   2  -5  -1   14.96    0.95
  -2  -5   1   15.12    0.93
  -2  -5   1   15.16    0.92
   2  -5  -1   13.86    0.85
   2  -5  -1   14.61    0.87
   2   5   0    8.94    0.77
  -2   5   0    7.47    0.66
  -2   5   0    7.43    0.63
   2   5   0    7.62    0.59
  -2   5   0    7.49    0.69
   2   5   0    7.44    0.66
  -2   5   0    7.27    0.68
  -2   5   0    7.86    0.68
   2  -5   0    7.60    0.72
  -2  -5   0    7.41    0.58
   2  -5   0    8.12    0.70
  -2  -5   0    7.13    0.67
   2  -5   0    8.05    0.62
  -2  -5   0    6.99    0.65
   2  -5   0    7.87    0.75
  -2   5  -1   22.06    1.23
  -2   5  -1   23.70    1.16
   2   5   1   22.48    1.09
   2   5   1   21.25    1.00
  -2   5  -1   24.19    1.26
   2   5   1   23.07    1.09
   2   5   1   21.54    1.08
  -2   5  -1   23.13    1.19
  -2  -5  -1   21.63    1.10
  -2  -5  -1   23.19    0.99
   2  -5   1   23.71    1.14
   2  -5   1   22.93    1.26
  -2  -5  -1   22.47    1.10
   2  -5   1   21.66    1.12
  -2  -5  -1   22.89    1.10
   2  -5   1   22.44    1.25
  -2   5  -2    3.99    0.58
  -2   5  -2    2.79    0.55
  -2   5  -2    2.27    0.42
   2   5   2    2.32    0.35
   2   5   2    3.87    0.55
   2   5   2    3.19    0.48
  -2   5  -2    2.28    0.49
   2   5   2    4.31    0.53
  -2   5  -2    2.61    0.52
  -2  -5  -2    2.13    0.33
   2  -5   2    2.35    0.57
  -2  -5  -2    2.75    0.43
   2  -5   2    4.38    0.56
  -2  -5  -2    3.56    0.35
   2  -5   2    2.34    0.41
   2  -5   2    3.19    0.60
  -2  -5  -2    3.42    0.47
  -2  -5  -2    2.71    0.44
   2   5   3    0.59    0.29
  -2   5  -3    0.63    0.38
  -2   5  -3    0.51    0.32
   2   5   3    0.47    0.30
  -2   5  -3    0.12    0.34
  -2   5  -3    0.63    0.41
  -2   5  -3    0.20    0.34
  -2  -5  -3    0.70    0.28
   2  -5   3    0.25    0.31
  -2  -5  -3    0.39    0.30
   2  -5   3    0.31    0.39
   2  -5   3    0.86    0.46
  -2  -5  -3    0.66    0.36
  -2  -5  -3    0.58    0.32
  -2  -5  -3    0.39    0.27
   2  -5   3    0.69    0.33
  -2  -5  -3    0.69    0.36
  -2   5  -4    3.11    0.66
  -2   5  -4    3.80    0.63
  -2   5  -4    4.02    0.58
  -2   5  -4    3.04    0.60
   2   5   4    4.22    0.53
   2   5   4    3.23    0.52
  -2   5  -4    3.10    0.65
   2  -5   4    3.11    0.68
  -2  -5  -4    2.94    0.45
  -2  -5  -4    2.24    0.55
   2  -5   4    3.35    0.65
  -2  -5  -4    3.66    0.51
  -2  -5  -4    3.13    0.53
   2  -5   4    5.46    0.75
  -2   5  -5   28.20    1.69
   2   5   5   27.77    1.40
  -2   5  -5   27.82    1.47
  -2   5  -5   27.84    1.71
  -2   5  -5   28.41    1.62
  -2   5  -5   27.44    1.57
   2  -5   5   28.09    1.62
   2  -5   5   29.24    1.68
   2  -5   5   27.58    1.70
  -2  -5  -5   26.54    1.43
  -2  -5  -5   27.16    1.62
   2  -5   5   24.74    1.55
  -2  -5  -5   25.96    1.46
  -2  -5  -5   24.80    1.51
  -2   5  -6   45.14    2.23
  -2   5  -6   44.81    2.27
   2   5   6   46.38    2.07
  -2   5  -6   44.84    2.35
  -2   5  -6   44.14    2.07
  -2   5  -6   47.14    2.40
  -2   5  -6   44.11    2.20
  -2  -5  -6   42.41    2.25
   2  -5   6   49.39    2.28
   2  -5   6   37.80    2.16
  -2  -5  -6   44.10    2.14
   2  -5   6   42.95    2.36
  -2  -5  -6   43.26    2.07
   2  -5   6   42.31    2.23
  -2   5  -7   16.10    1.45
  -2   5  -7   16.03    1.39
  -2   5  -7   15.56    1.25
  -2   5  -7   15.76    1.49
  -2   5  -7   16.27    1.40
   2   5   7   16.87    1.25
  -2   5  -7   17.33    1.50
   2  -5   7   13.02    1.46
   2  -5   7   18.78    1.37
  -2  -5  -7   15.64    1.29
  -2  -5  -7   14.34    1.57
   2  -5   7   17.79    1.42
  -2  -5  -7   14.59    1.41
  -2   5  -8    1.28    0.69
   2   5   8    0.06    0.52
  -2   5  -8    0.69    0.64
  -2   5  -8    0.50    0.70
  -2   5  -8    1.16    0.68
  -2   5  -8    0.48    0.67
  -2  -5  -8    0.62    0.56
   2  -5   8    2.19    0.82
   2  -5   8    1.03    0.59
  -2  -5  -8    0.07    0.57
   2  -5   8    0.50    0.54
  -2   5  -9    8.57    1.27
  -2   5  -9    9.01    1.27
   2   5   9    9.61    1.24
  -2   5  -9   10.02    1.40
  -2  -5  -9   10.72    1.26
   2  -5   9    8.33    1.36
  -2  -5  -9    8.84    1.38
  -2   5 -10    6.05    1.23
  -2   5 -10    4.10    1.09
  -2   5 -10    7.77    1.28
   2   5  10    4.71    1.07
  -2  -5 -10    6.23    1.38
   2  -5  10    4.79    1.23
   2   6 -10    2.94    0.94
   2   6 -10    4.31    1.09
  -2   6  10    3.21    0.90
   2   6 -10    5.47    1.01
  -2  -6  10    2.38    1.00
   2  -6 -10    3.11    1.11
   2  -6 -10    2.32    0.87
  -2   6   9   -0.22    0.53
   2   6  -9   -0.28    0.64
   2   6  -9    0.41    0.52
   2   6  -9    0.36    0.64
   2   6  -9    0.45    0.72
   2  -6  -9   -0.98    0.56
   2  -6  -9    0.70    0.61
  -2  -6   9    0.85    0.73
   2   6  -8    2.78    0.65
  -2   6   8    3.43    0.76
   2   6  -8    2.36    0.77
   2   6  -8    1.76    0.71
   2   6  -8    1.65    0.74
   2   6  -8    2.50    0.77
  -2  -6   8    2.05    0.67
  -2  -6   8    2.19    0.78
   2  -6  -8    4.21    0.96
   2  -6  -8    2.93    0.76
   2   6  -7    0.39    0.51
   2   6  -7    0.36    0.58
   2   6  -7   -0.20    0.47
   2   6  -7    0.99    0.54
   2   6  -7    0.16    0.42
  -2   6   7    0.57    0.43
  -2  -6   7    0.05    0.46
   2  -6  -7    0.14    0.42
  -2  -6   7    0.05    0.35
   2  -6  -7    0.14    0.54
   2   6  -6    2.56    0.56
   2   6  -6    1.69    0.56
   2   6  -6    0.93    0.50
   2   6  -6    2.60    0.65
   2   6  -6    1.16    0.49
   2   6  -6    1.42    0.48
   2  -6  -6    2.34    0.58
  -2  -6   6    1.05    0.48
  -2  -6   6    1.37    0.43
  -2  -6   6    2.52    0.67
   2  -6  -6    1.43    0.54
   2  -6  -6    3.61    0.75
   2  -6  -6    1.48    0.48
  -2   6   5    0.46    0.34
   2   6  -5    0.73    0.36
   2   6  -5    0.60    0.38
   2   6  -5   -0.05    0.39
   2   6  -5    0.81    0.46
   2   6  -5    1.06    0.45
   2   6  -5   -0.26    0.31
  -2  -6   5    0.34    0.29
  -2  -6   5    0.41    0.38
   2  -6  -5    0.19    0.31
   2  -6  -5    1.01    0.50
  -2  -6   5    0.06    0.41
   2  -6  -5    0.37    0.31
   2   6  -4    4.39    0.67
   2   6  -4    6.04    0.76
   2   6  -4    6.89    0.82
  -2   6   4    5.49    0.65
   2   6  -4    5.08    0.71
   2   6  -4    5.61    0.67
   2   6  -4    7.40    0.70
   2  -6  -4    6.07    0.71
  -2  -6   4    6.09    0.71
   2  -6  -4    6.91    0.87
   2  -6  -4    7.91    0.68
  -2  -6   4    5.93    0.74
  -2  -6   4    6.89    0.83
  -2  -6   4    7.17    0.65
   2   6  -3    2.68    0.44
   2   6  -3    1.54    0.43
   2   6  -3    2.56    0.54
   2   6  -3    2.07    0.48
   2   6  -3    2.83    0.51
  -2   6   3    2.69    0.45
   2   6  -3    2.53    0.52
   2  -6  -3    2.86    0.56
   2  -6  -3    2.65    0.41
  -2  -6   3    3.09    0.44
  -2  -6   3    2.09    0.49
  -2  -6   3    1.66    0.43
  -2  -6   3    2.10    0.48
   2  -6  -3    2.48    0.44
   2   6  -2    8.37    0.86
   2   6  -2   11.97    0.95
  -2   6   2    7.70    0.58
  -2   6   2   10.54    0.73
   2   6  -2   10.23    0.78
   2   6  -2   10.82    0.85
  -2   6   2   11.43    0.68
   2   6  -2   10.49    0.84
  -2   6   2   10.71    0.91
  -2  -6   2   12.77    0.90
   2  -6  -2   10.83    0.71
  -2  -6   2   12.54    0.87
   2  -6  -2   10.96    0.90
   2  -6  -2   11.54    0.70
  -2  -6   2   10.90    0.81
  -2  -6   2   11.06    0.70
  -2  -6   2   10.74    0.80
   2  -6  -2   10.64    0.71
  -2   6   1   10.40    0.73
   2   6  -1    9.78    0.85
  -2   6   1    9.09    0.82
  -2   6   1   11.00    0.73
  -2   6   1    9.11    0.73
   2   6  -1   10.90    0.85
   2   6  -1   10.44    0.79
  -2   6   1   10.55    0.72
  -2   6   1   10.55    0.75
   2   6  -1   10.17    0.76
   2   6  -1    9.99    0.78
  -2  -6   1   11.24    0.83
  -2  -6   1   10.01    0.75
  -2  -6   1   10.10    0.81
   2  -6  -1   10.08    0.85
   2  -6  -1   10.49    0.78
   2  -6  -1   10.33    0.77
   2   6   0   12.53    0.80
   2   6   0   11.76    0.76
  -2   6   0   12.73    0.83
  -2   6   0   11.54    0.86
   2   6   0   11.46    0.84
  -2   6   0   12.00    0.86
   2   6   0   11.33    0.83
  -2   6   0   12.62    0.85
  -2   6   0   10.64    0.84
   2  -6   0   10.20    0.87
  -2  -6   0   11.88    0.85
   2  -6   0   12.71    0.87
   2  -6   0   13.88    0.94
  -2  -6   0   12.21    0.85
  -2  -6   0   12.34    0.76
   2  -6   0   11.76    0.80
   2   6   1    0.42    0.30
  -2   6  -1    0.24    0.22
   2   6   1    0.39    0.26
   2   6   1    0.85    0.36
  -2   6  -1   -0.14    0.32
  -2   6  -1    0.13    0.34
  -2   6  -1   -0.28    0.30
  -2   6  -1   -0.19    0.29
   2   6   1    0.35    0.29
  -2   6  -1    0.33    0.39
   2  -6   1    0.73    0.34
   2  -6   1    0.21    0.38
   2  -6   1    0.41    0.45
  -2  -6  -1    0.41    0.31
  -2  -6  -1    0.58    0.24
  -2  -6  -1    0.59    0.37
  -2  -6  -1    0.81    0.29
   2  -6   1    0.25    0.25
  -2   6  -2    3.05    0.56
  -2   6  -2    2.80    0.58
   2   6   2    4.01    0.57
  -2   6  -2    3.36    0.57
  -2   6  -2    3.81    0.63
   2   6   2    2.65    0.42
   2   6   2    3.71    0.52
  -2   6  -2    2.41    0.45
   2   6   2    2.77    0.46
  -2   6  -2    2.92    0.58
  -2  -6  -2    3.43    0.48
   2  -6   2    3.26    0.63
   2  -6   2    2.51    0.46
   2  -6   2    2.50    0.61
  -2  -6  -2    3.07    0.50
  -2  -6  -2    2.46    0.39
  -2  -6  -2    2.63    0.47
  -2  -6  -2    3.35    0.35
   2  -6   2    2.89    0.47
  -2   6  -3   16.58    1.21
  -2   6  -3   16.37    1.05
  -2   6  -3   15.98    1.20
   2   6   3   15.16    0.90
  -2   6  -3   15.06    1.11
   2   6   3   16.79    1.03
  -2   6  -3   14.43    1.10
   2  -6   3   16.69    1.07
  -2  -6  -3   16.48    0.87
   2  -6   3   15.94    1.20
   2  -6   3   17.37    1.20
  -2  -6  -3   14.49    1.00
  -2  -6  -3   15.88    0.92
  -2  -6  -3   16.85    0.91
   2  -6   3   16.14    1.04
  -2  -6  -3   16.27    0.94
  -2   6  -4    0.41    0.42
  -2   6  -4    0.67    0.47
  -2   6  -4    0.34    0.42
  -2   6  -4   -0.18    0.31
  -2   6  -4    0.46    0.38
   2   6   4    0.25    0.31
  -2   6  -4    0.07    0.41
   2   6   4    0.19    0.30
  -2  -6  -4   -0.15    0.27
  -2  -6  -4    0.03    0.27
  -2  -6  -4    0.13    0.38
   2  -6   4   -0.29    0.41
   2  -6   4   -0.07    0.30
   2  -6   4    0.01    0.31
   2  -6   4    0.00    0.32
  -2  -6  -4   -0.04    0.26
   2   6   5   11.00    0.96
  -2   6  -5    9.10    1.10
  -2   6  -5   10.96    1.07
  -2   6  -5   11.83    1.24
  -2   6  -5   12.30    1.10
  -2   6  -5   11.73    0.99
  -2   6  -5   12.46    1.12
   2   6   5   12.63    0.90
   2  -6   5   10.71    1.04
  -2  -6  -5   10.68    0.90
  -2  -6  -5   11.31    1.05
   2  -6   5   10.39    1.10
   2  -6   5   10.00    1.11
   2  -6   5   10.57    1.21
  -2  -6  -5   10.34    0.88
  -2   6  -6    1.28    0.61
  -2   6  -6   -0.19    0.41
  -2   6  -6    0.94    0.56
  -2   6  -6    0.73    0.53
   2   6   6    1.64    0.55
  -2   6  -6    1.06    0.54
  -2   6  -6    0.79    0.56
   2  -6   6    1.12    0.57
  -2  -6  -6    1.72    0.61
   2  -6   6    2.20    0.64
  -2  -6  -6    1.23    0.52
  -2  -6  -6    1.16    0.45
   2  -6   6    0.97    0.52
   2  -6   6    0.45    0.53
  -2   6  -7   -0.37    0.52
  -2   6  -7    1.36    0.65
  -2   6  -7   -0.68    0.49
  -2   6  -7   -0.60    0.46
  -2   6  -7    0.06    0.49
  -2   6  -7    0.57    0.61
   2   6   7   -0.09    0.38
   2  -6   7    0.57    0.59
   2  -6   7    0.76    0.56
   2  -6   7    0.30    0.56
  -2  -6  -7   -0.31    0.45
  -2  -6  -7    0.69    0.59
  -2  -6  -7    0.11    0.52
  -2   6  -8   -0.59    0.50
  -2   6  -8    0.02    0.59
  -2   6  -8   -0.11    0.67
  -2   6  -8    0.35    0.64
   2   6   8   -0.31    0.52
  -2   6  -8    0.64    0.64
   2  -6   8    0.03    0.53
   2  -6   8    2.01    0.81
  -2  -6  -8   -0.13    0.50
  -2  -6  -8    0.33    0.56
   2  -6   8   -0.27    0.56
  -2   6  -9    0.35    0.76
   2   6   9    1.61    0.69
  -2   6  -9   -0.15    0.65
  -2   6  -9    1.32    0.77
   2  -6   9    1.10    0.76
  -2  -6  -9    0.07    0.66
  -2  -6  -9    0.13    0.59
   2   7 -10    7.93    1.31
   2   7 -10    9.02    1.30
   2   7 -10   10.57    1.60
  -2  -7  10    7.43    1.34
   2  -7 -10    9.77    1.43
   2  -7 -10    7.83    1.35
   2   7  -9   12.91    1.51
   2   7  -9   11.13    1.30
   2   7  -9   11.31    1.51
   2  -7  -9    9.67    1.46
   2  -7  -9   12.06    1.39
  -2  -7   9   10.50    1.46
   2   7  -8    4.12    0.95
   2   7  -8    4.56    0.82
   2   7  -8    2.13    0.77
   2   7  -8    7.03    1.15
   2   7  -8    4.14    0.96
  -2  -7   8    3.98    0.93
   2  -7  -8    8.16    1.14
   2  -7  -8    5.37    1.03
   2   7  -7   20.39    1.58
   2   7  -7   20.65    1.58
   2   7  -7   20.37    1.59
   2   7  -7   20.02    1.59
   2   7  -7   21.91    1.45
   2  -7  -7   21.18    1.51
  -2  -7   7   19.91    1.39
  -2  -7   7   20.83    1.61
   2  -7  -7   24.19    1.77
   2   7  -6    1.33    0.55
   2   7  -6    1.37    0.56
   2   7  -6    2.60    0.67
   2   7  -6    2.18    0.55
   2   7  -6    2.60    0.56
   2   7  -6    1.75    0.59
  -2  -7   6    3.42    0.72
   2  -7  -6    2.03    0.57
   2  -7  -6    2.76    0.71
  -2  -7   6    2.16    0.56
   2  -7  -6    2.23    0.63
   2  -7  -6    1.69    0.48
   2   7  -5   32.53    1.70
   2   7  -5   32.97    1.61
   2   7  -5   29.89    1.77
   2   7  -5   31.89    1.82
  -2   7   5   30.31    1.61
   2   7  -5   34.40    1.85
   2   7  -5   32.04    1.81
   2  -7  -5   32.92    1.63
  -2  -7   5   30.74    1.59
  -2  -7   5   36.32    1.77
   2  -7  -5   33.49    1.86
   2  -7  -5   29.68    1.61
  -2  -7   5   33.42    1.83
   2   7  -4    1.43    0.42
   2   7  -4    1.68    0.54
   2   7  -4    1.60    0.44
  -2   7   4    1.24    0.42
   2   7  -4    1.21    0.46
   2   7  -4    2.02    0.54
   2   7  -4    0.41    0.36
  -2  -7   4    0.51    0.36
  -2  -7   4    0.95    0.41
  -2  -7   4    1.08    0.36
   2  -7  -4    0.92    0.36
  -2  -7   4    1.29    0.50
   2  -7  -4    1.70    0.45
   2  -7  -4    1.39    0.50
   2   7  -3    6.66    0.82
   2   7  -3    6.50    0.82
   2   7  -3    8.12    0.87
   2   7  -3    5.26    0.74
  -2   7   3    8.17    0.73
   2   7  -3    8.61    0.75
   2   7  -3    7.68    0.73
  -2  -7   3    7.73    0.81
  -2  -7   3    7.85    0.66
  -2  -7   3    8.48    0.80
   2  -7  -3    8.91    0.93
   2  -7  -3    6.69    0.64
  -2  -7   3    7.21    0.83
  -2   7   2    3.88    0.46
  -2   7   2    3.91    0.68
  -2   7   2    3.92    0.47
  -2   7   2    3.56    0.45
   2   7  -2    4.34    0.63
  -2   7   2    4.02    0.54
   2   7  -2    3.19    0.54
   2   7  -2    2.96    0.56
   2   7  -2    3.69    0.63
  -2   7   2    3.42    0.46
   2   7  -2    5.87    0.70
  -2  -7   2    4.34    0.65
  -2  -7   2    4.73    0.65
   2  -7  -2    3.63    0.66
   2  -7  -2    3.18    0.48
  -2  -7   2    3.74    0.51
  -2  -7   2    3.97    0.60
   2  -7  -2    4.91    0.56
  -2  -7   2    4.23    0.65
   2  -7  -2    5.17    0.57
   2   7  -1    1.53    0.41
   2   7  -1    1.67    0.52
   2   7  -1    1.92    0.44
  -2   7   1    1.59    0.40
  -2   7   1    1.85    0.40
   2   7  -1    1.82    0.41
  -2   7   1    1.09    0.40
   2   7  -1    2.14    0.49
  -2   7   1    1.49    0.40
  -2   7   1    1.88    0.47
  -2   7   1    2.04    0.41
   2  -7  -1    2.18    0.47
   2  -7  -1    1.84    0.46
  -2  -7   1    1.82    0.41
   2  -7  -1    2.58    0.51
  -2  -7   1    1.69    0.45
  -2  -7   1    2.03    0.44
   2   7   0   -0.22    0.25
   2   7   0    0.00    0.29
  -2   7   0    0.25    0.31
   2   7   0    0.00    0.24
  -2   7   0   -0.20    0.36
  -2   7   0    0.28    0.32
  -2   7   0    0.20    0.32
  -2   7   0    0.24    0.30
   2   7   0    0.30    0.24
   2   7   0    0.57    0.40
  -2  -7   0    0.04    0.32
   2  -7   0    0.13    0.33
   2  -7   0    0.04    0.38
   2  -7   0    0.32    0.36
  -2  -7   0   -0.22    0.28
   2  -7   0    0.46    0.27
  -2  -7   0    0.04    0.28
  -2   7  -1    9.57    0.89
  -2   7  -1    9.17    0.82
  -2   7  -1    8.21    0.73
   2   7   1    7.16    0.66
   2   7   1    9.18    0.68
  -2   7  -1    9.43    0.90
  -2   7  -1    9.13    0.85
  -2   7  -1    8.28    0.86
   2   7   1    7.98    0.71
   2   7   1    7.95    0.72
   2   7   1    8.49    0.74
   2  -7   1    8.90    0.74
   2  -7   1    9.90    0.95
  -2  -7  -1    9.58    0.75
  -2  -7  -1    9.36    0.68
   2  -7   1    8.25    0.75
  -2  -7  -1    9.45    0.77
   2  -7   1    9.94    1.00
  -2   7  -2   15.63    1.13
  -2   7  -2   13.37    1.10
   2   7   2   13.39    0.88
  -2   7  -2   15.96    1.12
   2   7   2   14.93    0.91
  -2   7  -2   15.30    1.03
  -2   7  -2   14.21    0.97
  -2   7  -2   14.28    1.07
   2   7   2   15.97    0.98
   2   7   2   15.64    0.92
  -2  -7  -2   15.45    0.92
  -2  -7  -2   15.35    0.87
  -2  -7  -2   14.69    0.70
   2  -7   2   14.62    0.96
  -2  -7  -2   14.86    0.93
  -2  -7  -2   15.11    0.97
   2  -7   2   15.13    1.17
   2  -7   2   14.57    1.01
   2  -7   2   13.81    1.13
   2   7   3   21.67    1.12
  -2   7  -3   22.15    1.39
  -2   7  -3   23.58    1.30
   2   7   3   21.52    1.19
  -2   7  -3   26.18    1.52
  -2   7  -3   22.72    1.45
   2   7   3   22.53    1.26
  -2   7  -3   23.12    1.35
  -2   7  -3   21.56    1.40
  -2  -7  -3   20.84    1.24
  -2  -7  -3   21.81    1.13
  -2  -7  -3   23.09    1.05
  -2  -7  -3   22.80    1.19
   2  -7   3   22.02    1.44
   2  -7   3   23.30    1.49
  -2  -7  -3   23.02    1.13
   2  -7   3   23.18    1.31
   2  -7   3   23.30    1.31
  -2   7  -4    3.41    0.68
  -2   7  -4    3.29    0.71
  -2   7  -4    1.95    0.60
  -2   7  -4    2.50    0.54
  -2   7  -4    2.72    0.70
   2   7   4    2.03    0.47
  -2   7  -4    1.01    0.49
  -2  -7  -4    3.07    0.51
  -2  -7  -4    3.43    0.54
   2  -7   4    2.54    0.68
  -2  -7  -4    2.80    0.60
   2  -7   4    2.08    0.56
  -2  -7  -4    3.02    0.63
   2  -7   4    2.53    0.55
   2  -7   4    2.43    0.52
  -2  -7  -4    2.45    0.44
  -2   7  -5   49.04    2.35
  -2   7  -5   50.96    2.52
  -2   7  -5   50.92    2.40
  -2   7  -5   48.89    2.48
   2   7   5   45.53    1.97
  -2   7  -5   48.61    2.33
   2   7   5   45.11    2.18
  -2   7  -5   50.48    2.25
  -2  -7  -5   46.96    2.34
  -2  -7  -5   45.59    2.06
  -2  -7  -5   37.88    2.15
  -2  -7  -5   52.02    2.09
   2  -7   5   47.73    2.47
   2  -7   5   48.23    2.44
   2  -7   5   44.16    2.28
  -2   7  -6    1.87    0.66
  -2   7  -6    1.20    0.63
  -2   7  -6    1.55    0.61
  -2   7  -6    1.09    0.58
   2   7   6    2.22    0.56
  -2   7  -6    1.20    0.49
  -2   7  -6    1.20    0.60
   2  -7   6    1.31    0.65
   2  -7   6    1.39    0.58
  -2  -7  -6    1.57    0.59
   2  -7   6    1.24    0.59
  -2  -7  -6    1.64    0.54
  -2  -7  -6    1.21    0.49
  -2   7  -7   -0.38    0.57
  -2   7  -7    0.46    0.56
  -2   7  -7   -0.27    0.50
  -2   7  -7   -0.59    0.56
   2   7   7    0.22    0.46
  -2   7  -7    0.65    0.59
  -2  -7  -7    0.53    0.49
   2  -7   7    0.23    0.46
   2  -7   7    0.42    0.64
  -2  -7  -7   -0.10    0.51
  -2  -7  -7    0.28    0.48
   2  -7   7   -0.32    0.48
  -2   7  -8   23.81    2.20
  -2   7  -8   26.85    2.14
  -2   7  -8   25.69    1.90
   2   7   8   22.94    1.59
  -2   7  -8   26.34    1.92
  -2   7  -8   24.64    1.91
  -2  -7  -8   26.47    1.68
   2  -7   8   28.40    1.95
  -2  -7  -8   23.58    1.91
   2  -7   8   25.92    2.08
   2   7   9    3.90    0.88
  -2   7  -9    3.68    0.96
  -2   7  -9    2.66    0.95
  -2   7  -9    3.22    1.02
  -2  -7  -9    3.94    1.01
   2  -7   9    5.24    1.21
  -2  -7  -9    1.89    0.71
   2   8 -10   12.10    1.57
   2   8 -10   12.62    1.72
   2   8 -10    9.51    1.34
   2  -8 -10   12.31    1.58
   2  -8 -10   10.89    1.59
  -2  -8  10   10.51    1.56
   2   8  -9    2.19    0.74
   2   8  -9    1.86    0.93
   2   8  -9    2.42    0.92
   2  -8  -9    1.72    0.77
   2  -8  -9    0.91    0.79
  -2  -8   9    3.27    0.95
   2   8  -8    0.28    0.62
   2   8  -8    0.36    0.63
   2   8  -8   -0.19    0.48
   2   8  -8   -0.20    0.62
   2   8  -8    0.70    0.62
   2  -8  -8   -0.63    0.59
  -2  -8   8    0.53    0.63
   2  -8  -8    0.04    0.50
   2   8  -7    8.00    0.99
   2   8  -7    7.27    1.11
   2   8  -7    7.75    1.12
   2   8  -7    4.64    0.93
   2   8  -7    7.70    1.13
   2  -8  -7    6.70    0.99
  -2  -8   7    7.33    1.06
   2  -8  -7    8.26    1.17
  -2  -8   7    6.81    0.94
   2   8  -6   -1.02    0.31
   2   8  -6   -0.06    0.50
   2   8  -6   -0.65    0.36
   2   8  -6    0.55    0.44
   2   8  -6    0.11    0.46
  -2   8   6    0.37    0.38
  -2  -8   6   -0.20    0.33
   2  -8  -6   -0.09    0.42
   2  -8  -6   -0.12    0.38
   2  -8  -6   -0.35    0.34
  -2  -8   6   -0.15    0.42
   2   8  -5   25.51    1.41
   2   8  -5   23.19    1.60
   2   8  -5   24.74    1.61
  -2   8   5   22.35    1.38
   2   8  -5   24.50    1.47
   2   8  -5   26.66    1.65
   2   8  -5   23.78    1.57
  -2  -8   5   24.35    1.37
   2  -8  -5   22.48    1.34
   2  -8  -5   21.87    1.38
   2  -8  -5   28.39    1.66
  -2  -8   5   23.62    1.48
  -2  -8   5   26.96    1.61
  -2   8   4    4.73    0.70
   2   8  -4    4.49    0.78
   2   8  -4    3.51    0.69
   2   8  -4    4.80    0.67
   2   8  -4    2.83    0.62
   2   8  -4    3.31    0.62
   2   8  -4    3.52    0.65
   2  -8  -4    4.97    0.70
  -2  -8   4    5.82    0.65
   2  -8  -4    4.73    0.60
  -2  -8   4    4.78    0.73
  -2  -8   4    4.25    0.68
   2  -8  -4    3.79    0.65
  -2  -8   4    4.04    0.75
   2   8  -3    3.50    0.65
  -2   8   3    4.28    0.60
   2   8  -3    3.24    0.65
   2   8  -3    6.30    0.74
   2   8  -3    2.99    0.62
   2   8  -3    3.21    0.62
  -2   8   3    3.91    0.63
  -2  -8   3    4.02    0.59
  -2  -8   3    5.25    0.60
  -2  -8   3    4.33    0.66
   2  -8  -3    3.97    0.65
  -2  -8   3    5.80    0.80
   2  -8  -3    4.18    0.57
  -2  -8   3    3.61    0.61
  -2   8   2   13.07    0.82
  -2   8   2   13.85    0.91
  -2   8   2   14.12    0.88
   2   8  -2   13.42    1.05
   2   8  -2   13.13    0.97
  -2   8   2   11.83    1.01
   2   8  -2   13.68    1.11
   2   8  -2   12.48    1.01
   2   8  -2   13.61    1.06
  -2   8   2   13.95    0.82
  -2   8   2   13.85    0.85
   2  -8  -2   13.89    0.80
  -2  -8   2   13.70    0.88
  -2  -8   2   13.52    0.98
   2  -8  -2   13.55    1.07
  -2  -8   2   14.26    1.04
  -2  -8   2   13.84    1.02
   2  -8  -2   12.53    0.86
   2  -8  -2   13.23    0.87
   2  -8  -2   13.98    0.81
  -2   8   1    7.20    0.69
  -2   8   1    9.31    0.96
   2   8  -1    8.11    0.77
   2   8  -1    9.46    0.96
   2   8  -1    9.28    0.97
  -2   8   1    6.30    0.69
   2   8  -1    8.12    0.84
  -2   8   1    8.81    0.86
  -2   8   1    7.80    0.76
  -2   8   1    8.38    0.74
   2   8  -1    9.17    0.86
   2  -8  -1    8.12    0.83
  -2  -8   1    7.37    0.75
   2  -8  -1    9.77    0.90
  -2  -8   1    8.38    0.80
   2  -8  -1    7.96    0.85
   2  -8  -1    7.41    0.64
  -2  -8   1    8.30    0.79
  -2   8   0   74.29    2.79
   2   8   0   69.18    2.79
  -2   8   0   68.41    2.80
  -2   8   0   67.01    2.80
   2   8   0   72.28    2.78
   2   8   0   71.34    2.77
   2   8   0   70.63    2.77
  -2   8   0   71.05    2.77
   2   8   0   70.65    2.69
  -2   8   0   68.09    2.79
   2  -8   0   72.56    2.78
  -2  -8   0   68.57    2.68
  -2  -8   0   71.41    2.75
   2  -8   0   68.51    2.68
   2  -8   0   71.79    2.80
  -2  -8   0   72.78    2.80
   2  -8   0   71.69    2.85
   2  -8   0   70.57    2.83
   2   8   1    9.61    0.80
  -2   8  -1   11.32    0.97
  -2   8  -1    8.47    0.82
   2   8   1    8.43    0.78
  -2   8  -1    9.41    0.91
  -2   8  -1    9.90    1.04
  -2   8  -1    9.79    0.91
   2   8   1    9.41    0.76
   2   8   1    8.86    0.79
  -2   8  -1    8.86    0.92
   2   8   1    9.11    0.76
   2   8   1   10.49    0.76
   2  -8   1   12.11    1.01
   2  -8   1   10.34    0.97
  -2  -8  -1    9.35    0.75
  -2  -8  -1   10.28    0.84
  -2  -8  -1   10.39    0.83
   2  -8   1    9.34    0.79
   2  -8   1    9.71    0.84
  -2   8  -2    3.19    0.65
  -2   8  -2    4.43    0.73
   2   8   2    4.04    0.50
   2   8   2    3.83    0.61
   2   8   2    2.79    0.44
  -2   8  -2    3.14    0.58
   2   8   2    4.06    0.58
  -2   8  -2    3.26    0.59
   2   8   2    3.44    0.54
  -2   8  -2    2.93    0.61
  -2   8  -2    2.05    0.47
  -2  -8  -2    4.23    0.66
  -2  -8  -2    3.85    0.59
   2  -8   2    3.35    0.66
  -2  -8  -2    5.06    0.63
   2  -8   2    4.27    0.65
  -2  -8  -2    3.76    0.39
   2  -8   2    3.94    0.71
  -2  -8  -2    4.19    0.50
   2  -8   2    3.06    0.56
   2   8   3   17.37    1.08
  -2   8  -3   17.75    1.32
  -2   8  -3   16.83    1.14
  -2   8  -3   18.12    1.33
  -2   8  -3   16.96    1.26
   2   8   3   15.88    1.09
   2   8   3   17.63    0.99
  -2   8  -3   16.85    1.21
  -2   8  -3   15.77    1.21
  -2  -8  -3   15.45    0.99
   2  -8   3   17.13    1.14
   2  -8   3   18.23    1.35
  -2  -8  -3   16.62    1.02
  -2  -8  -3   15.80    1.08
   2  -8   3   16.96    1.14
  -2  -8  -3   16.44    0.97
  -2  -8  -3   18.01    0.89
   2  -8   3   16.82    1.28
  -2   8  -4  150.05    5.55
  -2   8  -4  147.95    5.28
  -2   8  -4  150.05    5.54
  -2   8  -4  141.61    5.33
  -2   8  -4  152.59    5.40
  -2   8  -4  145.02    5.24
   2   8   4  136.73    5.19
   2  -8   4  147.96    5.46
  -2  -8  -4  147.78    4.94
   2  -8   4  147.95    5.48
  -2  -8  -4  135.66    5.20
  -2  -8  -4  147.48    5.02
   2  -8   4  144.64    5.20
   2  -8   4  140.70    5.24
  -2  -8  -4  140.46    4.97
  -2   8  -5    0.08    0.46
  -2   8  -5    0.17    0.46
   2   8   5   -0.08    0.32
  -2   8  -5    0.40    0.53
  -2   8  -5    0.45    0.49
  -2   8  -5    0.05    0.39
  -2   8  -5    0.42    0.48
  -2  -8  -5    0.57    0.45
  -2  -8  -5    0.45    0.39
   2  -8   5   -0.24    0.33
   2  -8   5    0.35    0.52
  -2  -8  -5    0.74    0.44
   2  -8   5    0.18    0.48
   2  -8   5    0.31    0.38
  -2   8  -6    7.72    1.12
  -2   8  -6    9.13    1.25
  -2   8  -6    7.17    1.13
   2   8   6    4.53    0.75
  -2   8  -6    9.07    1.11
  -2   8  -6    6.81    1.03
  -2   8  -6    6.78    0.94
   2  -8   6    8.32    1.16
  -2  -8  -6    7.22    1.03
   2  -8   6    7.29    1.10
   2  -8   6    7.34    1.03
  -2  -8  -6    8.84    0.93
  -2  -8  -6    9.20    0.89
  -2   8  -7   -0.23    0.56
  -2   8  -7    0.07    0.61
  -2   8  -7    0.59    0.58
   2   8   7    0.22    0.42
  -2   8  -7    0.04    0.53
  -2   8  -7    0.86    0.63
   2  -8   7    1.30    0.72
  -2  -8  -7    0.21    0.45
   2  -8   7   -0.27    0.51
  -2  -8  -7    0.40    0.52
  -2  -8  -7   -0.11    0.54
   2  -8   7    0.14    0.50
  -2   8  -8    8.64    1.36
  -2   8  -8    9.42    1.35
   2   8   8    8.28    1.08
  -2   8  -8    9.34    1.34
   2  -8   8    8.18    1.29
  -2  -8  -8    8.96    1.03
   2  -8   8    8.94    1.28
  -2  -8  -8    9.23    1.30
  -2   8  -9    9.77    1.48
  -2   8  -9    8.28    1.34
   2   8   9    7.73    1.11
  -2   8  -9    9.69    1.50
  -2  -8  -9    8.53    1.43
  -2  -8  -9    8.02    1.10
   2  -8   9    6.70    1.35
   2   9  -9    2.80    0.92
   2   9  -9    3.58    1.10
   2   9  -9    3.24    0.83
   2  -9  -9    5.17    1.14
  -2  -9   9    3.37    0.97
   2  -9  -9    3.85    0.94
   2   9  -8   13.60    1.41
   2   9  -8   15.40    1.72
   2   9  -8   13.31    1.66
   2   9  -8   13.53    1.56
   2   9  -8   10.75    1.47
   2  -9  -8   12.73    1.49
   2  -9  -8   14.68    1.52
  -2  -9   8   11.87    1.49
   2   9  -7    1.07    0.66
   2   9  -7    1.16    0.64
   2   9  -7    0.73    0.61
   2   9  -7    1.54    0.73
   2   9  -7    1.63    0.62
   2  -9  -7    0.74    0.66
   2  -9  -7    1.15    0.60
  -2  -9   7    0.65    0.61
  -2  -9   7    0.86    0.53
   2   9  -6    8.64    1.12
   2   9  -6   11.33    1.01
   2   9  -6    9.52    1.22
   2   9  -6    8.14    1.12
  -2   9   6   12.46    1.23
   2   9  -6    6.89    1.03
  -2  -9   6    7.27    0.90
   2  -9  -6    9.68    1.00
   2  -9  -6   10.82    1.30
  -2  -9   6    8.29    1.07
   2   9  -5    3.36    0.71
   2   9  -5    3.11    0.67
   2   9  -5    3.52    0.65
   2   9  -5    4.34    0.82
  -2   9   5    3.79    0.68
   2   9  -5    3.58    0.81
   2   9  -5    3.51    0.75
  -2  -9   5    3.73    0.77
   2  -9  -5    4.40    0.79
   2  -9  -5    3.53    0.62
   2  -9  -5    3.45    0.62
  -2  -9   5    4.20    0.63
   2   9  -4    7.30    0.85
   2   9  -4    6.55    0.83
   2   9  -4    5.29    0.87
   2   9  -4    5.14    0.84
  -2   9   4    6.95    0.85
   2   9  -4    5.00    0.80
   2   9  -4    3.80    0.71
   2  -9  -4    6.39    0.71
  -2  -9   4    8.50    1.03
   2  -9  -4    6.03    0.78
  -2  -9   4    5.84    0.82
   2  -9  -4    8.12    0.95
  -2  -9   4    5.63    0.79
  -2  -9   4    6.33    0.73
   2   9  -3   12.28    1.12
   2   9  -3   14.01    1.12
   2   9  -3   14.62    1.18
   2   9  -3   11.44    0.99
  -2   9   3   14.16    1.15
  -2   9   3   12.90    0.97
   2   9  -3   12.39    1.08
  -2  -9   3   13.44    1.06
   2  -9  -3   12.67    0.85
  -2  -9   3   11.99    1.02
  -2  -9   3   12.56    1.05
   2  -9  -3   13.92    0.80
   2  -9  -3   13.20    0.82
   2  -9  -3   14.63    1.14
  -2  -9   3   12.57    1.04
   2  -9  -3   11.37    0.89
  -2  -9   3   14.39    0.92
   2   9  -2    2.79    0.66
  -2   9   2    2.80    0.65
   2   9  -2    3.81    0.64
  -2   9   2    2.86    0.48
   2   9  -2    2.20    0.55
   2   9  -2    3.04    0.61
   2   9  -2    2.85    0.56
  -2   9   2    3.78    0.54
  -2   9   2    3.11    0.48
  -2   9   2    3.43    0.56
  -2   9   2    3.03    0.52
  -2  -9   2    4.54    0.68
  -2  -9   2    2.69    0.49
  -2  -9   2    3.27    0.62
   2  -9  -2    2.78    0.45
   2  -9  -2    1.99    0.45
   2  -9  -2    3.90    0.68
   2  -9  -2    2.88    0.51
  -2  -9   2    2.81    0.58
   2  -9  -2    2.80    0.44
   2   9  -1    0.26    0.39
   2   9  -1    0.09    0.29
   2   9  -1    0.34    0.33
  -2   9   1    0.25    0.33
  -2   9   1    0.21    0.34
  -2   9   1    0.13    0.29
  -2   9   1    0.02    0.31
   2   9  -1    0.37    0.39
  -2   9   1   -0.01    0.26
  -2   9   1   -0.10    0.27
   2   9  -1   -0.24    0.21
  -2  -9   1    0.06    0.31
  -2  -9   1    0.30    0.33
   2  -9  -1   -0.33    0.30
   2  -9  -1    0.66    0.38
   2  -9  -1   -0.06    0.23
   2  -9  -1   -0.20    0.31
  -2  -9   1   -0.36    0.25
  -2   9   0    8.51    0.89
  -2   9   0    9.91    0.97
  -2   9   0    6.58    0.83
   2   9   0   10.53    1.06
  -2   9   0    8.13    0.90
   2   9   0    6.61    0.77
   2   9   0   10.40    1.04
   2   9   0    7.91    0.84
  -2   9   0    7.27    0.86
   2   9   0    6.94    0.74
   2  -9   0    7.39    0.71
   2  -9   0   10.24    1.07
   2  -9   0   10.74    1.07
   2  -9   0    8.94    0.93
  -2  -9   0    9.12    0.89
  -2  -9   0    8.63    0.81
  -2  -9   0    7.17    0.84
   2  -9   0    7.50    0.74
  -2   9  -1    2.91    0.66
   2   9   1    2.86    0.52
  -2   9  -1    1.74    0.48
   2   9   1    2.72    0.55
   2   9   1    2.62    0.51
  -2   9  -1    2.60    0.54
   2   9   1    2.36    0.45
  -2   9  -1    2.69    0.57
  -2   9  -1    2.21    0.55
   2   9   1    1.99    0.51
   2   9   1    2.32    0.50
  -2  -9  -1    2.58    0.51
   2  -9   1    2.46    0.51
   2  -9   1    2.40    0.51
  -2  -9  -1    2.79    0.58
   2  -9   1    3.20    0.56
   2  -9   1    3.95    0.72
  -2  -9  -1    1.77    0.45
   2  -9   1    3.19    0.71
   2   9   2    4.64    0.58
  -2   9  -2    3.99    0.64
  -2   9  -2    5.09    0.77
   2   9   2    6.63    0.75
   2   9   2    4.20    0.58
  -2   9  -2    3.80    0.70
  -2   9  -2    4.41    0.73
  -2   9  -2    4.36    0.72
   2   9   2    3.95    0.61
   2   9   2    5.19    0.63
  -2   9  -2    5.67    0.80
   2   9   2    5.23    0.67
  -2  -9  -2    4.52    0.65
   2  -9   2    4.24    0.67
  -2  -9  -2    3.75    0.53
  -2  -9  -2    5.12    0.69
   2  -9   2    5.79    0.76
   2  -9   2    5.60    0.84
  -2  -9  -2    4.71    0.64
   2  -9   2    5.43    0.87
   2   9   3    3.73    0.66
  -2   9  -3    3.67    0.73
  -2   9  -3    2.55    0.64
  -2   9  -3    2.94    0.60
  -2   9  -3    3.11    0.68
   2   9   3    2.91    0.52
   2   9   3    3.41    0.55
   2   9   3    2.06    0.39
  -2   9  -3    2.72    0.68
  -2   9  -3    1.76    0.48
   2   9   3    4.31    0.59
   2  -9   3    3.60    0.73
   2  -9   3    2.44    0.56
  -2  -9  -3    2.01    0.47
   2  -9   3    3.52    0.75
   2  -9   3    3.67    0.64
  -2  -9  -3    2.65    0.53
  -2  -9  -3    2.72    0.39
  -2  -9  -3    3.05    0.50
  -2  -9  -3    3.13    0.52
  -2   9  -4   20.91    1.53
  -2   9  -4   19.69    1.45
  -2   9  -4   20.05    1.41
   2   9   4   19.11    1.29
  -2   9  -4   19.58    1.30
  -2   9  -4   21.43    1.49
  -2   9  -4   21.47    1.57
   2  -9   4   20.94    1.35
  -2  -9  -4   18.00    1.14
  -2  -9  -4   15.36    1.19
   2  -9   4   19.51    1.48
  -2  -9  -4   18.15    1.04
   2  -9   4   20.10    1.33
   2  -9   4   19.26    1.49
  -2  -9  -4   18.23    1.12
   2   9   5    0.39    0.37
  -2   9  -5    0.60    0.54
  -2   9  -5   -0.30    0.43
  -2   9  -5    0.78    0.56
  -2   9  -5   -0.07    0.45
  -2   9  -5    0.12    0.41
  -2   9  -5   -0.19    0.42
   2  -9   5    0.06    0.40
   2  -9   5    0.03    0.51
   2  -9   5    0.56    0.45
  -2  -9  -5   -0.28    0.45
  -2  -9  -5    0.21    0.31
   2  -9   5    0.67    0.44
   2  -9   5    0.51    0.54
  -2  -9  -5   -0.13    0.38
  -2   9  -6    0.80    0.62
  -2   9  -6    0.13    0.53
  -2   9  -6   -0.09    0.52
  -2   9  -6   -0.23    0.45
   2   9   6    0.01    0.35
  -2   9  -6   -0.39    0.51
  -2  -9  -6   -0.06    0.40
   2  -9   6   -0.39    0.49
  -2  -9  -6    0.69    0.44
  -2  -9  -6   -0.47    0.44
   2  -9   6    0.10    0.55
   2  -9   6   -0.09    0.29
  -2   9  -7    6.54    1.07
  -2   9  -7    5.62    1.05
  -2   9  -7    5.33    1.03
  -2   9  -7    7.73    1.24
  -2   9  -7    5.87    1.14
   2  -9   7    6.76    1.23
  -2  -9  -7    5.56    0.82
  -2  -9  -7    6.87    1.15
  -2  -9  -7    4.40    0.86
   2  -9   7    9.25    1.29
   2  -9   7    8.59    1.17
  -2   9  -8   17.29    1.88
  -2   9  -8   18.34    1.73
  -2   9  -8   15.82    1.73
   2  -9   8   16.30    1.83
  -2  -9  -8   15.87    1.61
   2  -9   8   19.34    1.71
  -2  -9  -8   18.00    1.39
  -2   9  -9    2.42    0.93
  -2   9  -9    2.63    1.02
  -2   9  -9    1.78    0.90
  -2  -9  -9    2.38    0.76
   2  -9   9    4.15    1.21
  -2  -9  -9    2.61    0.92
   2  10  -9    2.76    1.02
   2  10  -9    2.23    0.95
   2  10  -9    1.94    0.78
  -2 -10   9    0.90    0.76
   2 -10  -9    3.21    0.94
   2 -10  -9    2.58    0.90
   2  10  -8    0.51    0.74
   2  10  -8    0.92    0.75
   2  10  -8    0.44    0.55
   2  10  -8   -0.68    0.58
   2 -10  -8    1.52    0.72
  -2 -10   8    1.28    0.70
   2 -10  -8    1.44    0.75
   2  10  -7    0.57    0.61
   2  10  -7   -0.07    0.49
   2  10  -7    0.04    0.51
   2  10  -7    0.38    0.66
   2  10  -7    0.35    0.59
  -2 -10   7    0.00    0.53
  -2 -10   7    0.10    0.54
   2 -10  -7   -0.41    0.43
   2 -10  -7   -0.27    0.48
   2  10  -6    4.75    0.82
   2  10  -6    5.29    0.97
   2  10  -6    6.39    1.04
   2  10  -6    3.65    0.87
  -2  10   6    3.79    0.76
   2  10  -6    3.75    0.91
  -2 -10   6    5.10    0.80
   2 -10  -6    4.52    0.87
   2 -10  -6    4.60    0.73
  -2 -10   6    6.05    0.99
   2  10  -5    1.13    0.53
  -2  10   5    0.87    0.43
   2  10  -5    0.49    0.53
   2  10  -5    1.43    0.63
   2  10  -5    0.92    0.49
   2  10  -5    1.80    0.61
  -2 -10   5    1.75    0.56
  -2 -10   5    0.59    0.51
  -2 -10   5    1.48    0.49
   2 -10  -5    0.89    0.39
   2 -10  -5    0.30    0.38
   2 -10  -5    0.87    0.44
   2  10  -4    8.33    0.99
   2  10  -4    7.57    1.09
  -2  10   4    9.09    1.00
   2  10  -4    8.21    1.06
   2  10  -4    9.46    0.99
   2  10  -4    6.80    0.98
   2  10  -4    7.52    0.99
   2 -10  -4    6.81    0.83
  -2 -10   4    8.46    0.79
   2 -10  -4    9.73    1.04
  -2 -10   4    6.32    0.85
   2 -10  -4    8.53    0.83
  -2 -10   4    7.74    0.95
  -2 -10   4    9.42    1.09
   2  10  -3    2.50    0.71
  -2  10   3    3.55    0.54
   2  10  -3    4.32    0.77
   2  10  -3    3.57    0.78
  -2  10   3    2.84    0.72
   2  10  -3    4.09    0.71
  -2  10   3    3.55    0.58
   2  10  -3    3.82    0.71
  -2 -10   3    2.69    0.57
  -2 -10   3    3.77    0.71
  -2 -10   3    4.49    0.73
  -2 -10   3    3.81    0.69
   2 -10  -3    3.32    0.49
   2 -10  -3    3.50    0.53
  -2 -10   3    3.56    0.59
   2 -10  -3    3.73    0.73
   2 -10  -3    3.86    0.61
   2 -10  -3    2.79    0.47
   2  10  -2    0.40    0.35
  -2  10   2    0.65    0.43
  -2  10   2    0.09    0.28
   2  10  -2    0.14    0.34
  -2  10   2    0.27    0.34
   2  10  -2   -0.01    0.30
   2  10  -2    0.47    0.45
   2  10  -2    0.73    0.47
  -2  10   2    0.81    0.35
  -2  10   2    0.63    0.33
  -2  10   2   -0.01    0.23
   2 -10  -2    0.42    0.40
  -2 -10   2    0.70    0.42
   2 -10  -2    0.43    0.33
  -2 -10   2   -0.34    0.30
   2 -10  -2    0.11    0.33
  -2 -10   2    0.61    0.36
   2 -10  -2    0.78    0.30
   2 -10  -2    0.16    0.26
  -2 -10   2    0.28    0.34
  -2  10   1   -0.05    0.28
   2  10  -1    0.39    0.34
  -2  10   1   -0.24    0.26
  -2  10   1   -0.02    0.32
   2  10  -1   -0.40    0.28
   2  10  -1    0.18    0.37
  -2  10   1    0.16    0.33
  -2  10   1    0.06    0.31
  -2  10   1    0.08    0.34
   2  10  -1    0.66    0.41
   2  10  -1    0.36    0.36
  -2 -10   1    0.39    0.45
   2 -10  -1    0.56    0.38
   2 -10  -1   -0.01    0.34
  -2 -10   1    0.26    0.32
   2 -10  -1    0.41    0.39
  -2 -10   1    0.18    0.33
   2 -10  -1    0.31    0.27
  -2  10   0    0.45    0.33
  -2  10   0    0.28    0.36
   2  10   0    0.45    0.32
  -2  10   0    0.74    0.43
  -2  10   0   -0.15    0.27
   2  10   0    0.61    0.40
  -2  10   0    0.35    0.38
   2  10   0    0.25    0.36
   2  10   0    0.77    0.46
   2  10   0    0.33    0.27
  -2 -10   0    0.49    0.37
  -2 -10   0    0.31    0.35
   2 -10   0    0.51    0.40
   2 -10   0    0.69    0.43
  -2 -10   0    0.79    0.38
   2 -10   0    0.26    0.38
   2 -10   0   -0.05    0.27
   2 -10   0    0.32    0.30
  -2  10  -1    8.21    0.92
   2  10   1    7.17    0.87
   2  10   1    5.92    0.74
   2  10   1    6.67    0.78
   2  10   1    6.71    0.78
  -2  10  -1    7.28    0.87
  -2  10  -1    6.90    0.91
  -2  10  -1    5.67    0.81
  -2  10  -1    7.22    0.91
   2  10   1    8.67    0.95
   2  10   1    7.18    0.80
  -2 -10  -1    8.78    0.95
  -2 -10  -1    7.78    0.81
   2 -10   1    6.09    0.82
  -2 -10  -1    7.06    0.85
   2 -10   1    8.09    0.97
   2 -10   1    8.05    1.05
   2 -10   1    7.44    1.03
   2 -10   1    7.87    0.91
  -2  10  -2    0.44    0.38
  -2  10  -2   -0.04    0.22
   2  10   2    0.14    0.28
  -2  10  -2   -0.04    0.38
   2  10   2   -0.01    0.23
   2  10   2    0.57    0.31
   2  10   2   -0.06    0.31
   2  10   2    0.11    0.27
  -2  10  -2    0.84    0.46
   2  10   2    0.22    0.29
  -2  10  -2   -0.19    0.32
  -2  10  -2    0.40    0.47
  -2 -10  -2    0.22    0.32
   2 -10   2    0.04    0.39
  -2 -10  -2    0.87    0.37
  -2 -10  -2    0.30    0.35
   2 -10   2    0.87    0.53
   2 -10   2    0.28    0.32
   2 -10   2    0.10    0.37
   2  10   3    2.15    0.45
  -2  10  -3    1.50    0.59
   2  10   3    2.19    0.41
  -2  10  -3    3.29    0.71
  -2  10  -3    2.22    0.61
  -2  10  -3    2.01    0.62
  -2  10  -3    1.72    0.48
   2  10   3    2.93    0.52
   2  10   3    2.40    0.49
  -2  10  -3    1.55    0.57
   2  10   3    2.41    0.52
   2  10   3    2.63    0.55
   2 -10   3    2.17    0.50
   2 -10   3    2.12    0.60
  -2 -10  -3    2.59    0.37
  -2 -10  -3    2.87    0.53
   2 -10   3    1.78    0.53
  -2 -10  -3    2.46    0.52
  -2 -10  -3    2.94    0.55
  -2 -10  -3    1.62    0.46
   2 -10   3    1.77    0.66
  -2  10  -4    4.94    0.89
  -2  10  -4    3.92    0.70
  -2  10  -4    4.36    0.84
  -2  10  -4    2.01    0.65
  -2  10  -4    5.34    0.85
   2  10   4    4.46    0.72
  -2  10  -4    4.97    0.90
  -2 -10  -4    4.20    0.64
  -2 -10  -4    4.81    0.58
   2 -10   4    4.49    0.88
  -2 -10  -4    4.05    0.64
   2 -10   4    5.55    0.84
   2 -10   4    3.91    0.81
   2 -10   4    4.54    0.75
  -2 -10  -4    2.32    0.65
  -2  10  -5    8.98    1.17
  -2  10  -5    9.23    1.25
  -2  10  -5    7.77    1.12
  -2  10  -5    9.21    1.16
  -2  10  -5    8.59    1.04
  -2  10  -5    9.47    1.30
   2  10   5    9.25    1.12
   2 -10   5    8.12    0.99
  -2 -10  -5    9.26    0.82
   2 -10   5    9.54    1.17
   2 -10   5    9.93    1.27
  -2 -10  -5    7.99    1.08
  -2 -10  -5    8.91    0.89
  -2  10  -6   33.55    2.14
  -2  10  -6   34.97    2.27
  -2  10  -6   29.91    2.02
  -2  10  -6   32.85    2.20
  -2  10  -6   30.64    1.97
   2  10   6   29.29    1.84
  -2 -10  -6   33.66    1.77
   2 -10   6   32.24    2.05
  -2 -10  -6   31.22    2.03
   2 -10   6   31.44    2.12
  -2 -10  -6   28.68    1.66
   2 -10   6   30.79    2.15
  -2  10  -7    6.11    1.05
  -2  10  -7    6.33    1.23
  -2  10  -7    8.29    1.26
  -2  10  -7    7.83    1.27
  -2  10  -7    6.31    1.21
   2 -10   7    8.32    1.26
  -2 -10  -7    6.18    0.95
  -2 -10  -7    6.95    0.89
   2 -10   7    7.57    1.26
  -2 -10  -7    6.70    1.10
   2 -10   7    5.67    1.03
  -2  10  -8    4.13    1.05
  -2  10  -8    5.31    1.09
  -2  10  -8    6.92    1.26
  -2 -10  -8    3.90    0.80
   2 -10   8    4.19    0.98
   2 -10   8    4.30    1.12
  -2 -10  -8    6.86    1.21
  -2  10  -9    2.87    1.10
  -2  10  -9    2.44    0.96
  -2  10  -9    1.81    0.98
   2 -10   9    2.79    1.06
  -2 -10  -9    2.11    0.97
   2  11  -9    9.29    1.52
   2  11  -9   13.53    1.82
   2  11  -9   11.72    1.41
   2 -11  -9   16.58    1.66
   2 -11  -9   12.90    1.58
  -2 -11   9   12.73    1.70
   2  11  -8   -0.25    0.69
   2  11  -8   -0.02    0.59
   2  11  -8    0.70    0.78
   2 -11  -8   -0.56    0.59
   2 -11  -8    0.47    0.64
  -2 -11   8    0.22    0.64
   2  11  -7    5.06    0.95
   2  11  -7    3.48    0.95
  -2  11   7    4.41    0.89
   2  11  -7    3.67    0.97
   2  11  -7    4.34    1.05
   2  11  -7    3.43    0.96
  -2 -11   7    4.65    0.92
   2 -11  -7    3.82    0.90
   2 -11  -7    3.74    0.88
  -2  11   6    4.42    0.80
   2  11  -6    6.42    1.05
   2  11  -6    4.68    0.98
   2  11  -6    5.69    1.08
   2  11  -6    4.31    0.93
   2  11  -6    7.09    0.97
  -2 -11   6    4.97    0.93
  -2 -11   6    5.05    0.78
   2 -11  -6    5.96    0.93
   2  11  -5   10.05    1.28
   2  11  -5   10.84    1.32
   2  11  -5    9.92    1.26
  -2  11   5   11.64    1.05
   2  11  -5   12.26    1.42
   2  11  -5   12.95    1.16
  -2 -11   5   13.80    1.49
   2 -11  -5   10.11    0.93
  -2 -11   5   12.84    1.17
   2 -11  -5   12.62    1.19
  -2 -11   5   11.88    1.01
   2  11  -4    7.23    0.99
   2  11  -4    7.60    1.03
   2  11  -4    7.34    1.05
  -2  11   4    7.69    1.04
   2  11  -4    8.34    1.18
   2  11  -4    6.71    1.01
  -2  11   4    6.49    0.84
  -2 -11   4    5.48    0.87
  -2 -11   4    6.20    0.91
  -2 -11   4    8.69    1.10
   2 -11  -4    8.37    0.99
  -2 -11   4    8.47    0.81
   2 -11  -4    6.77    0.78
  -2 -11   4   10.06    1.20
   2 -11  -4   10.27    1.13
   2  11  -3   12.14    1.12
   2  11  -3   13.94    1.24
   2  11  -3   13.79    1.10
   2  11  -3   12.16    1.16
  -2  11   3    9.78    0.87
  -2  11   3   12.30    0.85
  -2  11   3   14.06    1.42
   2  11  -3   10.48    1.21
  -2  11   3   12.42    1.00
  -2 -11   3   13.37    0.98
  -2 -11   3   13.35    1.10
   2 -11  -3   12.37    0.92
  -2 -11   3   12.52    1.09
  -2 -11   3   11.76    1.08
   2 -11  -3   15.02    1.19
   2 -11  -3   12.62    0.91
   2 -11  -3   12.55    0.83
   2 -11  -3   11.98    0.84
   2  11  -2    7.52    0.99
   2  11  -2    9.02    1.10
  -2  11   2    8.80    0.81
  -2  11   2    8.34    0.77
  -2  11   2    9.91    1.08
   2  11  -2   10.92    1.17
  -2  11   2    9.94    0.97
  -2  11   2    8.34    0.91
   2  11  -2    8.23    1.08
  -2  11   2    8.45    0.87
   2  11  -2    9.43    1.09
   2 -11  -2    8.48    0.88
   2 -11  -2    8.33    0.73
   2 -11  -2    7.44    0.70
  -2 -11   2    8.31    0.97
  -2 -11   2    8.14    0.94
  -2 -11   2   10.75    1.16
  -2 -11   2    7.76    0.78
   2 -11  -2    9.59    1.10
   2 -11  -2    9.82    1.00
   2  11  -1   14.20    1.05
   2  11  -1   13.34    1.16
  -2  11   1   14.23    1.05
   2  11  -1   14.73    1.12
  -2  11   1   11.97    1.04
  -2  11   1   12.61    1.01
   2  11  -1   13.65    1.11
  -2  11   1   15.66    1.08
  -2  11   1   11.95    1.05
  -2  11   1   13.59    1.02
   2  11  -1   14.49    1.18
  -2 -11   1   12.86    1.04
  -2 -11   1   12.65    1.06
   2 -11  -1   13.59    0.94
   2 -11  -1   14.09    1.08
  -2 -11   1   14.93    1.14
   2 -11  -1   12.60    1.11
   2 -11  -1   14.67    1.12
  -2  11   0    1.12    0.46
  -2  11   0    1.55    0.53
  -2  11   0    0.92    0.44
  -2  11   0    1.23    0.45
   2  11   0    1.80    0.48
  -2  11   0    1.61    0.50
   2  11   0    1.08    0.39
   2  11   0    1.59    0.49
   2  11   0    1.76    0.55
   2  11   0    0.95    0.44
  -2 -11   0    1.32    0.48
   2 -11   0    0.61    0.40
   2 -11   0    0.81    0.46
  -2 -11   0    1.04    0.44
   2 -11   0    1.14    0.40
  -2 -11   0    1.29    0.45
   2 -11   0    1.03    0.39
   2 -11   0    1.10    0.47
  -2  11  -1    0.47    0.39
   2  11   1    0.14    0.30
   2  11   1    0.31    0.30
  -2  11  -1    0.41    0.39
  -2  11  -1   -0.11    0.37
  -2  11  -1   -0.12    0.31
   2  11   1    0.54    0.37
   2  11   1    0.54    0.33
   2  11   1    0.26    0.36
  -2  11  -1    0.21    0.40
   2  11   1    0.01    0.31
   2 -11   1    0.11    0.46
  -2 -11  -1    0.37    0.34
  -2 -11  -1    0.25    0.33
   2 -11   1   -0.49    0.26
   2 -11   1    0.17    0.42
   2 -11   1    0.06    0.28
   2 -11   1   -0.16    0.28
  -2 -11  -1   -0.26    0.25
  -2  11  -2   16.28    1.32
   2  11   2   15.66    1.09
  -2  11  -2   16.38    1.26
   2  11   2   15.29    1.12
   2  11   2   14.37    0.99
  -2  11  -2   15.50    1.29
   2  11   2   16.29    1.08
   2  11   2   15.25    1.06
  -2  11  -2   14.53    1.14
   2  11   2   13.66    1.03
  -2  11  -2   15.64    1.26
   2 -11   2   14.34    1.11
   2 -11   2   15.25    1.31
   2 -11   2   16.39    1.24
   2 -11   2   15.20    1.30
  -2 -11  -2   15.45    1.08
  -2 -11  -2   16.26    1.08
  -2 -11  -2   16.70    1.13
   2  11   3    7.98    0.81
   2  11   3    7.13    0.89
  -2  11  -3   11.20    1.22
  -2  11  -3    5.01    0.75
   2  11   3    5.45    0.79
   2  11   3    7.68    0.71
  -2  11  -3    4.91    0.85
  -2  11  -3    8.68    1.08
   2  11   3    9.40    0.91
   2  11   3    8.25    0.85
  -2  11  -3    7.03    1.05
  -2  11  -3    6.07    1.06
  -2 -11  -3    8.04    0.86
  -2 -11  -3    7.73    0.81
   2 -11   3    7.07    1.02
  -2 -11  -3    6.97    0.94
   2 -11   3    9.10    0.88
   2 -11   3    7.20    0.92
  -2 -11  -3    7.30    0.58
   2 -11   3    8.76    1.21
  -2 -11  -3    8.50    0.92
  -2  11  -4    1.02    0.55
  -2  11  -4    1.52    0.61
   2  11   4    1.56    0.47
   2  11   4    1.43    0.57
  -2  11  -4    1.18    0.47
  -2  11  -4    1.68    0.59
  -2  11  -4    1.86    0.66
   2  11   4    1.41    0.38
  -2  11  -4    1.59    0.59
  -2 -11  -4    2.35    0.54
  -2 -11  -4    1.28    0.45
  -2 -11  -4    1.57    0.39
   2 -11   4    0.97    0.61
  -2 -11  -4    1.37    0.41
   2 -11   4    1.30    0.46
   2 -11   4    1.86    0.61
   2 -11   4    1.64    0.56
  -2  11  -5    2.59    0.83
  -2  11  -5    2.99    0.81
  -2  11  -5    2.94    0.84
  -2  11  -5    3.41    0.79
   2  11   5    1.58    0.54
  -2  11  -5    3.14    0.80
   2 -11   5    3.24    0.73
  -2 -11  -5    1.73    0.50
  -2 -11  -5    2.35    0.53
   2 -11   5    2.88    0.84
   2 -11   5    2.50    0.71
  -2  11  -6   26.20    1.86
  -2  11  -6   24.21    1.99
  -2  11  -6   23.85    1.96
  -2  11  -6   23.41    1.88
   2  11   6   23.16    1.63
  -2  11  -6   23.62    1.86
  -2 -11  -6   25.02    1.48
  -2 -11  -6   23.20    1.82
   2 -11   6   25.59    1.98
   2 -11   6   24.28    1.84
   2 -11   6   25.91    1.95
  -2 -11  -6   26.87    1.55
  -2  11  -7   15.90    1.77
  -2  11  -7   12.91    1.64
  -2  11  -7   16.74    1.60
  -2  11  -7   14.68    1.84
   2 -11   7   11.62    1.54
  -2 -11  -7   12.20    1.49
  -2 -11  -7   14.78    1.42
   2 -11   7   14.10    1.60
  -2 -11  -7   14.34    1.24
  -2  11  -8    2.50    0.94
  -2  11  -8    2.02    0.93
  -2  11  -8    1.87    0.87
  -2 -11  -8    1.28    0.79
  -2 -11  -8    0.58    0.61
   2 -11   8    2.37    0.84
   2 -11   8    1.74    0.89
  -2  11  -9   -0.43    0.89
  -2  11  -9    0.25    0.77
  -2  11  -9    1.14    0.89
  -2 -11  -9    0.02    0.78
   2 -11   9    0.84    0.83
   2  12  -9   14.12    1.79
   2  12  -9   13.80    1.59
   2  12  -9   16.45    2.02
  -2 -12   9   12.38    1.72
   2 -12  -9   13.26    1.63
   2 -12  -9   12.12    1.50
   2  12  -8    7.84    1.16
   2  12  -8    5.13    1.23
   2  12  -8    5.99    1.28
   2 -12  -8    5.00    1.05
   2 -12  -8    6.23    1.09
  -2 -12   8    4.12    1.04
  -2  12   7    4.67    0.91
   2  12  -7    5.93    1.23
   2  12  -7    4.20    1.03
   2  12  -7    3.56    1.00
   2  12  -7    4.22    0.88
   2  12  -7    4.10    1.03
  -2 -12   7    6.08    1.16
   2 -12  -7    4.75    0.94
   2  12  -6    0.18    0.54
  -2  12   6    0.16    0.46
   2  12  -6   -0.34    0.51
   2  12  -6    0.33    0.65
   2  12  -6   -0.71    0.48
   2  12  -6    0.81    0.68
  -2 -12   6   -0.58    0.46
  -2 -12   6    0.44    0.79
   2 -12  -6   -0.37    0.51
   2  12  -5    6.66    1.10
  -2  12   5    4.41    0.77
   2  12  -5    5.44    1.02
   2  12  -5    3.89    0.88
   2  12  -5    4.92    0.99
  -2 -12   5    4.82    0.87
   2 -12  -5    6.81    1.00
  -2 -12   5    7.27    1.08
   2 -12  -5    4.94    0.70
  -2 -12   5    5.63    0.80
   2  12  -4   21.92    1.67
   2  12  -4   21.32    1.62
  -2  12   4   21.19    1.39
  -2  12   4   18.45    1.51
   2  12  -4   22.43    1.67
   2  12  -4   20.59    1.58
  -2 -12   4   19.80    1.46
  -2 -12   4   20.74    1.33
   2 -12  -4   18.89    1.16
   2 -12  -4   19.44    1.48
  -2 -12   4   23.21    1.57
   2 -12  -4   22.27    1.40
   2 -12  -4   20.61    1.14
  -2 -12   4   21.23    1.49
  -2  12   3    0.29    0.29
  -2  12   3   -0.24    0.32
   2  12  -3   -0.03    0.31
   2  12  -3   -0.51    0.36
  -2  12   3   -0.02    0.21
   2  12  -3   -0.36    0.38
   2  12  -3   -0.21    0.42
  -2  12   3    0.00    0.31
  -2  12   3    0.15    0.39
   2  12  -3   -0.29    0.30
  -2  12   3   -0.27    0.24
   2 -12  -3   -0.31    0.36
  -2 -12   3    0.53    0.40
   2 -12  -3    0.04    0.24
   2 -12  -3    0.33    0.32
   2 -12  -3   -0.09    0.25
  -2 -12   3   -0.03    0.37
  -2 -12   3    0.21    0.30
   2 -12  -3   -0.19    0.21
  -2 -12   3   -0.14    0.28
  -2  12   2   54.02    2.33
   2  12  -2   52.47    2.61
  -2  12   2   53.97    2.31
   2  12  -2   51.55    2.57
  -2  12   2   50.10    2.34
  -2  12   2   52.00    2.56
   2  12  -2   51.80    2.44
   2  12  -2   52.83    2.58
  -2  12   2   56.73    2.34
  -2  12   2   51.90    2.37
   2  12  -2   51.00    2.55
   2 -12  -2   52.28    2.27
  -2 -12   2   53.23    2.46
   2 -12  -2   54.48    2.25
   2 -12  -2   54.12    2.52
   2 -12  -2   52.70    2.37
  -2 -12   2   53.35    2.49
   2 -12  -2   53.72    2.37
  -2 -12   2   54.59    2.39
   2  12  -1   13.87    1.20
  -2  12   1   11.38    1.03
   2  12  -1   14.19    1.08
  -2  12   1   13.97    1.09
   2  12  -1   14.77    1.22
   2  12  -1   13.57    1.14
  -2  12   1   11.82    1.08
  -2  12   1   13.88    1.06
  -2  12   1   12.96    1.13
  -2  12   1   13.99    1.09
   2  12  -1   13.55    1.15
  -2 -12   1   11.78    1.07
   2 -12  -1   13.45    1.10
   2 -12  -1   14.30    1.00
   2 -12  -1   14.65    1.15
  -2 -12   1   14.93    1.18
  -2 -12   1   12.70    1.07
   2 -12  -1   12.92    1.16
   2  12   0    0.04    0.25
   2  12   0    0.65    0.37
  -2  12   0   -0.24    0.32
  -2  12   0    0.01    0.28
  -2  12   0    0.47    0.37
   2  12   0    0.99    0.45
   2  12   0    0.70    0.43
  -2  12   0    0.02    0.42
   2  12   0    0.52    0.37
  -2  12   0    0.75    0.44
   2 -12   0    0.26    0.29
   2 -12   0    0.79    0.46
  -2 -12   0    0.25    0.36
   2 -12   0    0.68    0.36
   2 -12   0   -0.24    0.38
   2 -12   0    0.69    0.43
  -2 -12   0    1.07    0.45
  -2 -12   0    0.07    0.32
  -2  12  -1    4.11    0.72
   2  12   1    3.77    0.67
  -2  12  -1    4.66    0.87
   2  12   1    4.68    0.71
   2  12   1    4.63    0.75
  -2  12  -1    4.21    0.81
  -2  12  -1    4.03    0.76
   2  12   1    5.18    0.83
   2  12   1    5.05    0.79
  -2  12  -1    4.03    0.81
   2  12   1    4.86    0.75
   2 -12   1    4.42    0.82
   2 -12   1    4.56    0.91
  -2 -12  -1    4.91    0.73
  -2 -12  -1    4.61    0.75
   2 -12   1    4.53    0.77
  -2 -12  -1    4.69    0.70
   2 -12   1    5.57    0.80
   2 -12   1    5.15    0.85
  -2  12  -2    0.79    0.55
   2  12   2    0.73    0.46
   2  12   2    0.45    0.30
  -2  12  -2    0.68    0.47
  -2  12  -2    0.00    0.25
   2  12   2    1.11    0.44
   2  12   2    0.80    0.38
  -2  12  -2    0.26    0.38
   2  12   2    0.51    0.34
   2  12   2   -0.13    0.30
  -2  12  -2    1.41    0.58
  -2 -12  -2    0.55    0.39
   2 -12   2    0.40    0.35
   2 -12   2    0.67    0.52
   2 -12   2    0.14    0.43
  -2 -12  -2    1.09    0.42
   2 -12   2    0.11    0.42
  -2 -12  -2    1.20    0.41
  -2  12  -3    0.12    0.48
   2  12   3   -0.12    0.32
   2  12   3    0.19    0.36
   2  12   3    0.52    0.37
   2  12   3    0.04    0.29
  -2  12  -3    0.29    0.30
  -2  12  -3    0.91    0.57
  -2  12  -3    0.64    0.56
  -2  12  -3    0.40    0.47
  -2  12  -3    0.01    0.40
   2  12   3    0.59    0.35
   2 -12   3    1.37    0.46
   2 -12   3    0.81    0.57
  -2 -12  -3    0.38    0.35
  -2 -12  -3    1.08    0.43
  -2 -12  -3    0.39    0.26
   2 -12   3    0.95    0.63
   2 -12   3    0.22    0.42
  -2 -12  -3    0.39    0.38
  -2  12  -4   12.68    1.50
   2  12   4   12.81    1.16
  -2  12  -4   14.80    1.39
   2  12   4   14.89    1.01
   2  12   4   16.45    1.04
  -2  12  -4   15.78    1.75
  -2  12  -4   16.06    1.38
   2  12   4   15.75    1.25
  -2  12  -4   17.53    1.49
  -2 -12  -4   15.47    1.05
   2 -12   4   15.30    1.32
  -2 -12  -4   14.99    1.11
   2 -12   4   13.18    1.51
   2 -12   4   15.22    1.58
  -2 -12  -4   13.40    0.90
  -2 -12  -4   14.30    1.14
  -2  12  -5   11.17    1.53
  -2  12  -5   11.33    1.57
  -2  12  -5    9.08    1.32
   2  12   5   12.43    1.17
  -2  12  -5   12.79    1.39
  -2  12  -5   12.82    1.47
   2 -12   5   12.68    1.43
   2 -12   5   11.58    1.48
  -2 -12  -5   10.00    0.96
  -2 -12  -5   10.99    0.92
   2 -12   5   12.25    1.28
  -2 -12  -5   13.94    1.13
  -2  12  -6   12.69    1.66
   2  12   6   10.33    1.25
  -2  12  -6   14.38    1.57
  -2  12  -6   12.20    1.57
  -2  12  -6   13.58    1.62
  -2 -12  -6   12.46    1.16
   2 -12   6   13.72    1.63
   2 -12   6   11.53    1.54
   2 -12   6   13.95    1.61
  -2 -12  -6   12.56    1.15
  -2 -12  -6   12.98    1.52
  -2  12  -7    5.20    1.15
  -2  12  -7    7.07    1.17
   2  12   7    3.96    0.84
  -2  12  -7    4.83    1.14
   2 -12   7    3.14    0.98
  -2 -12  -7    5.44    1.05
  -2 -12  -7    5.11    1.07
  -2 -12  -7    6.31    0.87
   2 -12   7    6.92    1.22
  -2  12  -8    0.44    0.74
  -2  12  -8   -0.23    0.76
  -2  12  -8    0.93    0.84
   2 -12   8    1.02    0.91
   2 -12   8    1.36    0.84
  -2 -12  -8    1.42    0.64
  -2 -12  -8    0.93    0.74
   2  13  -9   -0.81    0.77
   2  13  -9    0.98    1.07
   2  13  -9    0.72    0.72
  -2 -13   9    1.33    0.87
   2 -13  -9   -0.66    0.73
   2 -13  -9    0.63    0.79
   2  13  -8   13.88    1.80
   2  13  -8   19.97    1.71
   2  13  -8   17.36    2.10
   2 -13  -8   20.07    1.84
   2 -13  -8   18.62    1.85
  -2 -13   8   24.05    1.99
  -2  13   7    0.19    0.55
   2  13  -7    0.70    0.76
   2  13  -7    0.34    0.73
   2  13  -7    0.98    0.69
  -2 -13   7    0.76    0.63
   2 -13  -7    0.04    0.58
   2  13  -6   23.47    1.69
   2  13  -6   24.23    2.00
   2  13  -6   23.28    1.90
  -2  13   6   19.56    1.57
   2  13  -6   22.96    1.93
   2 -13  -6   22.61    1.70
  -2 -13   6   24.15    1.84
   2  13  -5    2.59    0.83
   2  13  -5    0.91    0.73
  -2  13   5    1.64    0.59
   2  13  -5    0.48    0.71
   2  13  -5    2.52    0.80
   2 -13  -5    0.99    0.55
   2 -13  -5    1.36    0.48
  -2 -13   5   -0.31    0.37
  -2 -13   5    2.30    0.69
  -2 -13   5    2.02    0.58
   2  13  -4    1.68    0.74
  -2  13   4    1.86    0.59
   2  13  -4    0.94    0.63
  -2  13   4    1.92    0.69
   2  13  -4    0.52    0.61
   2  13  -4    0.64    0.56
   2 -13  -4    2.03    0.63
   2 -13  -4    1.65    0.41
  -2 -13   4    1.71    0.60
  -2 -13   4    2.25    0.66
  -2 -13   4    3.15    0.62
  -2 -13   4    2.63    0.70
   2 -13  -4    1.34    0.40
   2  13  -3   13.36    1.46
  -2  13   3   11.76    0.99
  -2  13   3   11.46    1.35
  -2  13   3   11.31    0.87
   2  13  -3   11.08    1.38
  -2  13   3   11.93    0.93
   2  13  -3   11.50    1.37
   2  13  -3   11.10    1.32
  -2  13   3   11.30    1.02
   2 -13  -3   10.44    0.86
   2 -13  -3   12.73    1.01
   2 -13  -3   13.30    1.34
  -2 -13   3   12.62    1.03
  -2 -13   3   10.41    1.21
  -2 -13   3   12.35    1.29
  -2 -13   3    8.01    1.05
   2 -13  -3   11.08    0.89
   2  13  -2    1.71    0.53
  -2  13   2    1.86    0.49
   2  13  -2    1.28    0.59
  -2  13   2    2.39    0.55
   2  13  -2    1.68    0.55
  -2  13   2    2.75    0.67
  -2  13   2    1.96    0.50
  -2  13   2    1.77    0.62
   2  13  -2    2.00    0.61
   2  13  -2    1.37    0.59
  -2  13   2    1.59    0.51
   2 -13  -2    1.79    0.52
   2 -13  -2    2.66    0.56
   2 -13  -2    2.38    0.56
   2 -13  -2    2.21    0.65
  -2 -13   2    1.47    0.55
  -2 -13   2    2.43    0.55
   2 -13  -2    2.64    0.52
  -2 -13   2    0.53    0.36
  -2 -13   2    1.81    0.58
   2  13  -1    3.16    0.73
  -2  13   1    1.93    0.60
  -2  13   1    2.41    0.59
   2  13  -1    2.95    0.68
   2  13  -1    3.17    0.69
  -2  13   1    2.45    0.58
   2  13  -1    3.36    0.75
  -2  13   1    2.20    0.62
  -2  13   1    2.86    0.63
   2  13  -1    2.60    0.63
  -2  13   1    2.91    0.61
  -2 -13   1    2.44    0.57
   2 -13  -1    3.42    0.72
   2 -13  -1    1.94    0.61
  -2 -13   1    3.72    0.78
   2 -13  -1    2.78    0.65
  -2 -13   1    2.95    0.69
   2 -13  -1    2.34    0.53
   2  13   0   -0.09    0.29
  -2  13   0    0.01    0.33
   2  13   0   -0.38    0.23
  -2  13   0    0.25    0.35
  -2  13   0    0.06    0.31
   2  13   0    0.09    0.34
   2  13   0   -0.22    0.37
  -2  13   0    0.08    0.32
  -2  13   0   -0.45    0.33
   2  13   0   -0.26    0.30
   2  13   0    0.24    0.39
   2 -13   0    0.19    0.30
  -2 -13   0    0.11    0.35
  -2 -13   0   -0.10    0.31
   2 -13   0    0.39    0.43
  -2 -13   0    0.21    0.32
   2 -13   0    0.37    0.39
   2 -13   0    0.09    0.30
   2 -13   0   -0.22    0.34
   2  13   1   10.86    1.02
   2  13   1   11.60    1.04
  -2  13  -1   11.40    1.29
  -2  13  -1   12.68    1.46
   2  13   1   11.91    1.08
  -2  13  -1   11.87    1.22
   2  13   1   11.75    1.02
  -2  13  -1   10.80    1.25
  -2  13  -1   12.53    1.17
   2  13   1   11.94    1.08
   2  13   1   12.20    1.03
   2 -13   1   13.63    1.49
  -2 -13  -1   10.97    1.00
   2 -13   1   11.87    1.35
   2 -13   1   10.38    0.99
   2 -13   1   11.60    1.20
  -2 -13  -1   11.05    1.04
   2 -13   1   10.75    0.99
  -2 -13  -1   11.78    1.03
  -2  13  -2   -0.05    0.39
  -2  13  -2    0.75    0.51
   2  13   2    0.81    0.40
  -2  13  -2    0.55    0.49
  -2  13  -2    0.53    0.47
   2  13   2    0.69    0.34
   2  13   2    0.06    0.32
   2  13   2    0.28    0.38
  -2  13  -2    0.19    0.27
   2  13   2   -0.22    0.30
   2  13   2    0.49    0.42
  -2 -13  -2   -0.07    0.29
  -2 -13  -2    0.40    0.37
  -2 -13  -2   -0.01    0.33
   2 -13   2    0.58    0.51
   2 -13   2    0.54    0.49
   2 -13   2    0.64    0.38
   2 -13   2    0.55    0.49
   2  13   3   28.71    1.54
  -2  13  -3   26.81    2.20
  -2  13  -3   29.07    1.98
   2  13   3   29.41    1.71
   2  13   3   28.59    1.69
  -2  13  -3   27.74    1.89
   2  13   3   26.91    1.56
  -2  13  -3   27.79    1.87
   2  13   3   27.66    1.52
  -2 -13  -3   30.34    1.65
  -2 -13  -3   25.95    1.26
  -2 -13  -3   28.29    1.61
   2 -13   3   29.96    1.98
   2 -13   3   28.20    1.91
  -2 -13  -3   25.12    1.51
   2 -13   3   29.99    1.82
   2  13   4    1.01    0.57
  -2  13  -4    0.31    0.54
  -2  13  -4    0.12    0.51
   2  13   4    0.05    0.31
   2  13   4    0.39    0.39
  -2  13  -4    0.60    0.55
  -2  13  -4    0.26    0.51
   2  13   4    0.34    0.40
  -2 -13  -4   -0.20    0.35
  -2 -13  -4   -0.08    0.34
   2 -13   4    0.73    0.50
  -2 -13  -4    0.07    0.30
   2 -13   4    0.32    0.50
   2 -13   4    0.82    0.60
  -2 -13  -4    0.54    0.39
  -2  13  -5   13.76    1.54
  -2  13  -5   14.16    1.71
  -2  13  -5   18.89    1.55
   2  13   5   14.94    1.33
  -2  13  -5   15.36    1.67
  -2 -13  -5   14.69    1.13
   2 -13   5   12.20    1.52
  -2 -13  -5   11.70    1.14
  -2 -13  -5   11.42    0.96
   2 -13   5   14.90    1.39
   2 -13   5   12.02    1.43
  -2  13  -6   55.76    3.07
  -2  13  -6   51.74    3.12
  -2  13  -6   55.31    2.92
  -2  13  -6   49.58    2.91
   2  13   6   42.38    2.58
  -2 -13  -6   54.18    2.95
   2 -13   6   53.60    3.04
  -2 -13  -6   54.90    2.53
  -2 -13  -6   52.28    2.38
   2 -13   6   53.79    2.99
   2 -13   6   56.11    3.10
  -2  13  -7    9.91    1.38
  -2  13  -7    9.08    1.43
   2  13   7    9.71    1.34
  -2  13  -7    7.53    1.30
  -2 -13  -7    8.45    1.35
  -2 -13  -7    9.17    1.09
   2 -13   7    9.06    1.44
   2 -13   7    7.00    1.22
  -2  13  -8    0.56    0.91
  -2  13  -8    0.11    0.69
  -2  13  -8    0.31    0.92
  -2 -13  -8    1.01    0.64
   2 -13   8    0.98    0.98
   2 -13   8    1.20    0.81
  -2 -13  -8    0.82    0.77
   2  14  -8    4.78    1.27
   2  14  -8    3.72    1.23
  -2  14   8    3.08    0.81
   2  14  -8    5.49    1.10
   2 -14  -8    3.37    1.00
  -2 -14   8    3.66    1.02
   2 -14  -8    5.81    1.10
   2  14  -7    1.78    0.88
   2  14  -7    1.27    0.76
  -2  14   7    1.93    0.68
   2  14  -7    1.65    0.94
  -2 -14   7    3.02    0.88
   2 -14  -7    1.87    0.72
   2  14  -6    0.30    0.67
   2  14  -6    0.10    0.65
   2  14  -6    0.60    0.69
  -2  14   6    0.14    0.49
  -2 -14   6   -0.30    0.47
   2 -14  -6    0.65    0.59
   2  14  -5    0.34    0.59
   2  14  -5    0.12    0.57
   2  14  -5    0.70    0.64
  -2  14   5    0.27    0.46
   2 -14  -5    0.33    0.51
  -2 -14   5    0.10    0.47
   2 -14  -5    0.08    0.46
   2  14  -4    0.20    0.49
  -2  14   4   -0.52    0.36
   2  14  -4    0.05    0.51
   2  14  -4    0.17    0.55
  -2 -14   4   -0.08    0.41
  -2 -14   4   -0.03    0.45
  -2 -14   4    0.30    0.41
  -2 -14   4    0.00    0.39
   2 -14  -4    0.42    0.46
  -2  14   3    1.36    0.42
   2  14  -3    2.09    0.73
  -2  14   3    1.36    0.48
  -2  14   3    1.71    0.51
  -2  14   3    1.70    0.53
   2  14  -3    0.86    0.59
   2  14  -3    1.68    0.69
   2 -14  -3    1.27    0.49
   2 -14  -3    1.47    0.43
   2 -14  -3    2.08    0.67
  -2 -14   3    1.38    0.56
  -2 -14   3    1.04    0.56
  -2 -14   3    1.87    0.55
   2 -14  -3    1.37    0.42
   2  14  -2    1.29    0.59
  -2  14   2    1.93    0.60
  -2  14   2    2.01    0.83
  -2  14   2    0.88    0.44
   2  14  -2    1.25    0.58
  -2  14   2    1.82    0.50
  -2  14   2    1.39    0.49
   2  14  -2    1.48    0.66
   2 -14  -2    1.79    0.48
  -2 -14   2    2.00    0.58
   2 -14  -2    1.62    0.57
  -2 -14   2    1.14    0.55
   2 -14  -2    2.27    0.66
   2 -14  -2    1.95    0.56
  -2 -14   2    1.47    0.56
  -2 -14   2    1.23    0.49
   2 -14  -2    2.39    0.54
  -2  14   1    1.46    0.57
   2  14  -1    1.08    0.61
  -2  14   1    1.62    0.57
  -2  14   1    0.64    0.48
   2  14  -1    1.07    0.54
   2  14  -1    1.32    0.49
   2  14  -1    0.79    0.49
  -2  14   1    0.87    0.51
  -2  14   1    1.77    0.54
  -2  14   1    0.16    0.33
   2 -14  -1    0.85    0.50
  -2 -14   1    1.07    0.49
   2 -14  -1    0.35    0.34
   2 -14  -1    1.12    0.56
   2 -14  -1    1.21    0.50
  -2 -14   1    0.74    0.43
  -2 -14   1    1.58    0.51
   2  14   0   29.11    1.79
   2  14   0   32.62    1.89
  -2  14   0   32.53    1.87
  -2  14   0   29.71    1.86
  -2  14   0   30.84    1.83
   2  14   0   34.13    1.86
   2  14   0   34.23    1.92
   2  14   0   29.05    1.78
  -2 -14   0   29.94    1.78
   2 -14   0   29.92    1.71
   2 -14   0   26.13    1.78
   2 -14   0   32.59    1.91
   2 -14   0   29.35    1.82
  -2 -14   0   28.10    1.73
  -2 -14   0   32.29    1.85
  -2  14  -1    0.90    0.53
   2  14   1    0.78    0.45
  -2  14  -1    0.53    0.47
   2  14   1    0.90    0.48
  -2  14  -1    0.47    0.42
   2  14   1    1.14    0.49
   2  14   1    1.00    0.48
   2  14   1    0.60    0.42
  -2 -14  -1    0.20    0.38
   2 -14   1    0.74    0.40
  -2 -14  -1    0.86    0.48
   2 -14   1    1.00    0.51
   2 -14   1    0.66    0.49
  -2 -14  -1    0.67    0.45
   2 -14   1    1.13    0.53
   2  14   2   13.59    1.37
  -2  14  -2    9.30    1.15
  -2  14  -2   11.37    1.41
   2  14   2   11.56    1.26
   2  14   2   10.49    1.13
   2  14   2   11.34    1.18
  -2  14  -2    7.12    1.07
  -2 -14  -2   11.61    1.17
   2 -14   2   10.11    1.25
   2 -14   2   12.43    1.46
  -2 -14  -2   11.16    1.24
  -2 -14  -2   10.71    1.14
   2 -14   2    8.71    1.11
   2  14   3    0.02    0.35
  -2  14  -3   -0.29    0.40
   2  14   3    0.78    0.51
  -2  14  -3    0.68    0.57
   2  14   3    0.56    0.45
   2  14   3    0.08    0.31
  -2  14  -3    0.77    0.54
   2 -14   3    0.02    0.47
  -2 -14  -3    0.31    0.40
   2 -14   3    0.30    0.49
  -2 -14  -3    0.39    0.43
  -2 -14  -3    0.09    0.24
   2 -14   3    0.21    0.52
  -2 -14  -3    0.33    0.37
   2  14   4    2.64    0.71
  -2  14  -4    3.00    0.82
  -2  14  -4    2.73    0.80
  -2  14  -4    3.31    0.83
   2  14   4    2.49    0.55
   2  14   4    2.40    0.68
  -2  14  -4    2.34    0.80
  -2 -14  -4    1.86    0.57
   2 -14   4    1.29    0.60
  -2 -14  -4    3.04    0.68
  -2 -14  -4    2.03    0.45
   2 -14   4    3.09    0.82
  -2 -14  -4    2.23    0.57
   2 -14   4    2.88    0.86
  -2  14  -5    2.87    0.87
  -2  14  -5    1.57    0.81
   2  14   5    2.34    0.70
  -2  14  -5    1.46    0.75
  -2  14  -5    2.20    0.87
  -2 -14  -5    1.61    0.52
   2 -14   5    2.55    0.81
   2 -14   5    2.35    0.84
  -2 -14  -5    2.41    0.57
   2 -14   5    2.61    0.79
  -2 -14  -5    3.70    0.71
  -2 -14  -5    1.54    0.49
  -2  14  -6    2.37    0.83
   2  14   6    0.40    0.54
  -2  14  -6    1.40    0.80
  -2  14  -6    2.37    0.94
   2 -14   6    1.31    0.62
   2 -14   6    1.29    0.71
  -2 -14  -6    1.88    0.57
  -2 -14  -6    1.26    0.59
   2 -14   6    1.56    0.80
  -2 -14  -6    1.17    0.73
   2 -14   6    1.29    0.76
   2  14   7    2.51    0.79
  -2  14  -7    2.51    0.92
  -2  14  -7    0.68    0.81
  -2  14  -7    3.55    1.03
  -2 -14  -7    2.55    0.75
  -2 -14  -7    4.03    1.03
   2 -14   7    4.70    1.13
   2 -14   7    2.22    1.00
  -2  14  -8   -0.44    0.76
   2  14   8   -0.05    0.64
  -2  14  -8    2.21    1.06
  -2  14  -8    0.21    0.86
  -2 -14  -8   -0.38    0.56
   2 -14   8    0.34    0.73
  -2 -14  -8    0.66    0.81
   2 -14   8    0.66    0.95
   2  15  -8    2.47    1.16
   2  15  -8    3.32    1.15
   2  15  -8    3.67    1.01
  -2  15   8    4.60    1.05
   2 -15  -8    3.71    1.00
   2 -15  -8    3.54    0.96
  -2 -15   8    3.17    0.95
   2  15  -7    5.23    1.30
   2  15  -7    2.45    1.03
  -2  15   7    3.76    0.91
  -2 -15   7    4.09    1.02
   2 -15  -7    4.73    1.00
   2  15  -6    7.32    1.30
   2  15  -6    6.46    1.30
  -2  15   6    5.15    0.92
  -2 -15   6    6.50    1.15
   2 -15  -6    8.49    1.19
   2  15  -5   -0.03    0.59
   2  15  -5    0.66    0.62
   2  15  -5    1.71    0.78
  -2  15   5    0.90    0.56
  -2 -15   5    1.06    0.60
   2 -15  -5    1.73    0.68
   2  15  -4   -0.49    0.47
   2  15  -4    0.22    0.53
   2  15  -4    0.49    0.54
  -2  15   4    0.15    0.30
  -2  15   4    0.05    0.42
   2 -15  -4    0.35    0.51
  -2 -15   4    0.27    0.47
  -2 -15   4    0.28    0.50
  -2 -15   4   -0.01    0.43
  -2  15   3    0.01    0.35
   2  15  -3    0.10    0.46
  -2  15   3   -0.05    0.31
  -2  15   3    0.03    0.26
   2  15  -3   -0.61    0.45
   2  15  -3   -0.85    0.42
   2 -15  -3    0.16    0.39
   2 -15  -3    0.24    0.33
  -2 -15   3   -0.04    0.43
   2 -15  -3    0.15    0.45
  -2 -15   3    0.22    0.40
  -2  15   2    5.20    0.86
   2  15  -2    7.52    1.20
   2  15  -2    5.62    1.05
  -2  15   2    5.90    0.85
  -2  15   2    6.96    0.93
   2  15  -2    5.70    1.04
  -2 -15   2    4.93    0.89
   2 -15  -2    5.53    0.88
  -2 -15   2    6.46    1.04
   2 -15  -2    7.34    0.91
   2 -15  -2    7.33    1.03
  -2 -15   2    6.61    1.00
   2 -15  -2    5.97    0.94
   2  15  -1    5.72    0.99
  -2  15   1    4.63    0.82
   2  15  -1    6.54    1.12
   2  15  -1    5.22    0.98
  -2  15   1    4.73    0.85
  -2  15   1    5.74    0.95
  -2 -15   1    8.34    1.15
   2 -15  -1    5.14    0.92
   2 -15  -1    4.30    0.79
   2 -15  -1    6.32    0.97
   2 -15  -1    6.20    0.88
  -2 -15   1    6.27    0.96
  -2 -15   1    4.13    0.81
   2  15   0    0.04    0.42
  -2  15   0   -0.18    0.37
   2  15   0   -0.66    0.35
  -2  15   0   -0.06    0.48
  -2  15   0    0.02    0.34
   2  15   0   -0.09    0.30
   2  15   0   -0.53    0.33
  -2 -15   0    0.24    0.42
   2 -15   0    0.32    0.42
  -2 -15   0    0.25    0.40
   2 -15   0    0.11    0.31
  -2 -15   0    0.62    0.42
   2 -15   0   -0.07    0.43
   2 -15   0   -0.25    0.33
  -2  15  -1    2.99    0.78
  -2  15  -1    2.43    0.71
   2  15   1    2.62    0.62
   2  15   1    3.56    0.74
  -2  15  -1    2.04    0.68
   2  15   1    2.80    0.68
   2  15   1    4.20    0.84
  -2 -15  -1    2.15    0.63
  -2 -15  -1    2.90    0.72
   2 -15   1    3.02    0.73
   2 -15   1    2.45    0.65
   2 -15   1    1.79    0.72
   2 -15   1    2.86    0.76
  -2 -15  -1    2.35    0.61
  -2  15  -2    1.68    0.67
   2  15   2    1.97    0.58
   2  15   2    2.80    0.64
   2  15   2    2.74    0.68
   2  15   2    1.87    0.59
  -2  15  -2    2.06    0.72
  -2  15  -2    2.24    0.69
  -2 -15  -2    2.11    0.60
   2 -15   2    1.05    0.55
   2 -15   2    0.85    0.53
  -2 -15  -2    3.85    0.81
  -2 -15  -2    1.07    0.50
   2 -15   2    2.75    0.78
   2  15   3   10.86    0.97
  -2  15  -3    8.37    1.25
   2  15   3   11.02    1.16
   2  15   3   10.64    1.21
  -2  15  -3    9.93    1.31
  -2  15  -3    9.08    1.32
   2  15   3   10.79    1.24
  -2 -15  -3   12.78    1.26
   2 -15   3    9.68    1.25
  -2 -15  -3   11.86    1.21
  -2 -15  -3   11.75    1.10
   2 -15   3    8.57    1.26
  -2 -15  -3    9.33    0.72
   2 -15   3   11.52    1.42
  -2  15  -4    7.75    1.27
   2  15   4    7.67    0.96
   2  15   4    9.90    1.25
  -2  15  -4    6.95    1.33
   2  15   4    6.98    1.00
  -2  15  -4    8.85    1.42
  -2 -15  -4    9.68    1.07
   2 -15   4    8.88    1.32
   2 -15   4    9.78    1.29
  -2 -15  -4    8.55    0.80
  -2 -15  -4    7.45    1.00
   2 -15   4   10.24    1.42
  -2 -15  -4   10.21    1.15
  -2  15  -5   58.68    3.28
  -2  15  -5   62.24    3.50
  -2  15  -5   64.51    3.41
   2  15   5   58.16    3.00
  -2  15  -5   66.01    3.29
  -2 -15  -5   65.06    2.88
  -2 -15  -5   62.45    2.79
   2 -15   5   60.93    3.12
   2 -15   5   62.25    3.37
  -2 -15  -5   60.80    2.58
   2 -15   5   66.49    3.43
  -2  15  -6    1.08    0.78
  -2  15  -6    0.41    0.69
   2  15   6    1.05    0.57
  -2  15  -6    1.60    0.79
   2 -15   6    0.84    0.68
   2 -15   6    2.15    0.86
   2 -15   6    1.53    0.82
   2 -15   6    0.25    0.63
  -2 -15  -6    1.29    0.58
   2  15   7    1.39    0.70
  -2  15  -7    1.83    1.07
  -2  15  -7    2.03    0.98
  -2  15  -7    2.84    0.98
   2 -15   7    1.23    0.81
  -2 -15  -7    1.61    0.67
   2 -15   7    0.69    0.83
  -2 -15  -7    1.07    0.80
   2  16  -8    3.30    1.32
   2  16  -7   13.59    1.77
  -2  16   7   14.69    1.63
   2  16  -7   17.59    2.25
  -2 -16   7   12.50    1.58
   2 -16  -7   17.15    1.60
  -2  16   6    0.81    0.59
   2  16  -6    0.29    0.80
   2  16  -6    1.40    0.92
  -2 -16   6    0.75    0.73
   2 -16  -6    1.51    0.68
   2  16  -5    1.54    0.83
   2  16  -5    1.90    0.94
   2  16  -5    0.46    0.75
  -2  16   5    1.50    0.71
  -2 -16   5    1.22    0.65
   2 -16  -5    1.99    0.69
  -2  16   4    0.45    0.45
   2  16  -4    0.83    0.62
  -2  16   4    0.44    0.35
   2  16  -4    0.66    0.68
   2  16  -4   -0.65    0.54
   2 -16  -4   -0.44    0.45
  -2 -16   4    0.21    0.53
  -2 -16   4    1.05    0.64
  -2 -16   4    0.25    0.43
  -2  16   3    1.19    0.55
   2  16  -3   -0.22    0.60
   2  16  -3    1.31    0.72
   2  16  -3    0.62    0.57
  -2  16   3    1.25    0.42
  -2  16   3    0.89    0.44
  -2 -16   3    1.23    0.65
  -2 -16   3    0.64    0.52
   2 -16  -3    1.04    0.57
   2 -16  -3    1.78    0.54
   2 -16  -3    0.98    0.51
   2  16  -2    0.15    0.50
  -2  16   2    0.54    0.41
  -2  16   2   -0.06    0.39
   2  16  -2   -0.34    0.44
  -2  16   2    0.59    0.42
   2  16  -2    0.17    0.46
   2 -16  -2    0.40    0.43
  -2 -16   2    0.10    0.42
  -2 -16   2    0.35    0.40
   2 -16  -2    0.79    0.57
   2 -16  -2   -0.38    0.36
   2 -16  -2    0.26    0.37
  -2  16   1    4.25    0.82
   2  16  -1    4.62    0.95
   2  16  -1    3.71    0.95
  -2  16   1    3.57    0.76
   2  16  -1    3.40    0.86
  -2  16   1    3.01    0.73
   2 -16  -1    2.52    0.70
  -2 -16   1    2.96    0.71
   2 -16  -1    3.36    0.84
   2 -16  -1    4.46    0.79
   2 -16  -1    3.59    0.81
  -2 -16   1    3.48    0.77
  -2 -16   1    3.97    0.79
   2  16   0    0.08    0.34
  -2  16   0   -0.29    0.27
   2  16   0   -0.30    0.38
  -2  16   0    0.58    0.51
   2  16   0    0.03    0.38
   2 -16   0    0.02    0.41
   2 -16   0    0.05    0.43
   2 -16   0    0.12    0.33
  -2 -16   0    0.21    0.43
   2 -16   0    0.18    0.49
  -2 -16   0   -0.19    0.32
  -2 -16   0   -0.24    0.36
   2  16   1   -0.46    0.30
   2  16   1   -0.07    0.29
  -2  16  -1   -0.28    0.43
   2  16   1    0.19    0.38
  -2  16  -1    0.42    0.47
  -2  16  -1    0.14    0.48
  -2 -16  -1   -0.09    0.38
  -2 -16  -1   -0.01    0.34
  -2 -16  -1    0.00    0.35
   2 -16   1   -0.31    0.40
   2 -16   1   -0.12    0.37
   2 -16   1   -0.10    0.42
   2 -16   1    0.05    0.48
   2  16   2   10.32    1.30
   2  16   2   10.18    1.23
  -2  16  -2   10.21    1.43
   2  16   2   10.47    1.19
  -2  16  -2    9.59    1.42
  -2  16  -2    8.89    1.23
  -2 -16  -2   11.83    1.37
   2 -16   2   10.23    1.26
   2 -16   2    6.99    1.17
  -2 -16  -2   12.74    1.34
   2 -16   2   11.48    1.54
  -2 -16  -2    9.47    1.12
   2  16   3    2.46    0.76
  -2  16  -3    1.48    0.71
  -2  16  -3    1.83    0.73
   2  16   3    2.94    0.69
  -2  16  -3    2.12    0.82
   2  16   3    2.38    0.63
  -2 -16  -3    1.37    0.54
   2 -16   3    2.52    0.75
   2 -16   3    2.31    0.79
  -2 -16  -3    2.26    0.65
  -2 -16  -3    1.65    0.63
   2 -16   3    2.43    0.80
   2  16   4    8.64    1.00
  -2  16  -4    7.36    1.36
  -2  16  -4    7.03    1.28
   2  16   4    9.49    1.28
  -2  16  -4    8.04    1.34
   2  16   4    9.28    1.09
  -2 -16  -4    9.21    1.11
  -2 -16  -4    7.12    0.76
  -2 -16  -4    7.54    1.02
   2 -16   4    9.01    1.30
  -2 -16  -4    8.25    1.06
   2 -16   4    7.48    1.31
   2 -16   4   10.98    1.57
  -2  16  -5    1.45    0.81
   2  16   5    1.64    0.66
  -2  16  -5    0.79    0.82
  -2  16  -5    0.61    0.71
  -2 -16  -5    1.10    0.56
   2 -16   5    2.30    0.83
  -2 -16  -5    0.73    0.46
   2 -16   5    1.29    0.67
   2 -16   5    1.34    0.69
  -2 -16  -5    2.10    0.62
  -2  16  -6   -0.39    0.67
   2  16   6   -0.19    0.58
  -2  16  -6   -0.21    0.73
  -2  16  -6    0.45    0.78
  -2 -16  -6    0.03    0.40
   2 -16   6    0.41    0.62
  -2 -16  -6    0.16    0.45
   2 -16   6   -0.05    0.63
   2 -16   6    0.28    0.72
  -2  16  -7   10.30    1.57
   2  16   7    8.16    1.33
  -2  16  -7    9.41    1.73
  -2  16  -7    8.11    1.61
  -2 -16  -7    8.59    1.13
  -2 -16  -7    9.28    1.49
   2 -16   7   11.07    1.69
   2 -16   7    9.51    1.61
   2  17  -7   -0.40    0.80
   2  17  -7    0.93    0.91
  -2  17   7    0.45    0.60
  -2 -17   7   -0.09    0.69
   2 -17  -7    0.91    0.71
   2  17  -6    1.92    1.04
  -2  17   6    2.01    0.80
   2  17  -6    0.98    0.84
   2 -17  -6    1.31    0.69
  -2 -17   6    2.01    0.86
   2  17  -5    4.84    1.13
  -2  17   5    2.72    0.80
   2  17  -5    4.23    1.38
   2  17  -5    3.44    1.04
  -2 -17   5    3.65    0.93
  -2 -17   5    3.50    0.87
   2 -17  -5    6.61    1.16
   2  17  -4   10.62    1.53
  -2  17   4   10.79    1.02
  -2  17   4   10.59    1.25
   2  17  -4   11.62    1.62
   2  17  -4   11.30    1.56
  -2 -17   4   10.59    1.39
   2 -17  -4   12.55    1.53
  -2 -17   4   10.97    1.34
  -2 -17   4   12.07    1.47
   2  17  -3   20.12    1.98
   2  17  -3   15.12    1.88
   2  17  -3   17.00    1.83
  -2  17   3   16.08    1.22
  -2  17   3   14.86    1.23
  -2  17   3   15.46    1.37
   2 -17  -3   13.91    1.30
  -2 -17   3   15.39    1.48
  -2 -17   3   14.87    1.59
   2 -17  -3   15.04    1.45
   2  17  -2    8.17    1.27
  -2  17   2    8.77    1.15
  -2  17   2    7.90    1.08
  -2  17   2    7.80    1.11
   2  17  -2    8.29    1.32
   2  17  -2    8.31    1.30
   2 -17  -2    6.16    1.01
  -2 -17   2    7.47    1.22
   2 -17  -2   10.11    1.25
   2 -17  -2    8.43    1.18
   2 -17  -2    9.09    1.27
  -2 -17   2    6.93    1.15
  -2  17   1    1.94    0.66
  -2  17   1    2.56    0.70
  -2  17   1    2.01    0.63
   2  17  -1    1.92    0.69
   2  17  -1    1.00    0.63
  -2 -17   1    1.16    0.56
   2 -17  -1    1.23    0.61
  -2 -17   1    2.70    0.74
   2 -17  -1    2.52    0.75
  -2 -17   1    1.35    0.67
   2 -17  -1    2.22    0.69
   2 -17  -1    0.94    0.48
   2  17   0    1.52    0.65
  -2  17   0    0.82    0.50
   2  17   0    0.91    0.54
   2  17   0    0.15    0.46
  -2  17   0    0.34    0.45
   2 -17   0    0.33    0.51
   2 -17   0    2.27    0.79
   2 -17   0    0.03    0.51
  -2 -17   0    0.29    0.39
  -2 -17   0    0.68    0.53
  -2 -17   0    1.41    0.54
   2 -17   0    0.09    0.43
   2  17   1    5.27    0.93
  -2  17  -1    6.70    1.16
   2  17   1    3.86    0.81
  -2  17  -1    5.60    1.08
   2  17   1    5.51    1.03
  -2 -17  -1    6.65    1.08
   2 -17   1    4.14    1.02
   2 -17   1    4.86    0.94
   2 -17   1    5.91    1.10
  -2 -17  -1    5.92    0.95
  -2 -17  -1    6.10    1.06
   2 -17   1    5.51    1.01
  -2  17  -2    3.74    0.97
   2  17   2    3.13    0.83
  -2  17  -2    3.90    1.36
   2  17   2    1.99    0.65
  -2  17  -2    2.15    0.76
   2  17   2    2.49    0.69
  -2 -17  -2    2.58    0.72
  -2 -17  -2    3.77    0.80
   2 -17   2    2.40    0.80
   2 -17   2    2.02    0.67
   2 -17   2    3.03    0.82
  -2 -17  -2    1.73    0.63
  -2  17  -3   -0.06    0.56
   2  17   3   -0.55    0.31
   2  17   3    0.34    0.46
   2  17   3   -0.24    0.33
  -2  17  -3    0.17    0.44
  -2  17  -3   -0.07    0.58
   2 -17   3    0.24    0.55
   2 -17   3    0.35    0.61
  -2 -17  -3    0.08    0.44
  -2 -17  -3   -0.05    0.45
   2 -17   3    0.04    0.50
  -2 -17  -3   -0.36    0.36
  -2  17  -4   10.16    1.58
   2  17   4    9.69    1.16
  -2  17  -4   10.38    1.61
  -2  17  -4   11.81    1.60
   2  17   4   11.68    1.48
   2  17   4   10.60    1.13
   2 -17   4   10.78    1.58
   2 -17   4   11.80    1.49
  -2 -17  -4   11.07    1.26
  -2 -17  -4    9.80    0.85
   2 -17   4   10.96    1.58
  -2 -17  -4   10.81    1.22
  -2  17  -5    0.05    0.72
   2  17   5    0.42    0.55
  -2  17  -5   -0.43    0.54
   2 -17   5    0.10    0.56
   2 -17   5   -0.58    0.47
  -2 -17  -5    0.01    0.42
  -2 -17  -5   -0.05    0.48
   2 -17   5    0.08    0.64
   2  17   6    3.78    0.89
  -2  17  -6    4.82    1.30
  -2  17  -6    3.98    1.17
   2 -17   6    4.94    1.24
   2 -17   6    5.17    1.22
  -2 -17  -6    4.89    0.85
   2 -17   6    5.57    1.12
  -2 -17  -6    5.30    0.91
  -2  17  -7   -0.78    0.84
   2  17   7   -0.36    0.55
  -2  17  -7    0.75    0.97
  -2  17  -7    0.47    0.82
   2 -17   7    0.42    0.91
  -2 -17  -7    0.13    0.58
  -2 -17  -7   -0.84    0.62
   2 -17   7   -0.71    0.69
   2  18  -7   -0.47    0.85
   2  18  -7    0.76    0.92
  -2  18   7   -0.14    0.60
   2 -18  -7   -0.24    0.60
  -2 -18   7    1.21    0.72
   2  18  -6    2.24    1.07
   2  18  -6    1.20    0.92
  -2  18   6    1.58    0.72
  -2 -18   6    1.40    0.83
   2 -18  -6    2.59    0.92
   2  18  -5    0.31    0.74
  -2  18   5    0.56    0.56
   2  18  -5   -0.11    0.67
   2 -18  -5    1.24    0.66
  -2 -18   5   -0.01    0.58
  -2 -18   5    0.10    0.62
   2  18  -4   14.00    1.86
  -2  18   4   11.64    1.12
   2  18  -4   13.18    1.77
   2  18  -4   18.28    2.14
  -2  18   4   14.80    1.61
  -2  18   4   13.99    1.12
  -2 -18   4   15.79    1.70
  -2 -18   4   13.80    1.68
  -2 -18   4   13.94    1.56
   2 -18  -4   14.39    1.66
   2  18  -3    0.27    0.56
   2  18  -3    0.40    0.84
  -2  18   3    0.15    0.38
  -2  18   3    0.85    0.46
   2  18  -3    1.28    0.73
  -2  18   3    0.36    0.53
  -2 -18   3    0.89    0.58
  -2 -18   3    0.74    0.59
   2 -18  -3    0.82    0.61
  -2  18   2    1.44    0.60
  -2  18   2    1.19    0.54
   2  18  -2    1.18    0.71
  -2  18   2    1.09    0.53
   2  18  -2   -0.06    0.57
   2 -18  -2    1.71    0.69
   2 -18  -2    1.46    0.74
  -2 -18   2    2.04    0.70
   2 -18  -2    0.93    0.51
  -2 -18   2    1.30    0.62
  -2  18   1    1.70    0.70
   2  18  -1    1.39    0.72
  -2  18   1    1.20    0.60
   2  18  -1    0.76    0.61
  -2  18   1    1.42    0.63
  -2 -18   1    1.11    0.52
   2 -18  -1    1.20    0.68
   2 -18  -1    2.00    0.69
   2 -18  -1    1.87    0.67
  -2 -18   1    1.86    0.70
   2 -18  -1    0.59    0.53
  -2  18   0    4.67    1.00
  -2  18   0    1.55    0.64
   2  18   0    2.89    0.84
   2  18   0    3.10    0.84
   2  18   0    3.89    0.91
   2 -18   0    4.24    0.95
   2 -18   0    4.03    0.98
   2 -18   0    4.13    0.93
  -2 -18   0    2.65    0.72
   2 -18   0    2.92    0.74
  -2 -18   0    2.43    0.70
  -2 -18   0    4.71    1.03
   2  18   1    2.63    0.79
  -2  18  -1    1.85    0.84
   2  18   1    2.06    0.75
  -2  18  -1    2.12    0.76
   2  18   1    1.36    0.57
  -2 -18  -1    2.33    0.67
   2 -18   1    1.16    0.61
  -2 -18  -1    0.98    0.52
   2 -18   1    2.28    0.75
   2 -18   1    2.81    0.81
  -2 -18  -1    1.27    0.56
  -2  18  -2    0.23    0.64
   2  18   2    0.24    0.40
  -2  18  -2   -0.10    0.54
   2  18   2    0.10    0.39
   2  18   2    0.03    0.44
   2 -18   2    0.07    0.50
   2 -18   2    0.40    0.61
  -2 -18  -2   -0.66    0.37
  -2 -18  -2   -0.09    0.35
  -2 -18  -2   -0.13    0.42
   2 -18   2    0.22    0.61
   2  18   3   -0.67    0.41
   2  18   3   -0.21    0.34
  -2  18  -3    0.17    0.55
  -2  18  -3    0.30    0.63
   2  18   3   -0.01    0.38
   2 -18   3   -0.18    0.47
   2 -18   3   -0.38    0.45
  -2 -18  -3    0.12    0.46
  -2 -18  -3   -0.17    0.42
  -2 -18  -3    0.31    0.50
   2 -18   3    0.28    0.48
   2  18   4    4.79    0.98
  -2  18  -4    3.38    0.97
   2  18   4    5.97    1.00
  -2  18  -4    3.99    1.24
  -2  18  -4    5.75    1.23
   2 -18   4    4.75    1.15
  -2 -18  -4    6.18    1.00
   2 -18   4    4.48    1.10
   2 -18   4    3.66    0.87
  -2 -18  -4    5.79    0.99
   2  18   5   -0.29    0.55
  -2  18  -5    0.02    0.71
  -2  18  -5   -0.61    0.59
   2 -18   5    0.53    0.67
  -2 -18  -5    0.77    0.56
   2 -18   5   -0.60    0.59
  -2 -18  -5   -0.06    0.45
   2 -18   5    0.63    0.57
   2  18   6   12.04    1.58
  -2  18  -6   13.64    1.90
  -2  18  -6   17.07    2.20
   2 -18   6   15.26    1.95
   2 -18   6   19.22    1.82
  -2 -18  -6   16.15    1.51
   2 -18   6   16.40    2.08
   2  19  -6    2.27    1.09
   2  19  -6    2.69    1.18
  -2  19   6    1.16    0.71
  -2 -19   6   -0.16    0.68
   2 -19  -6    1.68    0.77
  -2  19   5   11.20    1.49
   2  19  -5    9.84    1.68
   2  19  -5    7.45    1.44
  -2 -19   5    9.19    1.32
  -2 -19   5   12.42    1.65
   2 -19  -5   10.25    1.50
   2  19  -4    2.07    0.93
  -2  19   4    2.80    0.73
   2  19  -4    1.82    0.98
  -2 -19   4    1.91    0.79
   2 -19  -4    3.00    0.86
  -2 -19   4    3.97    0.95
   2  19  -3    6.79    1.34
   2  19  -3    7.06    1.31
  -2  19   3    7.82    1.14
  -2  19   3    8.07    1.10
   2 -19  -3    8.32    1.31
  -2 -19   3    5.93    1.20
  -2 -19   3    7.63    1.33
  -2  19   2   -0.17    0.46
  -2  19   2    1.10    0.61
   2  19  -2    1.66    0.77
  -2  19   2    1.57    0.58
   2  19  -2    0.14    0.57
   2 -19  -2    1.11    0.71
  -2 -19   2    1.68    0.66
   2 -19  -2    0.77    0.54
  -2 -19   2    0.91    0.67
  -2  19   1    2.02    0.69
  -2  19   1    3.12    0.88
   2  19  -1    2.51    0.80
   2  19  -1    2.54    0.92
  -2  19   1    1.75    0.65
   2 -19  -1    2.90    0.87
  -2 -19   1    2.85    0.82
   2 -19  -1    2.59    0.72
   2 -19  -1    3.04    0.84
  -2 -19   1    1.17    0.59
   2 -19  -1    1.84    0.74
  -2  19   0    0.65    0.51
   2  19   0    0.82    0.61
  -2  19   0   -0.03    0.47
   2  19   0    0.13    0.48
   2  19   0    0.14    0.41
   2 -19   0    1.07    0.63
  -2 -19   0    0.13    0.42
  -2 -19   0   -0.11    0.41
  -2 -19   0    0.03    0.41
   2 -19   0   -0.23    0.52
   2 -19   0   -0.16    0.46
   2  19   1    0.74    0.64
   2  19   1    1.48    0.72
  -2  19  -1    1.62    0.74
  -2  19  -1    1.26    0.66
   2  19   1    1.82    0.64
   2 -19   1    1.34    0.74
   2 -19   1    1.40    0.75
   2 -19   1    1.78    0.75
  -2 -19  -1    0.49    0.51
  -2 -19  -1    1.24    0.57
  -2 -19  -1    1.07    0.55
   2  19   2    0.25    0.52
   2  19   2    0.84    0.54
  -2  19  -2    1.19    0.80
  -2  19  -2    2.10    0.82
   2 -19   2    1.16    0.72
  -2 -19  -2    0.79    0.55
   2 -19   2    1.30    0.71
  -2 -19  -2    0.00    0.43
  -2 -19  -2    0.76    0.47
   2 -19   2    1.34    0.74
   2  19   3    0.13    0.53
  -2  19  -3   -0.25    0.56
   2  19   3    0.87    0.46
  -2  19  -3   -0.15    0.62
  -2 -19  -3    0.42    0.51
   2 -19   3    0.44    0.63
   2 -19   3    0.42    0.70
   2 -19   3    0.60    0.57
  -2 -19  -3    0.06    0.73
  -2  19  -4   -0.15    0.56
   2  19   4    0.14    0.51
  -2  19  -4    1.00    0.75
   2 -19   4    1.30    0.70
  -2 -19  -4    0.36    0.53
   2 -19   4   -0.14    0.60
   2 -19   4    0.18    0.60
  -2  19  -5   -0.10    0.77
  -2  19  -5    0.17    0.80
   2  19   5   -0.46    0.59
   2 -19   5   -0.34    0.65
   2 -19   5    0.62    0.65
   2 -19   5   -0.57    0.65
  -2 -19  -5   -0.69    0.41
   2  20  -5    0.77    0.92
  -2  20   5    2.05    0.80
   2  20  -5    1.43    1.04
  -2 -20   5    2.36    0.81
  -2 -20   5    0.56    0.76
   2 -20  -5    1.72    0.81
  -2  20   4    1.38    0.73
   2  20  -4   -0.01    0.69
   2  20  -4    0.71    0.74
   2 -20  -4    0.25    0.65
  -2 -20   4   -0.15    0.56
  -2 -20   4    0.68    0.67
  -2  20   3    5.29    1.04
   2  20  -3    4.68    1.15
   2  20  -3    4.01    1.14
  -2  20   3    3.04    0.76
   2 -20  -3    3.78    0.99
  -2 -20   3    5.89    1.09
   2  20  -2   16.02    1.96
  -2  20   2   14.89    1.61
   2  20  -2   14.20    1.87
  -2  20   2   14.74    1.70
   2 -20  -2   11.89    1.54
  -2 -20   2   14.38    1.65
   2 -20  -2   18.43    1.96
  -2  20   1    1.76    0.69
  -2  20   1    1.37    0.65
   2  20  -1    1.60    0.77
   2  20  -1    2.06    0.82
   2 -20  -1    1.82    0.75
  -2 -20   1    1.54    0.70
   2 -20  -1    1.31    0.65
   2  20   0   15.20    1.77
  -2  20   0   11.91    1.54
  -2  20   0   12.57    1.55
   2  20   0   18.03    2.01
  -2 -20   0   14.01    1.57
   2 -20   0   10.47    1.50
   2 -20   0   15.46    1.81
   2 -20   0   11.79    1.55
   2  20   1    5.16    1.12
   2  20   1    5.31    1.16
  -2  20  -1    3.48    0.99
  -2  20  -1    3.17    0.91
   2 -20   1    5.31    1.09
  -2 -20  -1    4.67    1.00
  -2 -20  -1    6.11    1.08
   2 -20   1    5.08    1.09
   2 -20   1    4.68    1.09
   2  20   2    2.15    0.74
  -2  20  -2    2.31    0.86
  -2  20  -2    2.30    0.87
   2  20   2    3.47    0.93
   2 -20   2    4.49    1.17
   2 -20   2    2.47    0.96
  -2 -20  -2    2.12    0.72
   2 -20   2    1.57    0.73
   2  20   3   -0.05    0.47
  -2  20  -3   -0.27    0.59
   2  20   3    0.27    0.49
  -2  20  -3    0.51    0.63
   2 -20   3    0.10    0.56
  -2 -20  -3   -0.51    0.44
   2 -20   3    0.22    0.59
   2 -20   3   -0.09    0.51
   2  20   4   20.66    1.83
  -2  20  -4   23.61    2.20
  -2  20  -4   23.41    2.17
   2 -20   4   26.31    2.27
  -2 -20  -4   20.47    1.72
   2 -20   4   22.42    2.05
   2 -20   4   22.76    2.00
  -2  20  -5    2.15    1.07
   2  20   5    0.01    0.59
  -2  20  -5    0.33    0.75
  -2 -20  -5    1.47    0.70
   2 -20   5   -0.07    0.70
   2 -20   5    1.56    0.76
  -2  21   5    0.73    0.72
   2  21  -5    1.08    0.96
   2  21  -5    0.04    1.09
  -2 -21   5   -0.13    0.58
  -2 -21   5   -0.42    0.58
   2 -21  -5    0.89    0.74
   2  21  -4    2.08    1.10
  -2  21   4    1.10    0.72
   2  21  -4    1.59    1.49
  -2 -21   4    0.63    0.71
  -2 -21   4    1.12    0.69
   2 -21  -4    2.32    0.87
  -2  21   3    1.37    0.74
   2  21  -3    2.23    0.93
   2 -21  -3    2.69    0.90
  -2 -21   3    2.91    0.90
   2  21  -2    6.71    1.42
  -2  21   2    3.86    0.97
  -2  21   2    2.41    0.76
   2 -21  -2    5.06    1.06
  -2 -21   2    5.36    1.11
  -2  21   1    5.65    1.19
   2  21  -1    2.88    0.89
  -2  21   1    4.91    1.04
   2  21  -1    4.70    1.21
  -2 -21   1    3.08    0.95
   2 -21  -1    3.97    1.04
   2 -21  -1    3.83    1.03
   2  21   0    1.78    0.77
  -2  21   0    0.46    0.57
  -2  21   0    1.66    0.80
   2  21   0    0.74    0.65
   2 -21   0    0.64    0.53
  -2 -21   0   -0.07    0.50
   2 -21   0    0.41    0.55
   2 -21   0    1.00    0.66
   2  21   1   10.27    1.58
   2  21   1   12.73    1.75
  -2  21  -1   10.00    1.67
  -2 -21  -1    9.83    1.43
   2 -21   1    9.86    1.58
   2 -21   1    9.65    1.42
   2 -21   1   10.50    1.56
   2  21   2    0.70    0.62
  -2  21  -2    0.81    0.81
   2  21   2    1.20    0.64
   2 -21   2    0.67    0.60
   2 -21   2    0.67    0.67
  -2 -21  -2    1.09    0.62
   2 -21   2    1.41    0.69
  -2  21  -3    1.06    0.84
   2  21   3    0.43    0.67
   2 -21   3    0.35    0.67
   2 -21   3    0.17    0.71
  -2 -21  -3    0.56    0.57
   2 -21   3    2.20    0.83
  -2  21  -4   -0.46    0.64
   2  21   4   -0.46    0.58
   2 -21   4    0.15    0.69
   2 -21   4    0.40    0.71
  -2 -21  -4    0.57    0.61
   2 -21   4    0.60    0.62
   2  22  -4   -0.41    0.72
  -2  22   4   -0.39    0.50
   2 -22  -4   -0.63    0.53
  -2 -22   4    0.35    0.67
  -2 -22   4    0.08    0.67
   2  22  -3    0.70    0.80
  -2  22   3    0.42    0.62
  -2 -22   3    0.06    0.58
   2 -22  -3   -0.07    0.55
  -2  22   2    2.64    1.00
  -2  22   2    0.62    0.67
   2  22  -2    1.89    0.91
   2 -22  -2    1.26    0.71
  -2 -22   2    2.27    0.83
   2  22  -1   -0.06    0.66
   2  22  -1    0.45    0.62
  -2  22   1    0.53    0.58
  -2  22   1    1.18    0.72
  -2 -22   1    1.18    0.70
   2 -22  -1   -0.65    0.47
   2  22   0    5.28    1.21
  -2  22   0    5.29    1.13
  -2  22   0    5.50    1.18
   2  22   0    6.23    1.24
   2 -22   0    5.63    1.23
  -2 -22   0    7.11    1.23
   2 -22   0    4.47    1.02
  -2  22  -1    0.32    0.67
   2  22   1   -0.52    0.49
   2  22   1    1.10    0.70
   2 -22   1   -0.55    0.47
  -2 -22  -1    0.92    0.61
   2 -22   1    0.04    0.54
   2 -22   1    1.05    0.70
   2  22   2    3.94    1.06
  -2  22  -2    1.90    0.91
   2 -22   2    2.62    0.93
  -2 -22  -2    2.37    0.82
   2 -22   2    5.19    1.36
   2 -22   2    3.31    0.95
   2  22   3    3.15    1.00
  -2  22  -3    2.71    1.12
   2 -22   3    2.84    1.00
  -2 -22  -3    1.78    0.77
   2 -22   3    2.18    0.98
   2 -22   3    2.44    0.85
   2  23  -2    4.62    1.28
  -2  23   2    4.42    1.10
   2 -23  -2    6.10    1.29
  -2 -23   2    3.74    1.06
   2  23  -1    0.57    0.82
  -2  23   1    1.84    0.82
   2  23  -1    2.31    0.89
  -2  23   1    1.31    0.83
   2 -23  -1    1.18    0.76
  -2 -23   1    1.88    0.83
  -2  23   0    1.14    0.86
  -2  23   0    0.65    0.73
   2  23   0    0.22    0.65
   2  23   0    0.92    0.69
  -2 -23   0    1.00    0.73
   2 -23   0    1.62    0.78
   2 -23   0    0.69    0.69
   2  23   1    0.78    0.71
  -2  23  -1   -0.54    0.64
   2  23   1   -0.07    0.58
   2 -23   1    0.22    0.62
  -2 -23  -1    0.86    0.66
   2 -23   1    0.41    0.67
   2  23   2    3.19    1.04
  -2  23  -2    2.15    1.00
   2 -23   2    3.50    0.99
   2 -23   2    1.23    0.83
   2 -23   2    1.44    0.80
  -2 -23  -2    1.80    0.77
  -3   0  10    0.13    0.65
   3   0 -10   -0.13    0.53
   3   0  -9    0.52    0.55
  -3   0   9    0.12    0.56
   3   0  -8  107.30    4.22
  -3   0   8  107.21    4.39
  -3   0   7    0.18    0.46
   3   0  -7   -0.32    0.33
   3   0  -6   16.92    1.09
  -3   0   6   17.35    1.25
   3   0  -6   15.56    1.21
   3   0  -5   -0.19    0.23
   3   0  -5   -0.44    0.22
  -3   0   5    0.30    0.39
   3   0  -5   -0.08    0.26
   3   0  -5   -0.06    0.30
   3   0  -4   66.78    2.35
   3   0  -4   66.55    2.34
   3   0  -4   66.85    2.57
   3   0  -4   61.82    2.36
  -3   0   4   61.72    2.52
  -3   0   3    0.05    0.22
  -3   0   3    0.09    0.23
   3   0  -3    0.10    0.29
   3   0  -3    0.13    0.26
   3   0  -3   -0.39    0.26
   3   0  -3    0.21    0.18
  -3   0   3    0.02    0.26
   3   0  -2    0.23    0.25
  -3   0   2   -0.26    0.22
   3   0  -2    0.10    0.23
  -3   0   2    0.23    0.24
   3   0  -2   -0.02    0.25
   3   0  -2   -0.01    0.10
  -3   0   2    0.13    0.23
  -3   0   1   -0.47    0.22
  -3   0   1   -0.20    0.23
   3   0  -1    0.04    0.25
   3   0  -1   -0.28    0.09
   3   0  -1    0.08    0.23
  -3   0   1   -0.19    0.11
  -3   0   0   65.01    2.11
   3   0   0   63.02    2.09
  -3   0   0   58.21    2.24
   3   0   0   58.26    2.26
  -3   0   0   59.34    2.24
   3   0   0   62.28    2.26
   3   0   1   -0.43    0.24
  -3   0  -1   -0.45    0.23
  -3   0  -1   -0.33    0.19
  -3   0  -1   -0.94    0.27
   3   0   1   -0.63    0.32
  -3   0  -1   -0.67    0.25
   3   0   1   -0.67    0.19
   3   0   2  154.25    5.29
  -3   0  -2  163.09    5.34
  -3   0  -2  157.01    5.33
  -3   0  -2  162.28    5.35
   3   0   2  152.53    5.32
   3   0   2  159.97    5.31
   3   0   3    0.15    0.27
   3   0   3   -0.24    0.31
  -3   0  -3   -0.25    0.31
  -3   0  -3    0.00    0.30
  -3   0  -3    0.69    0.38
   3   0   3    0.06    0.33
   3   0   3   -0.07    0.34
  -3   0  -4    5.27    0.72
  -3   0  -4    5.70    0.71
   3   0   4    5.72    0.69
  -3   0  -4    5.17    0.48
   3   0   4    5.97    0.72
   3   0   4    5.39    0.66
   3   0   4    6.75    0.79
  -3   0  -4    6.00    0.67
  -3   0  -4    6.76    0.78
  -3   0  -5   -0.35    0.27
  -3   0  -5   -0.47    0.20
  -3   0  -5   -0.42    0.36
  -3   0  -5   -0.26    0.35
   3   0   5    0.41    0.42
   3   0   5    0.56    0.32
   3   0   5    0.19    0.34
  -3   0  -5    0.02    0.35
   3   0   5    0.01    0.36
   3   0   6   20.59    1.24
  -3   0  -6   19.41    1.36
  -3   0  -6   17.85    1.02
  -3   0  -6   17.65    1.45
   3   0   6   16.10    1.67
   3   0   6   20.22    1.38
   3   0   6   16.87    1.20
  -3   0  -6   18.36    1.29
  -3   0  -7    0.22    0.32
  -3   0  -7   -0.01    0.56
  -3   0  -7    0.03    0.43
  -3   0  -7   -0.08    0.51
   3   0   7    0.31    0.41
  -3   0  -7    0.09    0.47
   3   0   7   -0.13    0.50
  -3   0  -8   17.72    1.22
  -3   0  -8   16.57    1.43
  -3   0  -8   15.84    1.52
   3   0   8   17.06    1.53
   3   0   8   17.53    1.28
  -3   0  -8   15.44    1.71
  -3   0  -8   18.53    1.36
  -3   0  -9    0.18    0.64
  -3   0  -9    0.88    0.72
  -3   0  -9    1.17    0.65
   3   0   9   -0.35    0.59
   3   0  10    2.82    1.02
  -3   0 -10    3.54    0.87
  -3   0 -10    2.72    1.05
   3   1 -10   13.23    1.32
  -3   1  10   13.46    1.55
   3   1 -10   11.27    1.31
  -3  -1  10   11.17    1.51
   3  -1 -10   10.12    1.32
   3   1  -9    7.99    1.04
   3   1  -9    6.48    0.95
  -3   1   9    6.27    1.07
   3   1  -9    7.06    0.94
  -3  -1   9    6.21    1.11
   3  -1  -9    7.87    1.07
   3   1  -8   22.41    1.49
  -3   1   8   21.11    1.59
   3   1  -8   24.59    1.47
   3   1  -8   23.04    1.49
   3  -1  -8   23.02    1.55
  -3  -1   8   20.58    1.61
   3   1  -7    4.24    0.63
   3   1  -7    3.20    0.61
   3   1  -7    4.47    0.68
   3   1  -7    4.73    0.70
  -3   1   7    4.33    0.77
  -3  -1   7    4.08    0.78
   3  -1  -7    4.15    0.69
   3   1  -6   48.17    2.34
   3   1  -6   52.86    2.13
   3   1  -6   46.78    2.10
   3   1  -6   48.82    2.10
   3   1  -6   50.58    2.07
   3   1  -6   49.89    2.08
  -3   1   6   50.99    2.30
   3  -1  -6   45.42    2.14
  -3  -1   6   48.75    2.07
   3  -1  -6   48.61    2.32
   3  -1  -6   51.80    2.15
  -3  -1   6   52.01    2.36
   3   1  -5    3.28    0.50
   3   1  -5    2.31    0.44
  -3   1   5    2.23    0.52
   3   1  -5    1.97    0.50
   3   1  -5    2.13    0.44
   3   1  -5    2.19    0.43
   3   1  -5    1.89    0.45
  -3  -1   5    2.44    0.42
   3  -1  -5    2.95    0.47
  -3  -1   5    2.78    0.58
  -3  -1   5    2.03    0.37
   3  -1  -5    2.70    0.55
   3   1  -4    3.94    0.49
   3   1  -4    4.35    0.62
   3   1  -4    2.46    0.43
  -3   1   4    3.22    0.53
   3   1  -4    3.07    0.46
   3   1  -4    4.60    0.48
  -3  -1   4    3.62    0.46
   3  -1  -4    3.36    0.53
   3  -1  -4    4.29    0.47
  -3  -1   4    4.00    0.61
  -3  -1   4    3.88    0.42
  -3  -1   4    3.70    0.45
   3   1  -3    5.64    0.39
   3   1  -3    3.62    0.45
   3   1  -3    4.27    0.51
   3   1  -3    4.87    0.56
  -3   1   3    5.61    0.57
  -3  -1   3    5.42    0.50
   3  -1  -3    4.39    0.41
  -3  -1   3    4.09    0.47
   3  -1  -3    5.02    0.54
  -3  -1   3    4.71    0.38
  -3  -1   3    5.10    0.55
   3   1  -2   46.60    1.80
   3   1  -2   47.21    1.84
  -3   1   2   47.06    1.72
  -3   1   2   46.39    1.71
   3   1  -2   49.89    1.80
  -3  -1   2   49.37    1.81
   3  -1  -2   49.27    1.75
  -3  -1   2   49.29    1.78
   3  -1  -2   48.35    1.79
  -3  -1   2   47.04    1.79
   3  -1  -2   48.62    1.76
   3   1  -1   20.37    0.97
  -3   1   1   21.29    0.97
  -3   1   1   18.34    0.79
  -3   1   1   21.83    0.97
   3   1  -1   21.05    0.85
   3   1  -1   20.91    1.00
   3  -1  -1   22.80    1.00
   3  -1  -1   20.99    1.01
   3  -1  -1   18.37    0.78
  -3  -1   1   20.40    0.98
  -3  -1   1   20.73    0.96
  -3  -1   1   22.93    0.72
  -3   1   0    1.79    0.37
  -3   1   0    2.68    0.33
   3   1   0    2.66    0.42
   3   1   0    2.36    0.41
  -3   1   0    2.35    0.39
   3   1   0    2.47    0.23
   3   1   0    3.65    0.33
   3  -1   0    2.52    0.40
   3  -1   0    2.17    0.28
  -3  -1   0    2.51    0.38
  -3  -1   0    2.71    0.30
  -3  -1   0    2.01    0.37
  -3  -1   0    1.92    0.23
   3  -1   0    2.31    0.33
   3  -1   0    2.71    0.41
   3   1   1   17.22    0.88
  -3   1  -1   16.90    0.97
   3   1   1   16.29    0.97
  -3   1  -1   15.94    0.74
  -3   1  -1   16.79    0.97
  -3   1  -1   17.93    0.92
   3   1   1   17.37    0.78
  -3  -1  -1   18.52    0.82
   3  -1   1   17.27    0.91
   3  -1   1   18.69    1.02
  -3  -1  -1   19.13    1.00
  -3  -1  -1   18.07    1.02
   3  -1   1   16.40    0.74
   3  -1   1   16.99    1.01
  -3  -1  -1   18.69    0.90
   3   1   2   55.41    2.08
   3   1   2   58.32    2.23
  -3   1  -2   55.72    2.24
   3   1   2   57.97    2.20
   3   1   2   54.68    2.18
  -3   1  -2   54.87    1.94
  -3   1  -2   57.46    2.26
  -3   1  -2   55.82    2.23
   3  -1   2   56.62    1.92
  -3  -1  -2   54.15    2.18
  -3  -1  -2   58.37    2.11
  -3  -1  -2   57.03    2.22
   3  -1   2   53.90    2.23
   3  -1   2   55.22    2.18
  -3  -1  -2   59.95    2.24
  -3   1  -3    1.26    0.28
   3   1   3    1.70    0.42
   3   1   3    1.83    0.46
   3   1   3    1.81    0.41
  -3   1  -3    1.47    0.46
  -3   1  -3    1.43    0.45
   3   1   3    1.83    0.41
  -3   1  -3    1.73    0.46
  -3  -1  -3    1.69    0.46
  -3  -1  -3    1.47    0.42
  -3  -1  -3    1.47    0.38
   3  -1   3    1.68    0.42
   3  -1   3    0.73    0.40
   3  -1   3    1.18    0.42
  -3  -1  -3    1.58    0.38
   3  -1   3    1.95    0.49
   3   1   4    0.20    0.35
   3   1   4   -0.06    0.33
  -3   1  -4    0.05    0.22
   3   1   4    0.28    0.30
   3   1   4   -0.06    0.32
  -3   1  -4   -0.22    0.34
  -3   1  -4   -0.02    0.32
  -3   1  -4    0.19    0.37
  -3  -1  -4   -0.33    0.32
  -3  -1  -4    0.36    0.37
   3  -1   4    0.17    0.40
   3  -1   4   -0.06    0.32
  -3  -1  -4   -0.14    0.26
   3  -1   4    0.41    0.37
  -3  -1  -4    0.21    0.32
   3  -1   4   -0.30    0.32
  -3   1  -5    0.84    0.45
  -3   1  -5    0.10    0.37
   3   1   5    0.52    0.33
  -3   1  -5    0.08    0.25
  -3   1  -5    0.07    0.45
   3   1   5    0.19    0.37
   3   1   5   -0.10    0.33
   3   1   5   -0.13    0.31
  -3  -1  -5   -0.21    0.26
   3  -1   5    0.02    0.38
  -3  -1  -5    0.38    0.38
   3  -1   5    0.06    0.33
   3  -1   5    0.27    0.37
   3  -1   5    0.69    0.43
  -3  -1  -5   -0.19    0.37
  -3  -1  -5   -0.10    0.21
  -3  -1  -5    0.13    0.40
  -3   1  -6    2.17    0.59
   3   1   6    3.28    0.70
  -3   1  -6    1.59    0.59
   3   1   6    2.35    0.54
  -3   1  -6    2.59    0.72
  -3   1  -6    1.64    0.42
   3  -1   6    1.36    0.56
   3  -1   6    2.97    0.59
   3  -1   6    2.17    0.61
  -3  -1  -6    1.82    0.39
   3  -1   6    2.61    0.57
  -3  -1  -6    1.87    0.60
  -3  -1  -6    1.78    0.59
  -3  -1  -6    1.61    0.54
  -3   1  -7   27.12    1.42
  -3   1  -7   25.11    1.81
  -3   1  -7   24.09    1.52
  -3   1  -7   24.08    1.68
   3   1   7   26.80    1.48
   3   1   7   27.27    1.70
  -3   1  -7   22.62    1.63
  -3  -1  -7   25.90    1.67
  -3  -1  -7   23.75    1.58
   3  -1   7   25.69    1.73
   3  -1   7   26.05    1.58
  -3  -1  -7   25.37    1.32
  -3  -1  -7   23.84    1.80
   3  -1   7   25.63    1.49
  -3   1  -8    6.08    1.02
  -3   1  -8    8.63    1.19
  -3   1  -8    7.61    1.23
  -3   1  -8    9.04    0.92
  -3   1  -8    5.87    0.90
   3   1   8    9.31    1.19
  -3  -1  -8    8.42    1.07
  -3  -1  -8    8.59    1.14
   3  -1   8    8.42    1.21
  -3  -1  -8    8.46    0.98
  -3  -1  -8    7.21    0.83
  -3  -1  -8    7.07    1.16
   3  -1   8    5.86    0.87
   3   1   9   11.10    1.41
  -3   1  -9   11.65    1.29
  -3   1  -9    9.35    1.44
  -3   1  -9    8.89    1.27
  -3   1  -9   13.25    1.34
  -3  -1  -9   10.07    1.32
   3  -1   9   13.30    1.59
  -3  -1  -9   12.33    1.66
  -3   1 -10    7.75    1.36
  -3   1 -10   10.68    1.33
   3   1  10    7.46    1.38
  -3   1 -10   13.64    1.47
   3  -1  10    9.66    1.52
  -3  -1 -10   10.94    1.26
  -3  -1 -10    6.93    1.32
  -3   2  10    2.45    0.93
   3   2 -10    4.47    0.91
   3   2 -10    4.80    0.92
   3   2 -10    6.00    1.06
   3  -2 -10    5.17    1.03
  -3  -2  10    5.53    1.15
   3   2  -9    0.46    0.51
  -3   2   9   -0.32    0.54
   3   2  -9    0.56    0.54
   3   2  -9   -0.33    0.54
   3   2  -9   -0.39    0.51
   3  -2  -9    0.17    0.51
  -3  -2   9    0.67    0.72
   3   2  -8    2.60    0.64
   3   2  -8    3.19    0.68
   3   2  -8    3.58    0.74
   3   2  -8    2.79    0.64
  -3   2   8    3.30    0.78
   3   2  -8    3.62    0.69
  -3  -2   8    2.05    0.52
   3  -2  -8    2.82    0.68
  -3  -2   8    1.88    0.73
   3   2  -7    0.58    0.46
  -3   2   7    0.03    0.45
   3   2  -7    0.09    0.40
   3   2  -7    0.51    0.39
   3   2  -7   -0.12    0.38
   3   2  -7    0.58    0.42
  -3  -2   7    0.97    0.39
  -3  -2   7   -0.30    0.41
   3  -2  -7    0.28    0.36
   3   2  -6    0.52    0.46
   3   2  -6    0.77    0.39
   3   2  -6    0.22    0.33
  -3   2   6    0.42    0.41
   3   2  -6    0.79    0.41
   3   2  -6    1.43    0.40
   3   2  -6    0.79    0.41
   3  -2  -6    0.46    0.34
  -3  -2   6    0.76    0.40
  -3  -2   6    0.42    0.33
   3  -2  -6    0.73    0.41
  -3  -2   6    0.63    0.49
   3  -2  -6    0.04    0.27
  -3   2   5    3.67    0.60
   3   2  -5    4.58    0.58
   3   2  -5    3.40    0.55
   3   2  -5    3.45    0.52
   3   2  -5    4.95    0.57
   3   2  -5    3.34    0.66
   3   2  -5    3.61    0.57
  -3  -2   5    4.03    0.48
   3  -2  -5    5.38    0.64
  -3  -2   5    3.00    0.59
   3  -2  -5    3.15    0.51
   3  -2  -5    3.60    0.61
  -3  -2   5    3.74    0.52
   3   2  -4    5.00    0.47
  -3   2   4    6.57    0.69
   3   2  -4    5.59    0.62
   3   2  -4    4.42    0.58
   3   2  -4    5.42    0.65
   3   2  -4    5.07    0.57
   3   2  -4    4.41    0.54
  -3  -2   4    6.71    0.52
   3  -2  -4    6.53    0.71
  -3  -2   4    5.41    0.58
   3  -2  -4    6.87    0.66
  -3  -2   4    6.49    0.60
  -3  -2   4    6.29    0.71
   3  -2  -4    6.69    0.56
   3   2  -3    0.26    0.29
   3   2  -3    0.68    0.33
   3   2  -3    0.42    0.33
   3   2  -3    0.73    0.18
  -3   2   3    0.14    0.23
   3  -2  -3    0.61    0.31
  -3  -2   3    0.20    0.32
  -3  -2   3    0.52    0.32
  -3  -2   3    0.45    0.27
   3  -2  -3    0.94    0.28
  -3  -2   3    0.58    0.19
   3   2  -2    6.85    0.61
   3   2  -2    6.58    0.56
   3   2  -2    7.12    0.68
  -3   2   2    7.72    0.52
  -3  -2   2    6.78    0.61
   3  -2  -2    7.92    0.58
   3  -2  -2    7.41    0.57
  -3  -2   2    8.39    0.65
  -3  -2   2    8.16    0.59
  -3  -2   2    6.89    0.35
   3  -2  -2    7.41    0.57
   3  -2  -2    8.13    0.46
  -3   2   1    0.55    0.31
   3   2  -1    0.38    0.30
   3   2  -1    0.44    0.21
  -3   2   1    0.65    0.30
   3   2  -1    0.05    0.28
  -3  -2   1   -0.03    0.26
   3  -2  -1    0.22    0.19
   3  -2  -1    1.09    0.33
   3  -2  -1    0.39    0.30
  -3  -2   1    0.50    0.29
  -3  -2   1    0.45    0.19
   3  -2  -1    0.44    0.32
  -3   2   0    9.59    0.72
   3   2   0    8.53    0.49
  -3   2   0    9.83    0.70
  -3   2   0    8.20    0.58
  -3   2   0    9.09    0.63
   3   2   0    8.81    0.68
   3   2   0    9.92    0.72
   3  -2   0    7.96    0.69
  -3  -2   0    8.80    0.53
   3  -2   0    7.38    0.60
  -3  -2   0    8.58    0.66
  -3  -2   0    8.91    0.69
   3  -2   0    9.04    0.72
   3  -2   0    9.04    0.57
  -3  -2   0    8.81    0.54
  -3   2  -1    1.51    0.40
   3   2   1    1.23    0.41
  -3   2  -1    1.96    0.38
   3   2   1    1.42    0.32
   3   2   1    1.48    0.27
  -3   2  -1    1.15    0.26
  -3   2  -1    1.93    0.40
   3  -2   1    1.53    0.40
   3  -2   1    1.45    0.45
  -3  -2  -1    1.98    0.40
  -3  -2  -1    1.71    0.31
  -3  -2  -1    1.03    0.38
   3  -2   1    2.22    0.39
   3  -2   1    1.28    0.28
  -3  -2  -1    1.49    0.33
   3   2   2    6.17    0.62
  -3   2  -2    5.76    0.65
  -3   2  -2    5.39    0.66
   3   2   2    4.96    0.61
   3   2   2    5.31    0.50
  -3   2  -2    5.33    0.68
   3   2   2    5.58    0.61
  -3   2  -2    5.55    0.48
   3   2   2    7.31    0.65
   3  -2   2    5.16    0.66
  -3  -2  -2    4.10    0.49
   3  -2   2    5.66    0.62
  -3  -2  -2    6.95    0.72
  -3  -2  -2    4.25    0.54
  -3  -2  -2    6.46    0.70
   3  -2   2    5.21    0.47
   3   2   3    0.35    0.34
   3   2   3   -0.11    0.30
   3   2   3    0.38    0.32
  -3   2  -3    0.37    0.24
  -3   2  -3   -0.07    0.34
   3   2   3    0.40    0.30
  -3   2  -3    0.05    0.34
  -3   2  -3    0.29    0.36
  -3  -2  -3    0.25    0.30
  -3  -2  -3    0.17    0.38
  -3  -2  -3    0.32    0.37
   3  -2   3    0.23    0.37
  -3  -2  -3    0.37    0.34
   3  -2   3   -0.01    0.37
   3  -2   3    0.16    0.25
   3   2   4    8.62    0.77
  -3   2  -4    8.15    0.88
  -3   2  -4    8.96    0.67
   3   2   4    8.92    0.84
  -3   2  -4    8.18    0.90
   3   2   4    8.76    0.79
  -3   2  -4    9.27    0.97
   3   2   4    9.39    0.77
  -3  -2  -4    7.96    0.83
  -3  -2  -4    7.96    0.84
   3  -2   4    9.90    0.92
  -3  -2  -4    8.60    0.82
   3  -2   4    8.85    0.95
   3  -2   4    7.79    0.83
  -3  -2  -4    6.67    0.79
   3  -2   4    7.95    0.90
  -3   2  -5    1.78    0.58
   3   2   5    2.40    0.58
   3   2   5    1.50    0.50
   3   2   5    2.14    0.46
  -3   2  -5    0.99    0.36
  -3   2  -5    1.53    0.53
  -3   2  -5    1.86    0.61
   3   2   5    1.97    0.44
  -3  -2  -5    1.54    0.50
   3  -2   5    1.98    0.51
  -3  -2  -5    1.98    0.49
   3  -2   5    2.27    0.56
   3  -2   5    2.51    0.59
  -3  -2  -5    2.03    0.60
   3  -2   5    2.61    0.60
  -3  -2  -5    1.40    0.48
  -3   2  -6   -0.07    0.40
  -3   2  -6    0.26    0.46
  -3   2  -6   -0.14    0.37
  -3   2  -6    0.32    0.33
  -3   2  -6   -0.18    0.43
   3   2   6   -0.07    0.41
  -3  -2  -6    0.16    0.47
  -3  -2  -6    0.43    0.40
   3  -2   6   -0.14    0.45
   3  -2   6    0.15    0.38
  -3  -2  -6   -0.52    0.37
   3  -2   6   -0.26    0.37
  -3   2  -7    2.29    0.54
  -3   2  -7    3.16    0.84
  -3   2  -7    2.02    0.65
  -3   2  -7    1.74    0.66
  -3   2  -7    2.47    0.64
   3   2   7    3.08    0.75
   3  -2   7    2.82    0.62
   3  -2   7    3.59    0.78
  -3  -2  -7    1.66    0.72
   3  -2   7    2.85    0.66
  -3  -2  -7    1.60    0.61
  -3  -2  -7    1.89    0.43
  -3  -2  -7    2.71    0.71
   3   2   8    0.38    0.55
  -3   2  -8    1.60    0.82
  -3   2  -8    2.03    0.72
  -3   2  -8    0.75    0.49
  -3   2  -8    1.15    0.73
  -3   2  -8    1.36    0.71
  -3  -2  -8    0.95    0.69
   3  -2   8    0.75    0.55
  -3  -2  -8   -0.25    0.51
  -3  -2  -8    0.32    0.42
   3  -2   8    1.93    0.61
   3  -2   8    0.58    0.68
  -3  -2  -8    0.38    0.55
  -3   2  -9    7.14    1.82
  -3   2  -9    6.80    1.09
   3   2   9    5.24    1.00
  -3   2  -9    7.26    1.31
  -3   2  -9    7.37    1.10
  -3  -2  -9    4.24    1.07
  -3  -2  -9    5.44    1.01
   3  -2   9    4.97    1.12
  -3   2 -10   -0.14    0.71
  -3   2 -10   -0.26    0.62
   3   2  10   -0.03    0.70
  -3   2 -10   -0.56    0.73
  -3  -2 -10   -0.14    0.61
  -3  -2 -10   -0.19    0.82
   3  -2  10   -0.86    0.71
   3   3 -10   18.36    1.55
   3   3 -10   21.97    1.80
   3   3 -10   23.01    1.75
   3   3 -10   18.97    1.52
  -3   3  10   17.29    1.78
   3  -3 -10   18.10    1.68
  -3  -3  10   19.33    2.02
   3   3  -9   10.13    1.22
  -3   3   9    7.59    1.16
   3   3  -9    7.64    1.09
   3   3  -9    6.78    0.98
   3   3  -9   10.20    1.13
  -3  -3   9    7.94    1.24
   3  -3  -9    9.04    1.20
   3   3  -8   60.16    2.75
   3   3  -8   58.91    2.68
   3   3  -8   63.56    2.84
  -3   3   8   53.73    2.78
   3   3  -8   62.17    2.78
   3   3  -8   63.89    2.71
  -3  -3   8   58.95    2.95
  -3  -3   8   61.33    2.67
   3  -3  -8   61.66    2.80
   3   3  -7    3.49    0.66
   3   3  -7    4.17    0.70
  -3   3   7    4.04    0.79
   3   3  -7    2.86    0.60
   3   3  -7    2.77    0.60
   3   3  -7    3.75    0.64
   3  -3  -7    2.88    0.63
  -3  -3   7    3.10    0.56
  -3  -3   7    3.32    0.75
   3   3  -6    0.04    0.44
   3   3  -6   -0.03    0.28
   3   3  -6   -0.11    0.37
  -3   3   6    0.02    0.38
   3   3  -6   -0.38    0.31
   3   3  -6    0.59    0.39
   3   3  -6   -0.28    0.33
   3  -3  -6    0.12    0.32
   3  -3  -6   -0.27    0.29
  -3  -3   6   -0.42    0.34
  -3  -3   6    0.08    0.29
  -3  -3   6    0.41    0.37
   3  -3  -6    0.00    0.34
   3   3  -5   13.04    1.05
   3   3  -5   13.15    0.97
   3   3  -5   12.63    0.95
   3   3  -5   13.68    0.99
   3   3  -5   11.94    0.98
   3   3  -5   13.74    0.84
  -3   3   5   13.95    1.00
  -3  -3   5   13.30    0.89
  -3  -3   5   13.63    1.05
  -3  -3   5   13.34    0.92
   3  -3  -5   11.87    0.94
   3  -3  -5   14.15    0.93
   3  -3  -5   13.14    0.90
  -3  -3   5   13.61    0.84
   3   3  -4    1.80    0.47
  -3   3   4    2.32    0.48
   3   3  -4    1.90    0.32
   3   3  -4    1.67    0.45
   3   3  -4    2.00    0.42
   3   3  -4    2.17    0.45
   3   3  -4    1.66    0.47
  -3  -3   4    1.80    0.40
   3  -3  -4    2.33    0.39
   3  -3  -4    1.92    0.45
  -3  -3   4    2.71    0.51
  -3  -3   4    2.42    0.47
  -3  -3   4    2.24    0.35
   3   3  -3    9.24    0.74
   3   3  -3    8.73    0.71
   3   3  -3    8.40    0.75
   3   3  -3    9.26    0.53
   3   3  -3    8.07    0.76
  -3  -3   3    8.42    0.54
   3  -3  -3    9.10    0.61
  -3  -3   3    9.44    0.72
   3  -3  -3    9.41    0.69
  -3  -3   3    9.08    0.72
  -3  -3   3    9.00    0.73
   3   3  -2    1.72    0.41
  -3   3   2    3.54    0.40
   3   3  -2    2.40    0.39
  -3   3   2    2.78    0.32
   3   3  -2    2.20    0.44
   3  -3  -2    2.35    0.46
   3  -3  -2    2.98    0.32
   3  -3  -2    3.08    0.40
   3  -3  -2    2.99    0.40
  -3  -3   2    2.11    0.42
  -3  -3   2    2.53    0.38
  -3  -3   2    2.59    0.43
  -3  -3   2    2.13    0.24
   3   3  -1   18.41    0.79
   3   3  -1   19.61    1.01
   3   3  -1   17.48    1.01
  -3   3   1   18.68    0.76
  -3   3   1   19.47    0.95
  -3   3   1   17.78    1.02
  -3   3   1   19.07    0.94
   3  -3  -1   17.42    1.01
  -3  -3   1   18.08    0.97
  -3  -3   1   18.86    0.78
  -3  -3   1   19.12    1.00
   3  -3  -1   18.09    0.93
   3  -3  -1   15.97    0.83
   3  -3  -1   19.45    0.96
   3   3   0    1.24    0.26
   3   3   0    1.30    0.36
  -3   3   0    1.55    0.38
   3   3   0    0.91    0.36
   3   3   0    0.69    0.21
  -3   3   0    1.48    0.40
  -3   3   0    0.88    0.29
  -3   3   0    0.89    0.32
   3  -3   0    0.62    0.30
  -3  -3   0    1.33    0.38
   3  -3   0    0.97    0.36
  -3  -3   0    1.05    0.36
   3  -3   0    0.75    0.32
   3  -3   0    1.17    0.31
  -3   3  -1   20.44    0.97
  -3   3  -1   20.39    1.03
   3   3   1   21.35    1.07
  -3   3  -1   19.13    1.13
   3   3   1   22.15    0.96
   3   3   1   20.73    1.06
  -3   3  -1   20.05    1.13
   3  -3   1   20.50    1.16
  -3  -3  -1   22.16    1.11
  -3  -3  -1   19.50    1.01
   3  -3   1   20.38    0.97
   3  -3   1   21.24    1.03
  -3  -3  -1   19.16    0.95
  -3  -3  -1   19.68    1.04
   3  -3   1   21.29    1.16
   3   3   2    3.89    0.54
   3   3   2    4.14    0.40
  -3   3  -2    3.27    0.40
  -3   3  -2    3.68    0.57
  -3   3  -2    4.52    0.63
  -3   3  -2    3.30    0.51
   3   3   2    4.24    0.60
   3   3   2    3.91    0.48
  -3  -3  -2    3.84    0.55
   3  -3   2    4.29    0.55
   3  -3   2    2.73    0.39
  -3  -3  -2    3.75    0.51
   3  -3   2    3.78    0.60
   3  -3   2    3.64    0.59
  -3  -3  -2    4.68    0.59
  -3  -3  -2    4.85    0.55
   3   3   3    0.20    0.30
  -3   3  -3   -0.41    0.32
   3   3   3   -0.40    0.27
  -3   3  -3   -0.11    0.24
   3   3   3   -0.11    0.25
   3   3   3   -0.43    0.29
  -3   3  -3    0.31    0.36
   3   3   3   -0.06    0.24
  -3   3  -3    0.62    0.39
   3  -3   3    0.12    0.28
   3  -3   3    0.22    0.26
   3  -3   3    0.07    0.38
   3  -3   3    0.01    0.12
  -3  -3  -3    0.25    0.32
  -3  -3  -3    0.11    0.26
  -3  -3  -3   -0.25    0.36
  -3  -3  -3   -0.04    0.32
   3   3   4   15.32    0.97
   3   3   4   14.63    0.98
   3   3   4   15.59    0.96
  -3   3  -4   15.89    0.95
  -3   3  -4   16.19    1.19
  -3   3  -4   15.58    1.16
   3   3   4   15.74    1.12
  -3   3  -4   14.75    1.16
   3  -3   4   15.87    1.11
   3  -3   4   17.17    1.24
  -3  -3  -4   15.90    1.09
   3  -3   4   17.56    1.21
  -3  -3  -4   15.38    1.15
  -3  -3  -4   13.94    1.01
  -3  -3  -4   16.04    1.08
   3  -3   4   17.11    1.18
  -3   3  -5    4.66    0.69
  -3   3  -5    5.51    0.63
  -3   3  -5    5.84    0.88
   3   3   5    5.98    0.67
  -3   3  -5    6.13    0.87
   3   3   5    6.58    0.76
  -3   3  -5    5.75    0.83
  -3  -3  -5    6.20    0.79
  -3  -3  -5    5.88    0.87
   3  -3   5    5.20    0.76
   3  -3   5    3.44    0.62
  -3  -3  -5    4.89    0.71
  -3  -3  -5    5.72    0.75
   3  -3   5    5.85    0.87
   3  -3   5    5.05    0.74
  -3   3  -6    5.79    0.91
  -3   3  -6    3.65    0.71
  -3   3  -6    5.36    0.91
  -3   3  -6    4.67    0.65
  -3   3  -6    4.98    0.85
   3   3   6    6.39    0.82
  -3  -3  -6    4.63    0.78
   3  -3   6    4.81    0.78
   3  -3   6    6.75    0.92
  -3  -3  -6    4.09    0.81
   3  -3   6    4.79    0.87
   3   3   7    1.50    0.61
  -3   3  -7    1.22    0.46
  -3   3  -7    1.67    0.60
  -3   3  -7    0.71    0.64
  -3   3  -7    1.44    0.66
  -3   3  -7    1.60    0.68
  -3  -3  -7    1.12    0.60
   3  -3   7    1.46    0.57
  -3  -3  -7    1.28    0.61
   3  -3   7    1.32    0.52
   3  -3   7    2.86    0.80
  -3  -3  -7    1.98    0.69
  -3   3  -8    1.02    0.71
  -3   3  -8    1.67    0.67
   3   3   8    3.04    0.76
  -3   3  -8    2.00    0.69
  -3   3  -8    0.94    0.70
  -3   3  -8    0.56    0.51
  -3   3  -8    0.94    0.68
   3  -3   8    1.13    0.57
   3  -3   8    0.71    0.59
   3  -3   8    3.01    0.90
  -3  -3  -8    3.09    0.92
  -3  -3  -8    0.98    0.62
  -3  -3  -8    1.04    0.45
  -3   3  -9    0.91    0.75
   3   3   9   -0.07    0.66
  -3   3  -9   -0.03    0.76
  -3   3  -9    0.86    0.70
   3  -3   9    0.96    0.80
  -3  -3  -9    1.16    0.87
   3   4 -10   14.13    1.53
   3   4 -10   11.14    1.34
   3   4 -10   11.91    1.34
  -3   4  10   11.78    1.46
  -3  -4  10   12.32    1.61
   3  -4 -10   12.15    1.47
  -3   4   9    7.47    1.14
   3   4  -9   10.66    1.17
   3   4  -9    8.84    1.11
   3   4  -9    8.68    1.20
   3   4  -9    9.98    1.26
  -3  -4   9   10.11    1.37
   3  -4  -9    9.28    1.16
   3   4  -8    1.31    0.62
   3   4  -8    1.19    0.63
   3   4  -8    1.19    0.58
  -3   4   8    1.44    0.66
   3   4  -8    0.90    0.59
   3   4  -8    1.97    0.57
  -3  -4   8    1.03    0.64
   3  -4  -8    0.74    0.52
  -3  -4   8    0.45    0.46
   3   4  -7   -0.25    0.38
   3   4  -7   -0.31    0.38
  -3   4   7    0.30    0.48
   3   4  -7    0.85    0.50
   3   4  -7    0.25    0.34
   3   4  -7    0.11    0.45
  -3  -4   7   -0.39    0.39
  -3  -4   7   -0.05    0.33
   3  -4  -7    0.01    0.33
  -3   4   6    0.08    0.37
   3   4  -6   -0.03    0.40
   3   4  -6    0.77    0.35
   3   4  -6    0.33    0.36
   3   4  -6    0.20    0.46
   3   4  -6    0.19    0.41
   3   4  -6   -0.16    0.34
  -3  -4   6    0.39    0.30
  -3  -4   6    0.04    0.37
   3  -4  -6    0.47    0.32
  -3  -4   6   -0.05    0.40
   3  -4  -6    0.24    0.31
   3  -4  -6    0.07    0.38
   3   4  -5    1.93    0.48
  -3   4   5    2.48    0.46
   3   4  -5    1.70    0.51
   3   4  -5    2.02    0.54
   3   4  -5    1.21    0.45
   3   4  -5    3.50    0.58
   3   4  -5    3.30    0.49
  -3  -4   5    2.73    0.49
   3  -4  -5    4.04    0.57
  -3  -4   5    3.46    0.57
  -3  -4   5    2.65    0.59
   3  -4  -5    3.07    0.53
   3  -4  -5    2.78    0.53
  -3  -4   5    2.75    0.45
   3   4  -4    1.81    0.35
   3   4  -4    1.10    0.44
   3   4  -4    1.35    0.41
   3   4  -4    1.75    0.49
   3   4  -4    0.91    0.38
   3   4  -4    1.13    0.40
   3  -4  -4    1.03    0.36
  -3  -4   4    1.72    0.42
  -3  -4   4    1.38    0.43
  -3  -4   4    1.74    0.35
  -3  -4   4    2.02    0.48
   3  -4  -4    2.49    0.41
   3   4  -3    6.28    0.69
   3   4  -3    8.98    0.80
   3   4  -3    8.21    0.72
   3   4  -3    7.72    0.53
   3   4  -3    6.14    0.71
  -3   4   3    8.19    0.61
  -3  -4   3    7.30    0.70
   3  -4  -3    8.99    0.60
   3  -4  -3    7.78    0.93
  -3  -4   3    7.64    0.71
   3  -4  -3    8.48    0.64
  -3  -4   3    8.91    0.76
  -3  -4   3    8.08    0.53
   3   4  -2   87.76    3.33
  -3   4   2   92.84    3.09
   3   4  -2   87.22    3.29
  -3   4   2   90.65    3.07
   3   4  -2   93.57    3.22
   3   4  -2   91.83    3.18
  -3  -4   2   89.36    3.27
   3  -4  -2   92.72    3.10
  -3  -4   2   93.56    3.16
  -3  -4   2   88.80    3.01
   3  -4  -2   96.55    3.45
   3  -4  -2   90.62    3.11
   3  -4  -2   92.21    3.07
  -3  -4   2   93.34    3.31
  -3   4   1   14.60    0.72
  -3   4   1   14.79    0.84
  -3   4   1   15.40    0.97
   3   4  -1   15.02    0.91
  -3   4   1   14.28    0.86
   3   4  -1   14.46    0.71
   3   4  -1   14.09    0.77
   3   4  -1   14.32    0.94
   3  -4  -1   16.54    0.89
  -3  -4   1   14.51    0.90
  -3  -4   1   14.79    0.70
   3  -4  -1   13.22    0.78
   3  -4  -1   14.85    0.92
  -3  -4   1   15.03    0.93
   3  -4  -1   13.69    0.85
  -3   4   0    0.71    0.34
  -3   4   0    0.23    0.34
   3   4   0    0.52    0.23
   3   4   0    0.45    0.32
  -3   4   0    0.89    0.31
  -3   4   0    0.73    0.32
   3   4   0    0.81    0.28
   3   4   0    0.55    0.36
   3  -4   0    1.12    0.34
   3  -4   0    0.76    0.36
  -3  -4   0    0.86    0.25
   3  -4   0    0.81    0.40
   3  -4   0    0.98    0.28
  -3  -4   0    1.26    0.36
  -3  -4   0    0.87    0.36
  -3   4  -1   32.64    1.45
   3   4   1   32.09    1.21
   3   4   1   31.95    1.44
   3   4   1   33.04    1.47
  -3   4  -1   32.13    1.55
  -3   4  -1   33.38    1.57
  -3   4  -1   33.04    1.41
   3   4   1   32.81    1.36
   3  -4   1   33.54    1.58
  -3  -4  -1   33.33    1.43
  -3  -4  -1   33.06    1.20
  -3  -4  -1   32.89    1.39
   3  -4   1   31.89    1.58
   3  -4   1   32.05    1.40
   3  -4   1   31.34    1.41
  -3  -4  -1   32.19    1.47
  -3   4  -2   10.46    0.84
  -3   4  -2   12.13    0.95
   3   4   2   10.31    0.83
   3   4   2   11.13    0.75
  -3   4  -2    9.98    0.91
   3   4   2   11.56    0.59
  -3   4  -2   10.33    0.73
   3   4   2   12.51    0.88
  -3  -4  -2   10.67    0.83
   3  -4   2   12.26    0.83
  -3  -4  -2   12.56    0.81
  -3  -4  -2   11.15    0.85
   3  -4   2   11.70    0.77
  -3  -4  -2   11.57    0.79
  -3  -4  -2   11.68    0.63
   3  -4   2   11.57    0.97
   3  -4   2   11.50    0.97
  -3   4  -3    0.40    0.27
  -3   4  -3    0.01    0.34
   3   4   3    0.73    0.35
  -3   4  -3    0.57    0.40
   3   4   3    0.24    0.28
   3   4   3   -0.27    0.24
   3   4   3    0.07    0.34
  -3   4  -3    0.16    0.39
   3  -4   3    0.26    0.42
  -3  -4  -3    0.16    0.32
  -3  -4  -3    0.26    0.31
  -3  -4  -3   -0.43    0.30
   3  -4   3    0.12    0.28
   3  -4   3    0.25    0.37
   3  -4   3    0.14    0.30
  -3  -4  -3    0.25    0.30
  -3  -4  -3    0.38    0.37
  -3   4  -4   30.41    1.67
  -3   4  -4   31.70    1.75
   3   4   4   32.97    1.48
  -3   4  -4   31.63    1.48
  -3   4  -4   29.27    1.70
   3   4   4   30.51    1.41
  -3  -4  -4   30.78    1.55
   3  -4   4   30.11    1.69
  -3  -4  -4   27.86    1.54
   3  -4   4   33.35    1.70
  -3  -4  -4   30.09    1.64
  -3  -4  -4   30.39    1.48
  -3  -4  -4   29.76    1.48
   3  -4   4   30.02    1.66
  -3   4  -5    0.55    0.48
  -3   4  -5   -0.06    0.42
   3   4   5   -0.28    0.30
  -3   4  -5    0.06    0.34
  -3   4  -5   -0.09    0.38
  -3   4  -5   -0.13    0.41
   3  -4   5    0.39    0.37
  -3  -4  -5    0.02    0.37
   3  -4   5   -0.04    0.39
   3  -4   5    0.02    0.42
  -3  -4  -5   -0.26    0.34
   3  -4   5    0.22    0.43
  -3  -4  -5   -0.01    0.43
  -3  -4  -5    0.27    0.39
  -3  -4  -5    0.01    0.28
  -3   4  -6   73.14    3.26
  -3   4  -6   76.27    2.93
  -3   4  -6   70.52    3.20
  -3   4  -6   71.67    3.26
   3   4   6   68.45    2.91
  -3   4  -6   71.37    3.02
  -3  -4  -6   69.19    3.00
   3  -4   6   71.65    3.15
   3  -4   6   75.47    3.31
   3  -4   6   72.63    3.10
  -3  -4  -6   67.28    3.15
   3   4   7    1.82    0.62
  -3   4  -7   -0.27    0.58
  -3   4  -7   -0.51    0.47
  -3   4  -7    0.32    0.54
  -3   4  -7    1.71    0.55
  -3   4  -7    0.64    0.63
   3  -4   7    1.25    0.60
  -3  -4  -7    0.76    0.58
   3  -4   7   -0.13    0.40
  -3  -4  -7    1.11    0.59
   3  -4   7    0.70    0.58
  -3   4  -8    4.13    0.76
  -3   4  -8    3.06    0.80
  -3   4  -8    3.45    0.99
   3   4   8    5.61    0.93
  -3   4  -8    3.78    0.91
  -3   4  -8    2.27    0.85
  -3   4  -8    3.04    0.85
  -3  -4  -8    3.63    0.94
   3  -4   8    4.57    0.81
   3  -4   8    6.89    1.18
  -3  -4  -8    4.73    0.79
   3  -4   8    4.90    0.92
  -3   4  -9    0.52    0.76
   3   4   9    1.17    0.71
  -3   4  -9    1.28    0.72
  -3   4  -9    2.26    0.84
   3  -4   9    1.30    0.82
  -3  -4  -9    0.70    0.65
  -3  -4  -9    0.98    0.86
   3   5 -10    7.20    1.03
  -3   5  10    5.31    1.06
   3   5 -10    6.57    1.22
   3   5 -10    6.31    1.16
  -3  -5  10    5.99    1.22
   3  -5 -10    8.01    1.20
   3   5  -9   15.96    1.43
  -3   5   9   13.74    1.49
   3   5  -9   10.90    1.41
   3   5  -9   13.18    1.23
   3   5  -9   14.19    1.55
  -3  -5   9   10.82    1.40
   3  -5  -9   11.67    1.33
  -3   5   8   33.08    2.00
   3   5  -8   34.70    2.11
   3   5  -8   34.29    2.06
   3   5  -8   40.84    2.19
   3   5  -8   36.29    2.05
   3   5  -8   35.40    1.88
   3  -5  -8   34.38    2.00
  -3  -5   8   37.38    2.22
  -3  -5   8   34.19    1.85
   3   5  -7   43.09    2.07
   3   5  -7   47.66    2.31
   3   5  -7   43.77    2.29
   3   5  -7   50.69    2.41
  -3   5   7   44.69    2.22
   3   5  -7   47.95    2.38
   3  -5  -7   47.07    2.26
  -3  -5   7   47.07    2.43
  -3  -5   7   45.70    2.11
   3   5  -6    0.32    0.42
   3   5  -6    0.52    0.47
   3   5  -6    0.24    0.30
   3   5  -6   -0.12    0.34
   3   5  -6    0.14    0.34
   3   5  -6    0.34    0.44
   3   5  -6    0.68    0.45
  -3  -5   6   -0.11    0.34
  -3  -5   6   -0.33    0.38
   3  -5  -6    0.33    0.34
   3  -5  -6    0.06    0.32
  -3  -5   6    0.19    0.29
   3  -5  -6    0.06    0.31
   3   5  -5   -0.13    0.34
   3   5  -5   -0.21    0.36
   3   5  -5    0.23    0.30
   3   5  -5   -0.13    0.35
   3   5  -5   -0.03    0.22
   3   5  -5    0.33    0.33
   3   5  -5   -0.10    0.34
  -3  -5   5    0.97    0.45
   3  -5  -5   -0.02    0.25
  -3  -5   5   -0.05    0.27
  -3  -5   5   -0.23    0.34
   3  -5  -5   -0.09    0.24
  -3  -5   5   -0.38    0.27
   3   5  -4   23.21    1.32
   3   5  -4   20.94    1.34
   3   5  -4   20.60    1.28
   3   5  -4   21.70    1.31
   3   5  -4   20.35    1.19
   3   5  -4   22.51    1.30
  -3   5   4   19.79    1.10
   3   5  -4   22.18    1.08
  -3  -5   4   21.91    1.23
  -3  -5   4   21.14    1.26
   3  -5  -4   20.93    1.15
  -3  -5   4   21.89    1.07
  -3  -5   4   21.10    1.24
   3  -5  -4   20.99    1.11
   3  -5  -4   20.81    1.42
   3   5  -3    8.65    0.85
   3   5  -3    6.93    0.65
   3   5  -3    7.41    0.77
   3   5  -3    7.82    0.60
   3   5  -3    7.09    0.76
   3   5  -3    6.44    0.79
  -3   5   3    7.85    0.63
   3   5  -3    9.34    0.78
   3  -5  -3    7.84    0.59
  -3  -5   3    6.64    0.72
   3  -5  -3    8.05    0.91
   3  -5  -3    6.70    0.60
  -3  -5   3    8.30    0.75
  -3  -5   3    8.50    0.77
  -3  -5   3    7.68    0.55
   3   5  -2    9.26    0.87
  -3   5   2   10.73    0.68
  -3   5   2   10.57    0.67
  -3   5   2   10.69    0.69
   3   5  -2    9.55    0.74
   3   5  -2   10.74    0.87
  -3   5   2   10.24    0.90
  -3   5   2   11.56    0.64
   3   5  -2   10.08    0.74
  -3  -5   2   11.06    0.64
  -3  -5   2    9.69    0.71
   3  -5  -2   10.07    0.63
   3  -5  -2   10.56    0.71
   3  -5  -2   10.20    0.70
  -3  -5   2   11.58    0.87
  -3  -5   2   11.49    0.85
   3  -5  -2   10.42    0.91
  -3   5   1   16.65    1.04
   3   5  -1   16.08    1.05
  -3   5   1   17.31    0.84
   3   5  -1   16.76    1.02
  -3   5   1   16.96    0.93
  -3   5   1   17.16    0.95
   3   5  -1   15.73    0.88
   3  -5  -1   16.82    0.98
   3  -5  -1   15.89    0.90
   3  -5  -1   16.18    1.03
  -3  -5   1   17.30    1.03
   3  -5  -1   15.85    0.96
  -3  -5   1   16.21    0.89
  -3  -5   1   16.62    0.78
  -3  -5   1   16.42    1.00
  -3   5   0    2.81    0.47
   3   5   0    2.84    0.41
   3   5   0    2.49    0.47
   3   5   0    2.62    0.42
  -3   5   0    2.18    0.46
  -3   5   0    2.62    0.43
  -3   5   0    3.05    0.54
   3   5   0    2.50    0.46
  -3  -5   0    3.86    0.58
  -3  -5   0    3.03    0.50
   3  -5   0    3.51    0.61
   3  -5   0    2.45    0.40
  -3  -5   0    2.87    0.38
   3  -5   0    3.53    0.59
   3  -5   0    2.76    0.47
  -3   5  -1   33.63    1.67
   3   5   1   36.01    1.48
   3   5   1   34.52    1.56
   3   5   1   35.35    1.36
  -3   5  -1   33.54    1.52
  -3   5  -1   35.98    1.59
   3   5   1   33.59    1.53
  -3   5  -1   36.59    1.70
  -3  -5  -1   35.33    1.34
  -3  -5  -1   34.32    1.54
   3  -5   1   35.79    1.55
   3  -5   1   33.56    1.52
  -3  -5  -1   35.55    1.51
   3  -5   1   35.22    1.69
   3  -5   1   34.61    1.69
  -3  -5  -1   36.90    1.59
  -3   5  -2    6.16    0.72
   3   5   2    5.39    0.59
  -3   5  -2    4.46    0.66
   3   5   2    6.57    0.70
   3   5   2    5.93    0.65
  -3   5  -2    3.64    0.49
  -3   5  -2    4.98    0.71
   3  -5   2    4.15    0.56
  -3  -5  -2    5.69    0.63
  -3  -5  -2    6.04    0.69
  -3  -5  -2    6.26    0.72
   3  -5   2    3.84    0.66
   3  -5   2    4.73    0.55
  -3  -5  -2    4.51    0.55
   3  -5   2    5.31    0.74
  -3   5  -3    1.04    0.44
  -3   5  -3    1.18    0.38
   3   5   3    2.33    0.51
   3   5   3    2.40    0.47
  -3   5  -3    1.80    0.52
   3   5   3    1.46    0.33
   3   5   3    1.57    0.39
  -3   5  -3    1.57    0.47
  -3   5  -3    1.30    0.50
   3  -5   3    1.20    0.50
  -3  -5  -3    2.04    0.48
  -3  -5  -3    1.23    0.41
   3  -5   3    2.09    0.56
  -3  -5  -3    1.57    0.46
  -3  -5  -3    2.41    0.47
   3  -5   3    1.94    0.45
   3  -5   3    1.83    0.41
  -3  -5  -3    1.69    0.35
   3   5   4   11.94    0.81
  -3   5  -4   12.36    1.10
  -3   5  -4   11.79    0.99
  -3   5  -4   10.86    1.12
  -3   5  -4   11.72    0.90
  -3   5  -4   12.25    1.04
   3   5   4   11.10    0.89
  -3  -5  -4   11.37    0.86
   3  -5   4   12.24    0.89
   3  -5   4   11.69    1.10
  -3  -5  -4   11.34    0.99
  -3  -5  -4   11.06    0.94
   3  -5   4   10.57    0.99
  -3  -5  -4   10.18    0.87
  -3  -5  -4   12.70    0.86
  -3   5  -5    0.23    0.43
   3   5   5   -0.24    0.33
  -3   5  -5    0.15    0.44
  -3   5  -5    0.01    0.43
  -3   5  -5    0.02    0.47
  -3   5  -5    0.14    0.38
   3  -5   5   -0.11    0.41
   3  -5   5   -0.10    0.41
  -3  -5  -5    0.17    0.39
  -3  -5  -5    0.07    0.40
   3  -5   5    0.03    0.33
  -3  -5  -5    0.09    0.32
   3  -5   5    0.29    0.52
  -3  -5  -5    0.18    0.35
  -3   5  -6   18.56    1.52
  -3   5  -6   16.63    1.42
  -3   5  -6   16.99    1.23
  -3   5  -6   16.41    1.35
   3   5   6   20.30    1.27
  -3   5  -6   18.81    1.54
  -3  -5  -6   19.29    1.34
   3  -5   6   18.74    1.53
  -3  -5  -6   17.91    1.46
   3  -5   6   17.60    1.44
   3  -5   6   18.58    1.40
  -3  -5  -6   18.81    1.32
  -3   5  -7    1.47    0.69
  -3   5  -7    1.43    0.70
  -3   5  -7    0.63    0.57
  -3   5  -7   -0.03    0.46
  -3   5  -7    1.29    0.64
  -3   5  -7    1.16    0.66
   3   5   7    1.31    0.56
   3  -5   7    2.23    0.72
  -3  -5  -7    1.53    0.66
   3  -5   7    0.80    0.63
   3  -5   7    1.80    0.63
  -3   5  -8    7.00    1.23
  -3   5  -8    5.94    1.07
  -3   5  -8    5.66    1.03
  -3   5  -8    5.96    0.96
  -3   5  -8    5.15    1.57
   3   5   8    7.98    1.05
  -3   5  -8    7.55    1.22
   3  -5   8    6.76    1.15
  -3  -5  -8    5.96    0.86
   3  -5   8    7.95    1.16
  -3  -5  -8    7.27    1.18
   3  -5   8    6.91    1.22
  -3   5  -9    8.67    1.28
   3   5   9    7.38    1.13
  -3   5  -9    7.50    1.27
  -3   5  -9    8.19    1.28
  -3  -5  -9    6.77    0.99
  -3  -5  -9   10.38    1.61
   3  -5   9    8.71    1.41
   3   6 -10   -0.20    0.66
   3   6 -10   -0.14    0.56
   3   6 -10    0.51    0.83
   3  -6 -10   -0.12    0.75
   3  -6 -10    0.80    0.64
  -3  -6  10   -0.33    0.63
   3   6  -9    0.82    0.74
   3   6  -9    0.43    0.70
   3   6  -9    2.20    0.68
   3   6  -9    1.97    0.86
   3  -6  -9    2.33    0.69
  -3  -6   9    1.61    0.79
   3  -6  -9    1.82    0.84
   3   6  -8    0.03    0.47
   3   6  -8    0.93    0.65
   3   6  -8   -0.02    0.54
   3   6  -8   -0.08    0.56
   3   6  -8    1.38    0.67
  -3  -6   8    0.50    0.48
   3  -6  -8    0.51    0.57
  -3  -6   8    0.72    0.67
   3  -6  -8    0.94    0.53
   3   6  -7    0.47    0.56
   3   6  -7    0.85    0.44
   3   6  -7    0.06    0.43
   3   6  -7   -0.03    0.45
   3   6  -7   -0.16    0.45
  -3  -6   7    0.06    0.33
   3  -6  -7   -0.31    0.48
   3  -6  -7   -0.04    0.34
  -3  -6   7   -0.08    0.49
   3   6  -6    1.86    0.47
   3   6  -6    0.16    0.44
   3   6  -6    0.67    0.36
   3   6  -6    1.12    0.48
   3   6  -6    1.19    0.50
   3   6  -6    1.52    0.54
   3  -6  -6    1.73    0.66
   3  -6  -6    0.36    0.40
   3  -6  -6    1.02    0.45
  -3  -6   6    1.25    0.54
  -3  -6   6    1.00    0.40
   3  -6  -6    1.01    0.44
  -3  -6   6    1.01    0.45
   3   6  -5    0.17    0.36
   3   6  -5    0.23    0.26
   3   6  -5    0.54    0.46
   3   6  -5    0.08    0.42
   3   6  -5    0.38    0.32
   3   6  -5   -0.39    0.33
  -3   6   5    0.07    0.30
  -3  -6   5   -0.04    0.35
   3  -6  -5    0.13    0.29
  -3  -6   5    0.33    0.41
  -3  -6   5    0.30    0.37
  -3  -6   5    0.40    0.29
   3  -6  -5   -0.07    0.44
   3  -6  -5    0.05    0.28
   3   6  -4    5.21    0.72
   3   6  -4    6.58    0.83
   3   6  -4    4.42    0.69
  -3   6   4    6.27    0.67
   3   6  -4    4.28    0.71
   3   6  -4    5.19    0.58
   3   6  -4    5.58    0.75
  -3  -6   4    4.10    0.63
   3  -6  -4    5.69    0.86
  -3  -6   4    6.15    0.57
  -3  -6   4    4.68    0.67
   3  -6  -4    5.43    0.60
  -3  -6   4    4.11    0.67
   3  -6  -4    5.54    0.63
  -3   6   3    0.71    0.32
   3   6  -3    0.97    0.39
   3   6  -3    1.04    0.38
   3   6  -3    0.59    0.43
   3   6  -3    0.95    0.36
   3   6  -3    0.23    0.40
   3  -6  -3    0.34    0.23
   3  -6  -3    0.57    0.40
  -3  -6   3    0.45    0.27
  -3  -6   3    0.62    0.38
  -3  -6   3    0.40    0.34
  -3  -6   3    0.65    0.35
  -3   6   2   20.16    1.02
   3   6  -2   22.39    1.23
   3   6  -2   20.74    1.12
  -3   6   2   22.14    1.33
   3   6  -2   21.99    1.31
  -3   6   2   20.68    1.03
  -3   6   2   22.29    1.02
   3   6  -2   21.41    1.27
  -3   6   2   22.53    1.01
[truncated: 1,059,428 more chars]
