# Supplementary material for: A new compound in the BEDT-TTF family [BEDT-TTF = bis­(ethyl­enedi­thio)­tetra­thia­fulvalene] with a tetra­thio­cyanato­cuprate(II) anion, (BEDT-TTF)4[Cu(NCS)4]
Source: Acta Crystallogr E Crystallogr Commun. 2018 Nov 9;74(Pt 12):1755–8. doi: 10.1107/S2056989018015293 (PMC6281084; doi:10.1107/S2056989018015293)
Supplement: Supplementary file 2 [file e-74-01755-Isup2.hkl]

data_I                                                                          
_shelx_title ' BC46_a.res in P2(1)/c'                                           
_shelx_refln_list_code          4                                               
_shelx_F_calc_maximum      631.60                                               
_exptl_crystal_F_000      1858.00                                               
_reflns_d_resolution_high  0.8838                                               
                                                                                
loop_                                                                           
 _space_group_symop_operation_xyz                                               
 'x, y, z'                                                                      
 '-x, y+1/2, -z+1/2'                                                            
 '-x, -y, -z'                                                                   
 'x, -y-1/2, z-1/2'                                                             
                                                                                
_cell_length_a    16.9036                                                       
_cell_length_b    21.0036                                                       
_cell_length_c     9.6205                                                       
_cell_angle_alpha  90.000                                                       
_cell_angle_beta  103.071                                                       
_cell_angle_gamma  90.000                                                       
                                                                                
_shelx_F_squared_multiplier     1.000                                           
                                                                                
loop_                                                                           
 _refln_index_h                                                                 
 _refln_index_k                                                                 
 _refln_index_l                                                                 
 _refln_F_squared_calc                                                          
 _refln_F_squared_meas                                                          
 _refln_F_squared_sigma                                                         
 _refln_observed_status                                                         
   2   0   0       9381.24       8044.31       191.00 o                         
   3   0   0      25076.18      24944.03       440.04 o                         
   4   0   0      35929.82      35641.16       516.06 o                         
   5   0   0     133316.62     130658.80      1715.55 o                         
   6   0   0       2862.96       3323.36       130.66 o                         
   7   0   0      35297.22      37175.50       533.31 o                         
   8   0   0       2364.99       2163.81       113.26 o                         
   9   0   0       4016.77       4165.71       155.44 o                         
  10   0   0       1525.78       1617.82       109.32 o                         
  11   0   0       1134.19       1052.57       105.55 o                         
  12   0   0       2325.44       2483.10       153.50 o                         
  13   0   0        110.53        275.46        86.97 o                         
  14   0   0       3685.65       3726.12       254.10 o                         
  15   0   0         86.29        386.98       126.03 o                         
  16   0   0       1635.09       1839.55       238.51 o                         
  17   0   0      14165.65      16896.97       521.82 o                         
  18   0   0      42122.65      49095.60      1792.43 o                         
   2   1   0        695.54        665.09        31.31 o                         
   3   1   0        960.43       1016.95        34.27 o                         
   4   1   0       4294.15       4228.12        72.75 o                         
   5   1   0      27489.52      25950.13       253.74 o                         
   6   1   0       2126.07       2575.65        71.74 o                         
   7   1   0      19494.74      19919.08       220.33 o                         
   8   1   0        156.82         64.22        40.10 o                         
   9   1   0       3249.07       3357.32       134.41 o                         
  10   1   0       5041.09       4844.33       122.74 o                         
  11   1   0      10322.84      10547.64       181.06 o                         
  12   1   0        146.88         65.83        54.45 o                         
  13   1   0       2377.09       2481.50       113.44 o                         
  14   1   0       3628.29       3601.21       137.80 o                         
  15   1   0       1980.58       2120.58       147.34 o                         
  16   1   0       1352.64       1479.43       126.78 o                         
  17   1   0       4520.67       5251.26       221.46 o                         
  18   1   0       3696.83       3633.14       207.96 o                         
   2   2   0       1604.44       1551.75        49.40 o                         
   3   2   0       3922.92       3589.02        65.21 o                         
   4   2   0       3072.02       2985.21        62.86 o                         
   5   2   0       2223.13       2334.88        64.02 o                         
   6   2   0       3414.95       3391.71        86.79 o                         
   7   2   0          3.04        -31.25        31.25 o                         
   8   2   0       2233.34       2283.67        74.59 o                         
   9   2   0       4750.31       4955.70       157.45 o                         
  10   2   0       1881.33       1732.27        85.67 o                         
  11   2   0         45.77          8.81        45.50 o                         
  12   2   0       2704.67       2599.80       110.57 o                         
  13   2   0       4174.08       3918.86       136.09 o                         
  14   2   0        179.16        171.98        68.14 o                         
  15   2   0       2087.20       2267.44       137.00 o                         
  16   2   0       1524.69       1594.42       130.36 o                         
  17   2   0        675.71        731.15       117.75 o                         
  18   2   0          1.74          4.42       117.72 o                         
   1   3   0        952.84       1093.65        41.94 o                         
   2   3   0       1227.72       1395.43        40.66 o                         
   3   3   0        310.61        431.65        34.24 o                         
   4   3   0         57.56         25.67        28.22 o                         
   5   3   0       2148.71       2064.91        83.92 o                         
   6   3   0      51642.58      53654.03       486.23 o                         
   7   3   0         49.63         63.24        33.61 o                         
   8   3   0       1520.32       1675.62        66.12 o                         
   9   3   0       1903.22       2058.49        86.78 o                         
  10   3   0        274.10        252.88        44.10 o                         
  11   3   0       1635.44       1567.99        80.17 o                         
  12   3   0        145.44        137.97        60.68 o                         
  13   3   0       2484.96       2603.77       164.86 o                         
  14   3   0        355.93        317.50        75.14 o                         
  15   3   0         31.65         46.40        84.57 o                         
  16   3   0         92.66         78.74        98.90 o                         
  17   3   0        386.96        193.57       123.31 o                         
  18   3   0        101.25         74.75       121.29 o                         
   0   4   0         38.70        -19.65        19.65 o                         
   1   4   0        833.63       1001.37        36.66 o                         
   2   4   0       2789.17       2805.06        61.70 o                         
   3   4   0        349.52        315.97        32.87 o                         
   4   4   0       2230.02       2475.66        83.57 o                         
   5   4   0      16210.65      16259.29       183.83 o                         
   6   4   0     155776.00     154808.73      1333.65 o                         
   7   4   0       6734.24       7465.21       130.12 o                         
   8   4   0      23308.92      23835.77       289.66 o                         
   9   4   0       3358.86       3134.43       140.49 o                         
  10   4   0       5615.67       5622.67       139.23 o                         
  11   4   0     111010.65     109340.68      1095.52 o                         
  12   4   0      79600.25      77852.59       861.31 o                         
  13   4   0       3119.38       3185.89       148.82 o                         
  14   4   0      15480.33      15263.48       342.91 o                         
  15   4   0          2.03          0.15        81.45 o                         
  16   4   0       9983.36      10721.87       290.96 o                         
  17   4   0         15.97        -44.21        94.38 o                         
  18   4   0       1772.53       1834.37       197.55 o                         
   1   5   0          0.28        -11.66        21.06 o                         
   2   5   0       3084.41       3110.25        69.81 o                         
   3   5   0       1082.49       1159.74        48.95 o                         
   4   5   0         12.01         64.48        32.92 o                         
   5   5   0      20973.53      20865.55       234.21 o                         
   6   5   0      26596.34      26175.10       274.82 o                         
   7   5   0         37.33         15.10        34.48 o                         
   8   5   0         24.50         41.03        35.42 o                         
   9   5   0        284.31        259.58        49.31 o                         
  10   5   0        456.29        381.30        55.61 o                         
  11   5   0        197.57        224.58        60.17 o                         
  12   5   0       5685.02       5482.24       169.52 o                         
  13   5   0        251.31        225.90        73.83 o                         
  14   5   0       1380.44       1137.58       111.83 o                         
  15   5   0          2.00        -43.23        72.08 o                         
  16   5   0       1527.67       1259.17       131.18 o                         
  17   5   0       2281.13       2219.92       163.68 o                         
  18   5   0         18.48        -34.74       120.41 o                         
   0   6   0       3867.07       4333.21       102.14 o                         
   1   6   0        544.98        507.96        33.08 o                         
   2   6   0       4894.23       4891.78        84.98 o                         
   3   6   0        881.75        958.33        47.43 o                         
   4   6   0        394.16        421.34        41.24 o                         
   5   6   0        143.20        151.62        37.68 o                         
   6   6   0      10204.36      10102.94       146.79 o                         
   7   6   0        440.67        399.49        45.11 o                         
   8   6   0         32.04          8.95        35.52 o                         
   9   6   0       1264.44       1320.04        68.49 o                         
  10   6   0       1521.45       1450.80        76.26 o                         
  11   6   0        261.60        200.02        52.35 o                         
  12   6   0       1685.20       1593.26        92.94 o                         
  13   6   0        535.78        446.36        73.31 o                         
  14   6   0        117.67         69.08        64.56 o                         
  15   6   0        819.67        762.57        92.21 o                         
  16   6   0        527.30        499.88       122.70 o                         
  17   6   0        172.42        178.26       123.52 o                         
  18   6   0         55.86         67.04       143.97 o                         
   1   7   0       3130.54       3227.53        69.18 o                         
   2   7   0         53.38         50.06        29.50 o                         
   3   7   0        257.17        256.80        36.06 o                         
   4   7   0         48.25         28.03        32.07 o                         
   5   7   0      11625.77      11971.59       168.80 o                         
   6   7   0       1952.86       2303.14        81.99 o                         
   7   7   0         45.55         29.97        36.20 o                         
   8   7   0       3015.09       3020.06        96.72 o                         
   9   7   0       1236.39       1435.58        71.71 o                         
  10   7   0       3017.96       3024.26       103.75 o                         
  11   7   0       1806.15       1937.43        95.69 o                         
  12   7   0        335.13        438.96        71.94 o                         
  13   7   0       1012.78       1113.91       118.99 o                         
  14   7   0       2348.63       2340.58       174.13 o                         
  15   7   0         89.51        113.99        85.81 o                         
  16   7   0        133.13         73.72        92.30 o                         
  17   7   0       2767.22       3072.36       304.14 o                         
   0   8   0     286397.31     278189.62      2758.44 o                         
   1   8   0       5663.30       5659.98        91.89 o                         
   2   8   0      26935.12      28759.19       266.04 o                         
   3   8   0        435.38        383.84        40.51 o                         
   4   8   0       5723.17       5405.62       105.79 o                         
   5   8   0      36646.03      37143.22       370.61 o                         
   6   8   0       9423.81      10072.75       161.13 o                         
   7   8   0       2466.22       2499.32        91.80 o                         
   8   8   0       1562.14       1576.89        86.06 o                         
   9   8   0         31.87        -39.79        39.79 o                         
  10   8   0        311.78        317.07        54.10 o                         
  11   8   0       2038.88       2020.40       102.92 o                         
  12   8   0       1770.15       1704.61       103.94 o                         
  13   8   0       1081.35       1102.34        95.78 o                         
  14   8   0       4883.78       5038.20       182.03 o                         
  15   8   0         13.58         82.62        90.23 o                         
  16   8   0       2075.18       2267.34       163.50 o                         
  17   8   0       8219.41       9020.38       305.29 o                         
   1   9   0       9559.64       9179.00       123.76 o                         
   2   9   0       2894.55       3413.50       118.06 o                         
   3   9   0       1874.60       2050.59        68.26 o                         
   4   9   0        237.51        158.86        37.28 o                         
   5   9   0      11692.81      12027.80       170.55 o                         
   6   9   0      34648.20      35023.75       380.08 o                         
   7   9   0       6236.80       6208.39       132.96 o                         
   8   9   0        113.92        113.11        41.76 o                         
   9   9   0       4926.51       5216.73       157.98 o                         
  10   9   0       2078.19       2100.78       110.21 o                         
  11   9   0        669.41        699.95        76.57 o                         
  12   9   0       2082.21       2001.48       114.54 o                         
  13   9   0       2950.16       3060.91       141.67 o                         
  14   9   0       1914.93       1577.44       114.93 o                         
  15   9   0          1.30        -88.00        88.00 o                         
  16   9   0        631.50        482.74       116.93 o                         
  17   9   0       8539.46       8826.07       446.49 o                         
   0  10   0       7803.83       7510.73       153.73 o                         
   1  10   0       3053.69       3524.69        88.95 o                         
   2  10   0        145.72        154.24        33.14 o                         
   3  10   0       4037.50       4241.77        92.43 o                         
   4  10   0      10555.36      10689.67       154.61 o                         
   5  10   0       3963.99       4156.66       110.65 o                         
   6  10   0         59.30         58.63        39.73 o                         
   7  10   0         62.52         35.00        42.85 o                         
   8  10   0       5288.66       5429.18       143.40 o                         
   9  10   0       2997.14       2948.17       115.01 o                         
  10  10   0        939.70       1087.73        89.28 o                         
  11  10   0       1715.62       1735.62       110.06 o                         
  12  10   0       3009.31       3088.80       141.90 o                         
  13  10   0       4212.33       4190.12       169.51 o                         
  14  10   0       1456.83       1476.88       136.76 o                         
  15  10   0        120.95        -46.30        96.64 o                         
  16  10   0        554.38        516.35       144.33 o                         
   1  11   0          7.85         -0.96        26.99 o                         
   2  11   0        363.78        492.54        43.23 o                         
   3  11   0        699.64        847.03        51.39 o                         
   4  11   0          1.04         13.74        30.97 o                         
   5  11   0        928.17       1011.39        61.48 o                         
   6  11   0       9717.74       9824.14       158.26 o                         
   7  11   0          4.52         71.28        46.20 o                         
   8  11   0        260.81        244.40        60.17 o                         
   9  11   0       1592.07       1665.37        97.70 o                         
  10  11   0       2929.05       2974.54       131.06 o                         
  11  11   0       2243.18       2149.60       123.12 o                         
  12  11   0        591.25        448.10        98.25 o                         
  13  11   0       1559.30       1636.00       122.72 o                         
  14  11   0       1190.49       1069.90       127.57 o                         
  15  11   0        200.73        120.23       104.17 o                         
  16  11   0          0.32       -108.89       108.89 o                         
   0  12   0        180.08        191.52        48.30 o                         
   1  12   0       7596.09       7649.73       119.97 o                         
   2  12   0        145.76        149.95        35.13 o                         
   3  12   0       1123.81       1240.84        62.05 o                         
   4  12   0       7323.28       7459.24       127.24 o                         
   5  12   0        862.03        847.87        56.62 o                         
   6  12   0      31934.65      31378.20       352.67 o                         
   7  12   0        898.92        836.26        75.21 o                         
   8  12   0      24180.41      24149.19       355.40 o                         
   9  12   0       1077.55       1179.14       102.44 o                         
  10  12   0      10239.65       9859.83       242.26 o                         
  11  12   0      15007.82      15840.59       302.43 o                         
  12  12   0      10063.05      10358.42       248.44 o                         
  13  12   0       3416.29       3358.60       171.19 o                         
  14  12   0       1868.02       2037.49       166.55 o                         
  15  12   0        454.69        548.65       124.92 o                         
  16  12   0       2084.97       2262.94       202.84 o                         
   1  13   0       1499.81       1589.18        66.19 o                         
   2  13   0          7.29          0.49        30.15 o                         
   3  13   0       5925.68       5986.82       117.13 o                         
   4  13   0       1551.98       1620.59        72.87 o                         
   5  13   0      13943.22      13826.88       212.48 o                         
   6  13   0      36947.11      36300.56       410.63 o                         
   7  13   0       4056.59       4217.70       138.56 o                         
   8  13   0        765.49        841.21        85.33 o                         
   9  13   0         15.06        -49.71        61.52 o                         
  10  13   0         11.59          4.11        63.85 o                         
  11  13   0       2751.41       2703.90       150.28 o                         
  12  13   0      11851.92      12203.11       285.21 o                         
  13  13   0        236.81         65.24       102.65 o                         
  14  13   0        425.81        377.02       121.78 o                         
  15  13   0       3205.48       3325.64       215.30 o                         
   0  14   0         21.67         47.44        46.81 o                         
   1  14   0       6536.45       6440.46       121.50 o                         
   2  14   0      12916.81      12520.54       207.99 o                         
   3  14   0       5990.36       5976.42       136.56 o                         
   4  14   0        202.35        133.92        46.57 o                         
   5  14   0         60.44        119.81        46.99 o                         
   6  14   0      10846.50      11063.67       203.18 o                         
   7  14   0       5417.94       5706.17       162.84 o                         
   8  14   0        504.90        394.89        72.05 o                         
   9  14   0       1100.80       1019.11        99.69 o                         
  10  14   0       3330.79       3207.05       161.42 o                         
  11  14   0        146.97        162.20        80.21 o                         
  12  14   0        870.88        762.65       116.96 o                         
  13  14   0         21.63          6.98       106.41 o                         
  14  14   0         97.08        -30.21       112.39 o                         
  15  14   0        707.36        540.63       144.97 o                         
   1  15   0          4.69        -35.60        35.93 o                         
   2  15   0          6.38        -14.96        40.18 o                         
   3  15   0        186.42        126.93        47.07 o                         
   4  15   0          1.27        -42.63        42.63 o                         
   5  15   0        188.96        121.04        52.19 o                         
   6  15   0          0.54        -48.49        48.49 o                         
   7  15   0        547.88        582.40        74.10 o                         
   8  15   0        525.75        539.26        81.77 o                         
   9  15   0        362.51        303.50        80.23 o                         
  10  15   0         48.38         93.14        80.17 o                         
  11  15   0        277.34        184.14        93.10 o                         
  12  15   0        353.57         71.22       101.68 o                         
  13  15   0         90.28         97.52       108.86 o                         
  14  15   0         31.14       -107.09       107.09 o                         
   0  16   0      29312.95      27886.07       528.24 o                         
   1  16   0          9.98          1.83        41.29 o                         
   2  16   0          6.20         -3.67        43.49 o                         
   3  16   0       1672.24       1640.72       103.92 o                         
   4  16   0      17127.52      16734.95       286.92 o                         
   5  16   0         67.14         49.71        57.78 o                         
   6  16   0         23.60         -1.17        55.13 o                         
   7  16   0        730.06        547.71        96.63 o                         
   8  16   0       4408.22       4415.13       200.66 o                         
   9  16   0       1525.26       1603.85       137.14 o                         
  10  16   0       4522.58       4602.06       312.46 o                         
  11  16   0       4195.07       4209.34       223.63 o                         
  12  16   0         31.46         -7.49       102.51 o                         
  13  16   0       1692.81       1781.09       173.17 o                         
   1  17   0       6501.25       6346.38       162.83 o                         
   2  17   0        315.12        261.72        65.27 o                         
   3  17   0       6219.68       6324.46       185.85 o                         
   4  17   0       1283.46       1473.61       118.33 o                         
   5  17   0       5717.44       6011.03       189.41 o                         
   6  17   0      23351.22      22533.27       361.29 o                         
   7  17   0       8102.92       7351.71       216.42 o                         
   8  17   0       4279.84       4442.33       326.06 o                         
   9  17   0       2171.85       1779.74       168.42 o                         
  10  17   0       3272.71       2736.98       203.56 o                         
  11  17   0       3451.41       3441.17       277.95 o                         
  12  17   0       2112.67       2087.60       204.62 o                         
  13  17   0         17.69       -313.51       337.94 o                         
   0  18   0        162.56        177.84        78.80 o                         
   1  18   0       2247.79       2339.07       118.01 o                         
   2  18   0       1400.91       1390.45       103.63 o                         
   3  18   0        219.61        102.64        60.12 o                         
   4  18   0       4364.35       4967.23       185.26 o                         
   5  18   0        132.34        144.88        64.01 o                         
   6  18   0        156.82        159.52        74.03 o                         
   7  18   0        551.52        385.19        90.44 o                         
   8  18   0       2216.16       2445.84       191.86 o                         
   9  18   0        833.59        873.52       138.61 o                         
  10  18   0        103.14        130.44       135.35 o                         
  11  18   0       1396.73       1504.50       184.40 o                         
  12  18   0       2692.30       2728.75       201.69 o                         
   1  19   0        373.97        426.29        69.63 o                         
   2  19   0         89.63         73.55        57.66 o                         
   3  19   0        370.11        370.61        74.65 o                         
   4  19   0        130.14        164.28        71.95 o                         
   5  19   0        390.27        393.66        86.00 o                         
   6  19   0        698.07        759.13       112.88 o                         
   7  19   0        113.03         36.30        89.29 o                         
   8  19   0         54.23         39.93        89.75 o                         
   9  19   0         25.68         -4.12       103.96 o                         
  10  19   0        837.06        800.62       144.18 o                         
  11  19   0         63.61        138.01       126.41 o                         
   0  20   0       9030.72       8994.51       382.70 o                         
   1  20   0       4962.04       5858.42       330.11 o                         
   2  20   0       5144.72       5550.93       307.01 o                         
   3  20   0       1578.55       1916.29       147.67 o                         
   4  20   0       4471.79       5081.64       244.15 o                         
   5  20   0       1994.50       2259.97       175.08 o                         
   6  20   0        279.06        250.74        96.75 o                         
   7  20   0       3951.44       3681.90       236.10 o                         
   8  20   0        427.64        371.46       109.90 o                         
   9  20   0         49.28         33.10       108.10 o                         
  10  20   0       6698.17       7029.88       703.86 o                         
   1  21   0        221.65        318.86       106.13 o                         
   2  21   0        210.13        301.13        87.09 o                         
   3  21   0       7400.09       7879.19       272.72 o                         
   4  21   0        630.42        482.66       103.48 o                         
   5  21   0       8580.02       8512.83       280.32 o                         
   6  21   0       8827.05       8370.86       294.69 o                         
   7  21   0         81.20         95.98        94.42 o                         
   8  21   0        874.12        878.40       138.62 o                         
   0  22   0       2363.79       3314.52       321.16 o                         
   1  22   0        699.85        592.08       128.66 o                         
   2  22   0       2007.44       2309.73       179.98 o                         
   3  22   0        396.52        362.28        99.58 o                         
   4  22   0         16.18        -27.46        82.54 o                         
   5  22   0         14.20         97.26        83.65 o                         
   6  22   0        253.92        327.29       104.77 o                         
   7  22   0       3512.47       4399.58       470.64 o                         
   1  23   0          0.44        -30.10        97.72 o                         
   2  23   0        225.58        352.70       111.58 o                         
   3  23   0        653.43        931.36       130.99 o                         
   4  23   0         13.68         78.45        90.15 o                         
 -18   1   1         40.00         91.42        97.74 o                         
 -17   1   1       4198.36       4556.70       206.33 o                         
 -16   1   1        573.42        633.96       105.92 o                         
 -15   1   1        985.47       1027.66        94.39 o                         
 -14   1   1         25.01        110.28        58.07 o                         
 -13   1   1        945.12        894.83        77.65 o                         
 -12   1   1      18036.49      17922.18       300.67 o                         
 -11   1   1        341.21        314.47        52.88 o                         
 -10   1   1         31.57        -12.78        40.06 o                         
  -9   1   1       4221.98       4173.54       109.33 o                         
  -8   1   1       4765.77       4900.66       113.55 o                         
  -7   1   1        696.73        537.42        50.85 o                         
  -6   1   1      24606.56      23763.91       271.04 o                         
  -5   1   1       2928.85       2855.38        92.81 o                         
  -4   1   1      10837.56       9853.45       126.61 o                         
  -3   1   1       9577.59       8499.59       121.12 o                         
  -2   1   1       9280.25       8702.11       125.31 o                         
  -1   1   1       9898.45       8798.84       294.44 o                         
   0   1   1        249.40         84.19        25.92 o                         
   1   1   1       3354.76       1561.20       329.80 o                         
   2   1   1        225.98        238.56        22.49 o                         
   3   1   1       7289.19       7101.78        93.93 o                         
   4   1   1       7907.70       7786.77       103.08 o                         
   5   1   1       5249.65       5418.79        95.03 o                         
   6   1   1        725.77        727.94        45.86 o                         
   7   1   1      12256.47      12711.04       167.45 o                         
   8   1   1        843.77       1076.01        57.76 o                         
   9   1   1       1038.93       1109.09        72.28 o                         
  10   1   1       3710.39       3730.03       107.16 o                         
  11   1   1       3741.10       3781.47       108.65 o                         
  12   1   1       1651.23       1478.73        88.00 o                         
  13   1   1       1465.91       1712.39       108.32 o                         
  14   1   1       1018.36       1184.54       115.78 o                         
  15   1   1        227.82        136.84        91.33 o                         
  16   1   1       4139.88       4907.80       243.31 o                         
  17   1   1       1102.22       1269.04       154.21 o                         
  18   1   1         83.28        340.19       173.43 o                         
 -18   2   1         40.75        111.47        97.97 o                         
 -17   2   1        892.94       1108.62       130.19 o                         
 -16   2   1         99.26        160.55        81.06 o                         
 -15   2   1          1.97        -58.37        58.37 o                         
 -14   2   1        222.93        166.21        63.66 o                         
 -13   2   1        676.00        601.07        72.90 o                         
 -12   2   1          9.50        -47.77        47.77 o                         
 -11   2   1       1515.28       1398.72        79.34 o                         
 -10   2   1          0.11         23.31        41.11 o                         
  -9   2   1         64.68         53.57        39.47 o                         
  -8   2   1          7.63        -14.40        36.60 o                         
  -7   2   1        945.37        947.18        55.44 o                         
  -6   2   1        386.27        369.30        39.40 o                         
  -5   2   1         21.25         23.23        30.92 o                         
  -4   2   1        275.53        269.87        33.08 o                         
  -3   2   1        224.22        168.12        30.33 o                         
  -2   2   1         25.87         -6.01        18.47 o                         
  -1   2   1          8.02        -13.60        13.60 o                         
   0   2   1        990.97        490.58        37.93 o                         
   1   2   1          5.50        -13.69        13.69 o                         
   2   2   1         30.49          6.62        22.65 o                         
   3   2   1        675.72        641.87        36.14 o                         
   4   2   1        202.43        214.31        31.49 o                         
   5   2   1          9.49         11.07        29.75 o                         
   6   2   1       1767.20       1777.33        60.91 o                         
   7   2   1       2163.78       2516.33        77.55 o                         
   8   2   1        478.58        578.14        48.24 o                         
   9   2   1        300.30        317.37        46.01 o                         
  10   2   1        486.06        420.55        51.43 o                         
  11   2   1        658.91        636.92        69.12 o                         
  12   2   1       5040.41       5045.74       144.05 o                         
  13   2   1        295.98        328.57        82.56 o                         
  14   2   1        897.14        707.79        91.69 o                         
  15   2   1          0.99         95.06        87.30 o                         
  16   2   1         50.38         97.82       102.09 o                         
  17   2   1       1162.17       1224.08       157.94 o                         
  18   2   1       1036.23       1223.06       218.53 o                         
 -18   3   1       2199.49       2511.06       172.55 o                         
 -17   3   1       1484.86       1495.21       136.04 o                         
 -16   3   1        163.54        188.07        94.58 o                         
 -15   3   1        176.18        358.59        86.59 o                         
 -14   3   1         21.89        -56.73        65.26 o                         
 -13   3   1       2171.89       2070.99       127.03 o                         
 -12   3   1       3130.01       3039.62       134.37 o                         
 -11   3   1       2421.51       2080.10       101.06 o                         
 -10   3   1        836.06        779.86        65.65 o                         
  -9   3   1       2477.90       2159.94        91.61 o                         
  -8   3   1       5054.69       5697.52       126.40 o                         
  -7   3   1       2174.90       2595.60        74.38 o                         
  -6   3   1      32774.51      31428.15       315.37 o                         
  -5   3   1       1804.30       1649.39        64.29 o                         
  -4   3   1      11695.85      11326.47       163.31 o                         
  -3   3   1       7685.91       7502.59        99.12 o                         
  -2   3   1      12186.21      12310.26       127.44 o                         
  -1   3   1      10926.59      11138.88        97.87 o                         
   0   3   1       8465.32       8804.35        80.84 o                         
   1   3   1      13426.81      13416.95       122.68 o                         
   2   3   1       1374.11       1572.94        60.28 o                         
   3   3   1       8554.23       8376.83       109.86 o                         
   4   3   1       8697.17       8390.96       119.96 o                         
   5   3   1       3809.28       3703.55        80.40 o                         
   6   3   1        316.68        327.47        38.92 o                         
   7   3   1       2415.72       2308.26        87.73 o                         
   8   3   1        607.59        733.18        53.10 o                         
   9   3   1       2113.19       2259.34        82.95 o                         
  10   3   1       1738.75       1770.48        89.44 o                         
  11   3   1        666.72        591.18        62.04 o                         
  12   3   1       7307.89       7177.95       208.24 o                         
  13   3   1      11368.79      11853.10       310.66 o                         
  14   3   1          4.50         71.01        74.59 o                         
  15   3   1        135.89        216.09        83.79 o                         
  16   3   1        487.98        698.94       126.36 o                         
  17   3   1       1957.47       1872.68       180.47 o                         
  18   3   1       1617.21        644.06       327.76 o                         
 -18   4   1        528.36        472.52       118.69 o                         
 -17   4   1       2437.97       2879.32       212.56 o                         
 -16   4   1         64.76        120.40        81.99 o                         
 -15   4   1         89.11         42.79        76.05 o                         
 -14   4   1        215.60        170.61        65.88 o                         
 -13   4   1       5397.51       5287.19       157.63 o                         
 -12   4   1       1595.53       1515.39        91.75 o                         
 -11   4   1        458.11        382.74        57.26 o                         
 -10   4   1          1.14         50.52        38.04 o                         
  -9   4   1       2352.41       2617.84        97.85 o                         
  -8   4   1        538.48        567.16        47.19 o                         
  -7   4   1       2983.57       3057.06        87.52 o                         
  -6   4   1       2048.00       2122.90        68.03 o                         
  -5   4   1        815.36        934.58        52.01 o                         
  -4   4   1       5144.16       5510.87        91.53 o                         
  -3   4   1       6009.23       5953.67        87.46 o                         
  -2   4   1      14155.62      14710.81       152.76 o                         
  -1   4   1       5750.39       6190.31        66.71 o                         
   0   4   1      79718.33      80126.80       535.37 o                         
   1   4   1      59900.26      62715.64       471.16 o                         
   2   4   1       7701.79       7852.34        98.87 o                         
   3   4   1      13142.16      13269.39       144.43 o                         
   4   4   1       5265.20       5428.10        98.22 o                         
   5   4   1        722.18       1008.75        63.68 o                         
   6   4   1      14514.64      15917.09       193.77 o                         
   7   4   1       4026.77       4395.16       102.46 o                         
   8   4   1      11591.70      12731.24       179.91 o                         
   9   4   1        794.46        834.07        62.11 o                         
  10   4   1        203.02        220.29        50.82 o                         
  11   4   1       2036.02       1970.71        94.31 o                         
  12   4   1       2289.44       2125.40       120.09 o                         
  13   4   1        428.61        309.19        83.58 o                         
  14   4   1        120.29         44.31        76.65 o                         
  15   4   1        326.24        361.30       106.27 o                         
  16   4   1        539.14        522.21       122.29 o                         
  17   4   1         40.35       -113.97       115.91 o                         
 -18   5   1          7.51        -40.02       100.95 o                         
 -17   5   1        615.91        673.37       127.85 o                         
 -16   5   1       3951.17       4158.61       224.49 o                         
 -15   5   1        487.42        283.55        80.88 o                         
 -14   5   1       2220.13       2111.25       117.81 o                         
 -13   5   1        551.87        552.96        73.92 o                         
 -12   5   1       2497.55       2514.26       102.15 o                         
 -11   5   1       6371.47       6402.28       142.36 o                         
 -10   5   1       1245.51       1164.88        79.79 o                         
  -9   5   1        631.01        694.59        57.75 o                         
  -8   5   1       2537.91       2957.25        85.09 o                         
  -7   5   1       3203.58       3328.41        97.51 o                         
  -6   5   1      24708.88      25907.82       269.20 o                         
  -5   5   1        687.58        964.72        46.30 o                         
  -4   5   1         31.81         50.63        30.43 o                         
  -3   5   1       6877.11       6736.79        98.99 o                         
  -2   5   1       6109.71       6113.93        86.74 o                         
  -1   5   1       1139.26       1178.99        36.32 o                         
   0   5   1      91381.33      93670.27       614.43 o                         
   1   5   1       1179.14       1462.14        42.75 o                         
   2   5   1       9093.23       9214.86       114.63 o                         
   3   5   1      13959.80      14275.45       156.94 o                         
   4   5   1       9183.63       9158.55       123.93 o                         
   5   5   1      35770.55      35315.85       357.61 o                         
   6   5   1       2293.77       2430.08        84.65 o                         
   7   5   1      22788.68      22908.98       260.56 o                         
   8   5   1       3657.29       3759.68       122.05 o                         
   9   5   1       5827.31       5911.94       151.91 o                         
  10   5   1      20490.37      21109.48       302.32 o                         
  11   5   1       1333.03       1200.22        81.91 o                         
  12   5   1        350.15        129.40        62.38 o                         
  13   5   1       6490.36       6844.76       210.48 o                         
  14   5   1       2922.77       3150.42       192.70 o                         
  15   5   1         15.84         -8.86        97.02 o                         
  16   5   1        513.19        531.42       128.44 o                         
  17   5   1        361.88        231.14       130.10 o                         
 -18   6   1        623.17        649.66       145.06 o                         
 -17   6   1        295.20        373.31       124.21 o                         
 -16   6   1        142.74        187.13       107.49 o                         
 -15   6   1         39.45        -28.18        70.97 o                         
 -14   6   1         72.54         55.69        75.06 o                         
 -13   6   1         54.40         20.80        62.26 o                         
 -12   6   1        198.65        286.23        65.76 o                         
 -11   6   1       4654.51       4892.96       173.45 o                         
 -10   6   1        226.36        196.34        49.10 o                         
  -9   6   1       2081.65       2163.09        90.65 o                         
  -8   6   1       1073.19       1056.17        62.32 o                         
  -7   6   1       2229.81       2182.01        76.83 o                         
  -6   6   1       6502.12       6571.13       120.94 o                         
  -5   6   1       3033.67       2989.91        83.00 o                         
  -4   6   1       1995.99       2231.87       105.95 o                         
  -3   6   1       3355.03       3537.45        71.69 o                         
  -2   6   1       4104.64       4185.63        76.90 o                         
  -1   6   1        108.47        110.43        24.71 o                         
   0   6   1       8067.84       8485.45        93.36 o                         
   1   6   1          5.60         51.14        23.91 o                         
   2   6   1        125.78        135.25        28.96 o                         
   3   6   1         66.95         50.64        28.73 o                         
   4   6   1        178.48        213.04        32.68 o                         
   5   6   1          2.02        -21.96        28.30 o                         
   6   6   1       4388.22       4752.89        97.46 o                         
   7   6   1       1932.37       1850.03        74.73 o                         
   8   6   1          2.45         48.65        40.46 o                         
   9   6   1       2077.73       1978.32        83.67 o                         
  10   6   1       4383.81       4124.38       134.64 o                         
  11   6   1       2962.80       2701.48       115.26 o                         
  12   6   1         28.57        -35.32        60.56 o                         
  13   6   1       1752.00       1904.98       125.25 o                         
  14   6   1       4870.11       5359.37       220.21 o                         
  15   6   1        206.62        173.06       106.52 o                         
  16   6   1        590.88        367.68       130.02 o                         
  17   6   1          4.44        -83.61       121.64 o                         
 -18   7   1         58.51        -16.35       118.87 o                         
 -17   7   1      14227.95      15550.41       465.36 o                         
 -16   7   1        243.69        157.75       106.40 o                         
 -15   7   1       3685.25       3943.56       232.11 o                         
 -14   7   1       1032.26        741.20        88.16 o                         
 -13   7   1       7155.58       7184.12       239.68 o                         
 -12   7   1      30348.55      30586.07       400.84 o                         
 -11   7   1       4208.15       4057.49       127.14 o                         
 -10   7   1       5992.92       6175.36       142.46 o                         
  -9   7   1       1745.82       1820.65        88.03 o                         
  -8   7   1        231.96        167.74        41.76 o                         
  -7   7   1       7247.16       7027.10       132.88 o                         
  -6   7   1      11051.21      11341.62       183.13 o                         
  -5   7   1       1595.58       1899.79        80.24 o                         
  -4   7   1       2294.12       2564.54        77.46 o                         
  -3   7   1       3923.39       3977.89        85.98 o                         
  -2   7   1        746.46        754.48        43.03 o                         
  -1   7   1       4710.51       4976.11        73.73 o                         
   0   7   1      28685.86      29843.45       238.87 o                         
   1   7   1      40908.96      42246.70       337.38 o                         
   2   7   1       3185.48       3602.45        74.17 o                         
   3   7   1       1133.00       1129.94        50.19 o                         
   4   7   1         16.06         16.50        30.09 o                         
   5   7   1       7417.01       7797.56       124.96 o                         
   6   7   1      36457.72      35852.68       351.53 o                         
   7   7   1      12017.24      11954.56       166.94 o                         
   8   7   1       4289.76       4500.11       115.22 o                         
   9   7   1        387.67        344.95        52.02 o                         
  10   7   1       7620.56       7664.57       160.52 o                         
  11   7   1       2299.15       2191.36       111.58 o                         
  12   7   1        210.13        154.46        75.50 o                         
  13   7   1         47.08        -71.54        73.07 o                         
  14   7   1       3544.69       3868.86       176.60 o                         
  15   7   1        799.34        769.46       110.90 o                         
  16   7   1       1059.18        791.85       152.68 o                         
  17   7   1        644.74        616.23       156.43 o                         
 -17   8   1        128.23         43.70       115.24 o                         
 -16   8   1       1469.11       1553.91       139.39 o                         
 -15   8   1        174.68        208.31        79.20 o                         
 -14   8   1        484.74        327.19        76.45 o                         
 -13   8   1       2593.80       2704.00       131.73 o                         
 -12   8   1       8983.63       8741.95       196.87 o                         
 -11   8   1      14431.35      14199.70       237.45 o                         
 -10   8   1       1800.90       1603.35        84.46 o                         
  -9   8   1        188.21        105.17        42.00 o                         
  -8   8   1       5341.42       5175.63       124.46 o                         
  -7   8   1       2480.72       2457.90        94.93 o                         
  -6   8   1        206.10        154.99        44.97 o                         
  -5   8   1       2284.35       2354.58        90.64 o                         
  -4   8   1        592.49        660.64        46.56 o                         
  -3   8   1       5404.91       5552.95       100.99 o                         
  -2   8   1       2769.88       3343.85        76.60 o                         
  -1   8   1        675.62        798.12        39.17 o                         
   0   8   1      17958.01      18962.96       172.71 o                         
   1   8   1      17656.48      18356.19       178.27 o                         
   2   8   1       3653.74       3961.53        78.67 o                         
   3   8   1        387.04        479.33        41.42 o                         
   4   8   1          1.69         19.54        31.98 o                         
   5   8   1        106.16         28.44        28.40 o                         
   6   8   1        600.47        431.86        47.98 o                         
   7   8   1        476.34        452.01        49.19 o                         
   8   8   1        358.48        369.37        48.65 o                         
   9   8   1         90.17        107.51        52.08 o                         
  10   8   1         38.99         40.02        55.88 o                         
  11   8   1       6014.93       5786.76       194.94 o                         
  12   8   1       3894.31       3457.92       150.62 o                         
  13   8   1        574.53        356.40        87.00 o                         
  14   8   1        153.21         21.59        84.89 o                         
  15   8   1        338.38        405.89       108.71 o                         
  16   8   1       1354.36       1267.12       170.79 o                         
  17   8   1       1996.27       2172.97       207.62 o                         
 -17   9   1         27.11       -101.75       101.75 o                         
 -16   9   1       4029.95       4252.85       278.16 o                         
 -15   9   1        238.60        107.67        80.48 o                         
 -14   9   1         58.75         80.30        70.01 o                         
 -13   9   1         60.76         49.28        64.91 o                         
 -12   9   1        232.75        282.93        72.18 o                         
 -11   9   1       3482.68       3499.30       133.66 o                         
 -10   9   1       2811.09       2744.38       108.00 o                         
  -9   9   1       7007.62       6952.30       179.15 o                         
  -8   9   1        319.17        241.09        50.88 o                         
  -7   9   1        118.40        122.86        43.29 o                         
  -6   9   1      17754.18      17846.34       254.31 o                         
  -5   9   1      10458.13      10953.74       157.35 o                         
  -4   9   1       9824.37       9875.93       136.99 o                         
  -3   9   1        127.10        119.59        34.40 o                         
  -2   9   1          6.69         18.12        28.20 o                         
  -1   9   1       3643.35       3543.68        72.71 o                         
   0   9   1        929.04       1299.13        48.42 o                         
   1   9   1      13087.29      13136.86       150.06 o                         
   2   9   1        924.04       1055.04        49.88 o                         
   3   9   1       1053.66       1026.43        52.37 o                         
   4   9   1       6841.01       6789.22       114.91 o                         
   5   9   1       2275.44       2625.87        87.33 o                         
   6   9   1       2217.15       2002.58        89.64 o                         
   7   9   1       2724.94       2897.24        96.69 o                         
   8   9   1       3310.50       3464.22       108.24 o                         
   9   9   1        646.62        443.59        59.32 o                         
  10   9   1        649.37        667.82        70.31 o                         
  11   9   1      10434.92      10646.00       221.62 o                         
  12   9   1       1764.26       1722.57       124.87 o                         
  13   9   1       2589.16       2604.57       155.51 o                         
  14   9   1        773.44        731.39       115.73 o                         
  15   9   1         98.93        106.70        97.79 o                         
  16   9   1       8815.63       9824.91       417.92 o                         
 -17  10   1        442.11        457.64       126.28 o                         
 -16  10   1          1.41        -40.89        94.28 o                         
 -15  10   1         33.00         72.47        91.41 o                         
 -14  10   1        216.88        313.73        80.89 o                         
 -13  10   1       1399.87       1505.55       108.68 o                         
 -12  10   1        728.36        535.21        80.76 o                         
 -11  10   1          1.39        -55.49        55.49 o                         
 -10  10   1         86.12        112.82        57.68 o                         
  -9  10   1         40.49         93.98        54.02 o                         
  -8  10   1          3.37         -6.04        44.76 o                         
  -7  10   1       4072.27       4158.61       124.04 o                         
  -6  10   1       1217.64       1293.79        77.72 o                         
  -5  10   1         26.31         99.34        35.01 o                         
  -4  10   1       2794.52       3119.32        85.78 o                         
  -3  10   1         14.03         43.65        32.59 o                         
  -2  10   1         80.99         63.13        31.44 o                         
  -1  10   1         97.95         94.46        28.06 o                         
   0  10   1          1.26         60.50        26.02 o                         
   1  10   1       1147.36       1370.31        55.20 o                         
   2  10   1       2643.72       2968.26        81.16 o                         
   3  10   1          1.25         22.03        30.87 o                         
   4  10   1        148.29        155.35        37.31 o                         
   5  10   1        419.55        294.54        38.31 o                         
   6  10   1       2239.50       2298.20       105.01 o                         
   7  10   1        222.81        233.86        48.06 o                         
   8  10   1        302.76        313.44        54.91 o                         
   9  10   1       1146.36       1185.84        90.80 o                         
  10  10   1          3.79         -5.25        54.75 o                         
  11  10   1       2617.45       2689.22       124.82 o                         
  12  10   1        184.05        196.22        91.62 o                         
  13  10   1          0.80        -82.67        82.67 o                         
  14  10   1        851.08        719.79       143.61 o                         
  15  10   1          0.07          5.68       101.90 o                         
  16  10   1         15.05        -81.74       103.20 o                         
 -16  11   1       1346.66       1284.25       178.19 o                         
 -15  11   1        177.74         94.69        95.78 o                         
 -14  11   1         90.74        215.06        84.68 o                         
 -13  11   1       2415.23       2517.43       143.41 o                         
 -12  11   1        434.96        449.53        86.53 o                         
 -11  11   1       6202.09       6111.90       205.71 o                         
 -10  11   1       4545.11       4583.46       170.27 o                         
  -9  11   1       6278.96       6400.75       197.33 o                         
  -8  11   1        214.18        157.73        55.39 o                         
  -7  11   1        152.15         89.51        45.85 o                         
  -6  11   1      53235.90      52131.60       532.55 o                         
  -5  11   1      38258.02      38629.31       362.18 o                         
  -4  11   1      13025.57      13467.76       177.75 o                         
  -3  11   1       1366.56       1345.36        61.22 o                         
  -2  11   1       5426.59       5574.65       102.77 o                         
  -1  11   1       3723.36       3600.58       119.83 o                         
   0  11   1       2068.97       2641.55        73.87 o                         
   1  11   1      18103.83      18136.76       192.26 o                         
   2  11   1        119.70         47.15        30.48 o                         
   3  11   1       4369.83       4192.04        95.90 o                         
   4  11   1      11695.46      11520.19       162.05 o                         
   5  11   1        293.78        261.82        39.95 o                         
   6  11   1       1293.35       1211.04        68.62 o                         
   7  11   1       1345.40       1315.94        81.84 o                         
   8  11   1       1145.39       1162.49        79.90 o                         
   9  11   1        184.79        215.91        61.24 o                         
  10  11   1       2088.37       1989.21       106.94 o                         
  11  11   1       8944.48       9134.34       239.41 o                         
  12  11   1      12841.29      12767.00       305.60 o                         
  13  11   1       3016.30       3049.45       220.05 o                         
  14  11   1       2260.18       2509.92       226.88 o                         
  15  11   1       1369.41       1176.08       145.88 o                         
  16  11   1       5870.55       5210.44       687.81 o                         
 -16  12   1         18.51         96.06       121.48 o                         
 -15  12   1        727.73        564.01       130.99 o                         
 -14  12   1       1328.20       1681.87       151.69 o                         
 -13  12   1         54.26        -15.98        87.69 o                         
 -12  12   1       3564.17       3451.92       165.53 o                         
 -11  12   1       5782.97       5755.14       199.15 o                         
 -10  12   1         20.35         76.35        66.20 o                         
  -9  12   1         22.15        -63.49        63.49 o                         
  -8  12   1       1650.95       1821.53       110.97 o                         
  -7  12   1         85.92         43.51        43.12 o                         
  -6  12   1        406.93        359.75        45.79 o                         
  -5  12   1       5818.91       5976.24       114.18 o                         
  -4  12   1        728.93        816.64        56.09 o                         
  -3  12   1        850.59        845.87        53.75 o                         
  -2  12   1       5305.00       5503.58       106.21 o                         
  -1  12   1        303.04        320.39        36.61 o                         
   0  12   1      36451.30      36651.90       327.81 o                         
   1  12   1       4021.42       4469.61        94.26 o                         
   2  12   1       1596.40       1886.83        72.12 o                         
   3  12   1        900.98        827.05        53.38 o                         
   4  12   1        742.35        826.21        54.86 o                         
   5  12   1       9848.41       9628.69       158.56 o                         
   6  12   1       9804.13       9682.68       174.20 o                         
   7  12   1       3129.57       3174.73       122.18 o                         
   8  12   1       7904.98       8041.95       182.17 o                         
   9  12   1        283.84        245.14        62.01 o                         
  10  12   1       2935.74       2814.15       151.83 o                         
  11  12   1       6433.88       6435.50       217.56 o                         
  12  12   1       4694.06       5095.25       196.91 o                         
  13  12   1         28.92        -50.37        94.66 o                         
  14  12   1        134.67        165.17       110.19 o                         
  15  12   1          1.47        -58.77       106.73 o                         
 -15  13   1       2329.75       2451.29       239.17 o                         
 -14  13   1        601.81        590.07       127.26 o                         
 -13  13   1        213.53        231.82       100.89 o                         
 -12  13   1       5149.99       5073.81       250.13 o                         
 -11  13   1       3227.22       3053.02       170.71 o                         
 -10  13   1       5627.60       5723.16       204.47 o                         
  -9  13   1          4.02         20.82        66.95 o                         
  -8  13   1         15.30         86.89        51.33 o                         
  -7  13   1       3624.78       4020.64       159.44 o                         
  -6  13   1        414.97        411.88        56.13 o                         
  -5  13   1      10148.73      10241.49       174.51 o                         
  -4  13   1       2562.50       2951.18        95.57 o                         
  -3  13   1       4605.51       4925.61       112.54 o                         
  -2  13   1       1059.39       1122.95        61.22 o                         
  -1  13   1        155.39        108.64        30.92 o                         
   0  13   1      16943.43      16774.91       187.28 o                         
   1  13   1        206.53        242.70        36.19 o                         
   2  13   1       4764.14       4721.08       104.37 o                         
   3  13   1        468.23        415.44        45.59 o                         
   4  13   1         33.83        -28.31        38.71 o                         
   5  13   1       8388.86       7746.35       170.02 o                         
   6  13   1        691.94        728.02        71.55 o                         
   7  13   1       7975.97       7915.15       169.96 o                         
   8  13   1        119.60        113.93        59.40 o                         
   9  13   1         95.75         10.48        58.56 o                         
  10  13   1       3538.09       3408.87       143.45 o                         
  11  13   1       2456.45       2303.76       141.57 o                         
  12  13   1        504.58        579.48       119.40 o                         
  13  13   1       1466.51       1579.09       159.54 o                         
  14  13   1          7.18         31.05       107.78 o                         
  15  13   1         70.58         15.71       114.59 o                         
 -15  14   1         71.78        -20.88       112.94 o                         
 -14  14   1          8.87       -100.63       100.63 o                         
 -13  14   1         86.57        105.57        98.30 o                         
 -12  14   1        502.78        283.34        89.15 o                         
 -11  14   1        166.61         89.21        79.99 o                         
 -10  14   1        454.60        284.79        94.07 o                         
  -9  14   1        538.11        665.72       108.07 o                         
  -8  14   1         80.46         -9.92        55.73 o                         
  -7  14   1        128.28        101.67        48.82 o                         
  -6  14   1         53.84         -4.57        45.52 o                         
  -5  14   1         93.33         90.92        44.25 o                         
  -4  14   1        377.17        399.95        57.68 o                         
  -3  14   1          0.87          7.61        39.09 o                         
  -2  14   1        424.33        401.65        47.12 o                         
  -1  14   1       3071.01       3312.21       108.22 o                         
   0  14   1       1957.67       2138.99        90.22 o                         
   1  14   1          0.74         -0.26        33.01 o                         
   2  14   1        223.95        306.49        48.24 o                         
   3  14   1         16.00         -6.21        39.41 o                         
   4  14   1        399.71        315.93        56.39 o                         
   5  14   1       1816.96       1875.95        96.30 o                         
   6  14   1        436.50        351.46        54.66 o                         
   7  14   1       5788.02       5879.41       169.26 o                         
   8  14   1       2562.54       2421.73       124.42 o                         
   9  14   1         26.69        -12.17        59.20 o                         
  10  14   1        110.07        112.68        69.44 o                         
  11  14   1          8.03        -16.95        75.30 o                         
  12  14   1        259.85        156.42        94.45 o                         
  13  14   1         98.10        -18.67       106.43 o                         
  14  14   1        428.52        443.77       133.45 o                         
 -14  15   1        465.83        226.27       116.31 o                         
 -13  15   1       1396.17       1364.47       132.47 o                         
 -12  15   1       7223.83       7705.06       355.47 o                         
 -11  15   1       7192.00       7252.93       253.73 o                         
 -10  15   1       4334.16       4811.86       251.27 o                         
  -9  15   1          5.76        -63.24        63.24 o                         
  -8  15   1         38.84        -54.05        59.21 o                         
  -7  15   1       2803.67       2819.34       148.73 o                         
  -6  15   1       1879.82       1918.95       101.02 o                         
  -5  15   1       1819.53       1955.44        93.41 o                         
  -4  15   1       2179.74       2267.22       110.69 o                         
  -3  15   1       3780.20       4146.52       146.33 o                         
  -2  15   1       2207.86       2292.42       103.95 o                         
  -1  15   1        676.86        717.49        61.65 o                         
   0  15   1      28618.88      28260.81       343.23 o                         
   1  15   1       3219.93       3680.56       124.41 o                         
   2  15   1       1064.57       1126.08        75.82 o                         
   3  15   1       1578.61       1772.94        94.23 o                         
   4  15   1       3613.07       3932.68       139.64 o                         
   5  15   1      16737.07      16404.36       257.85 o                         
   6  15   1      28822.90      27855.29       396.18 o                         
   7  15   1      24426.16      23553.82       357.79 o                         
   8  15   1       1076.37        937.31       105.09 o                         
   9  15   1        160.98         55.83        65.14 o                         
  10  15   1       8549.81       8844.90       238.53 o                         
  11  15   1       2418.67       2408.47       176.34 o                         
  12  15   1       1511.64       1556.30       148.42 o                         
  13  15   1        399.37        422.32       121.83 o                         
 -14  16   1          2.95        -51.00       111.56 o                         
 -13  16   1         16.33        -86.73        86.73 o                         
 -12  16   1       3933.44       3902.65       230.84 o                         
 -11  16   1      26950.53      26195.53       487.99 o                         
 -10  16   1          7.82         -8.17        80.02 o                         
  -9  16   1         28.79        -58.56        58.56 o                         
  -8  16   1       4906.54       4876.27       198.38 o                         
  -7  16   1        246.40        282.67        67.03 o                         
  -6  16   1      10138.50      10075.19       220.11 o                         
  -5  16   1       2214.15       2370.50       109.56 o                         
  -4  16   1       3493.03       3721.63       146.11 o                         
  -3  16   1        333.46        320.19        61.80 o                         
  -2  16   1       1462.97       1480.52        89.88 o                         
  -1  16   1         26.45        -39.20        39.62 o                         
   0  16   1      21667.29      21487.80       291.54 o                         
   1  16   1       1133.67       1272.05        91.45 o                         
   2  16   1         16.32        -26.79        42.56 o                         
   3  16   1        128.66        142.09        55.65 o                         
   4  16   1        154.07        177.47        60.35 o                         
   5  16   1        847.10        732.93        84.98 o                         
   6  16   1       1816.15       1858.43       118.76 o                         
   7  16   1       4625.39       4532.27       218.93 o                         
   8  16   1        971.42        927.73        94.70 o                         
   9  16   1        806.58        741.91       105.61 o                         
  10  16   1         12.11         -2.10        78.14 o                         
  11  16   1       1827.65       2054.12       221.67 o                         
  12  16   1       1265.03       1263.61       153.05 o                         
  13  16   1         55.86         97.87       114.32 o                         
 -13  17   1        778.68        762.68       124.60 o                         
 -12  17   1        548.85        507.09       109.07 o                         
 -11  17   1       2752.50       2547.46       232.63 o                         
 -10  17   1        775.36        495.60       110.28 o                         
  -9  17   1       5322.95       5471.11       234.16 o                         
  -8  17   1       1152.97       1177.25       119.25 o                         
  -7  17   1       1019.89       1036.76        96.76 o                         
  -6  17   1       1020.65        869.22        90.63 o                         
  -5  17   1        315.42        287.20        62.47 o                         
  -4  17   1       2302.82       2466.41       133.68 o                         
  -3  17   1       1694.44       1742.94       130.05 o                         
  -2  17   1        854.19        721.73        74.81 o                         
  -1  17   1       1660.98       1801.13       149.03 o                         
   0  17   1       2141.29       2456.72       114.11 o                         
   1  17   1       1586.26       1657.64       101.88 o                         
   2  17   1       2084.73       2246.65       117.64 o                         
   3  17   1        702.74        663.63        79.19 o                         
   4  17   1       1314.17       1361.72       104.60 o                         
   5  17   1       6948.68       7132.27       195.38 o                         
   6  17   1       5422.06       5632.31       193.08 o                         
   7  17   1       1135.79        825.33       109.71 o                         
   8  17   1         18.87        -65.79        71.78 o                         
   9  17   1          3.42        -44.27        95.62 o                         
  10  17   1        332.29        140.42       102.08 o                         
  11  17   1       1483.16       1463.61       157.02 o                         
  12  17   1        104.96         47.50       111.54 o                         
 -12  18   1       2025.11       2013.22       158.91 o                         
 -11  18   1          7.27        126.52        94.46 o                         
 -10  18   1        452.81        337.55       105.62 o                         
  -9  18   1        140.26        195.48        97.51 o                         
  -8  18   1        184.60        163.45        95.61 o                         
  -7  18   1       6325.53       6268.48       228.14 o                         
  -6  18   1       1248.13       1329.13       106.92 o                         
  -5  18   1        328.89        347.92        67.22 o                         
  -4  18   1       7093.15       7172.21       198.26 o                         
  -3  18   1          3.46         22.92        57.36 o                         
  -2  18   1        479.37        544.51        77.30 o                         
  -1  18   1          0.32         45.76        51.68 o                         
   0  18   1        145.78        147.06        58.17 o                         
   1  18   1       3108.30       3452.56       154.98 o                         
   2  18   1        570.50        748.73        81.91 o                         
   3  18   1        161.55        212.62        64.77 o                         
   4  18   1         31.85        -29.68        56.73 o                         
   5  18   1        172.40        183.99        64.66 o                         
   6  18   1        587.71        534.82        87.16 o                         
   7  18   1        302.93        143.62        80.81 o                         
   8  18   1          4.58        101.04        89.17 o                         
   9  18   1        761.97        850.05       143.29 o                         
  10  18   1        217.89        261.63       121.88 o                         
  11  18   1       1565.97       1663.87       180.31 o                         
 -11  19   1        647.65        701.86       129.23 o                         
 -10  19   1        688.03        729.25       125.64 o                         
  -9  19   1       1532.00       1361.58       148.14 o                         
  -8  19   1       1543.52       1468.04       149.92 o                         
  -7  19   1        279.84        347.40        97.21 o                         
  -6  19   1      26834.83      26453.21       422.62 o                         
  -5  19   1      16660.13      17124.83       321.22 o                         
  -4  19   1       2282.29       2395.47       140.23 o                         
  -3  19   1       4779.59       5179.75       213.09 o                         
  -2  19   1        738.13        960.98        92.55 o                         
  -1  19   1       5916.31       6230.65       211.78 o                         
   0  19   1        186.79        162.73        64.70 o                         
   1  19   1       8442.70       7881.68       203.86 o                         
   2  19   1        570.71        511.87        79.03 o                         
   3  19   1       7757.59       7715.82       210.36 o                         
   4  19   1       6394.96       6641.07       236.21 o                         
   5  19   1          2.32         29.85        74.18 o                         
   6  19   1       3803.60       3957.86       211.83 o                         
   7  19   1        901.34        997.44       130.01 o                         
   8  19   1       1154.52        996.16       145.64 o                         
   9  19   1        745.49        638.26       136.87 o                         
  10  19   1       1213.71       1146.55       219.72 o                         
 -10  20   1         36.26        -18.15       101.54 o                         
  -9  20   1        448.69        339.26       113.84 o                         
  -8  20   1       1110.86       1141.03       141.78 o                         
  -7  20   1        163.72        134.66        85.51 o                         
  -6  20   1       1401.60       1741.19       132.08 o                         
  -5  20   1       2728.90       2787.84       180.85 o                         
  -4  20   1          0.98        -67.51        73.43 o                         
  -3  20   1        939.34        985.31       111.94 o                         
  -2  20   1        755.87        659.78       109.50 o                         
  -1  20   1        248.86        151.50        82.11 o                         
   0  20   1      16896.27      17230.38       448.12 o                         
   1  20   1       7222.90       7253.00       232.84 o                         
   2  20   1       1997.25       1973.91       142.62 o                         
   3  20   1       1430.16       1357.83       124.91 o                         
   4  20   1        222.05        291.02        96.11 o                         
   5  20   1       1229.87       1202.42       136.24 o                         
   6  20   1       1395.14       1335.18       138.72 o                         
   7  20   1        645.29        611.37       120.86 o                         
   8  20   1       3477.05       3515.44       216.69 o                         
   9  20   1          1.02        -61.83       102.55 o                         
  -8  21   1        216.17        218.31       105.44 o                         
  -7  21   1        733.36        630.81       111.25 o                         
  -6  21   1       1677.74       1683.90       147.40 o                         
  -5  21   1      10009.64       9972.21       263.28 o                         
  -4  21   1         72.35         71.66        85.25 o                         
  -3  21   1        932.35       1071.88       124.32 o                         
  -2  21   1       1531.57       1707.13       159.07 o                         
  -1  21   1        700.72        796.77       143.71 o                         
   0  21   1        789.06        810.34       145.88 o                         
   1  21   1       1015.50       1185.51       193.72 o                         
   2  21   1       3599.58       4230.14       239.83 o                         
   3  21   1         15.94        -75.65        75.65 o                         
   4  21   1        522.40        467.72       111.91 o                         
   5  21   1          8.58        -82.10        82.10 o                         
   6  21   1       7152.84       7706.45       462.03 o                         
   7  21   1        719.91        675.95       130.57 o                         
   8  21   1        164.29        198.09       105.79 o                         
  -7  22   1        441.87        564.90       112.45 o                         
  -6  22   1        320.15        280.23       101.86 o                         
  -5  22   1         68.78         76.79        79.31 o                         
  -4  22   1        802.86        644.21       111.55 o                         
  -3  22   1         16.49        -74.54        75.86 o                         
  -2  22   1        143.40        145.05       101.29 o                         
  -1  22   1        521.97        738.76       130.07 o                         
   0  22   1        391.79        404.16       124.28 o                         
   1  22   1        308.67        533.66       128.53 o                         
   2  22   1         79.97         98.32        99.22 o                         
   3  22   1          0.07        -30.50        85.21 o                         
   4  22   1        435.13        399.80       114.15 o                         
   5  22   1        892.80       1182.70       148.33 o                         
   6  22   1         48.42        115.58        96.39 o                         
  -4  23   1        113.12         53.44        91.01 o                         
  -3  23   1       1403.90       1366.72       179.44 o                         
  -2  23   1        651.45        610.65       136.70 o                         
  -1  23   1        503.86        478.61       126.88 o                         
   0  23   1       4388.94       5195.18       292.52 o                         
   1  23   1         14.34         34.61       127.24 o                         
   2  23   1         43.62        105.07       106.84 o                         
   3  23   1        208.84        272.80       106.01 o                         
 -19   0   2       1115.90        831.76       244.97 o                         
 -18   0   2          2.18        -67.90       132.68 o                         
 -17   0   2        620.18        657.20       157.60 o                         
 -16   0   2      10617.66      10284.65       429.91 o                         
 -15   0   2        101.06         45.70        84.54 o                         
 -14   0   2      20602.65      20816.73       540.69 o                         
 -13   0   2      43069.10      41712.40       921.91 o                         
 -12   0   2      19468.29      18669.83       601.94 o                         
 -11   0   2     271135.09     266196.22      6490.19 o                         
 -10   0   2       5700.02       5295.61       175.11 o                         
  -9   0   2        114.09        113.21        54.66 o                         
  -8   0   2        765.37        665.20        99.09 o                         
  -7   0   2       1490.53       1122.84        91.04 o                         
  -6   0   2      49358.99      48224.03       856.24 o                         
  -5   0   2      17655.61      15775.86       299.84 o                         
  -4   0   2      15240.28      14838.21       273.26 o                         
  -3   0   2         39.77         17.44        28.24 o                         
  -2   0   2        194.13        -30.65        30.65 o                         
  -1   0   2         84.57         69.53        41.72 o                         
   0   0   2        821.26        805.41        44.94 o                         
   1   0   2      13645.33      13131.58       189.05 o                         
   2   0   2      11175.54      10363.93       198.14 o                         
   3   0   2      67414.38      64439.69       884.84 o                         
   4   0   2      40407.14      40647.57       598.74 o                         
   5   0   2       1558.68       2130.10       175.44 o                         
   6   0   2     118859.67     122287.77      1526.10 o                         
   7   0   2     263663.31     270640.12      3250.71 o                         
   8   0   2      56292.67      59048.69       823.65 o                         
   9   0   2       1276.22       1612.53       162.17 o                         
  10   0   2       4030.52       3810.71       236.97 o                         
  11   0   2      11293.08      11629.30       325.03 o                         
  12   0   2     112935.98     112843.32      1775.97 o                         
  13   0   2      10668.91      11118.38       348.21 o                         
  14   0   2       7555.98       8707.89       390.75 o                         
  15   0   2       3471.93       3654.13       330.39 o                         
  16   0   2        595.14        657.09       252.06 o                         
  17   0   2       3111.29       2977.60       873.36 o                         
 -19   1   2         15.96        137.19       131.19 o                         
 -18   1   2        495.79        434.41       113.68 o                         
 -17   1   2        446.97        318.52       101.53 o                         
 -16   1   2       3284.69       3318.27       176.58 o                         
 -15   1   2        810.91        909.30        86.58 o                         
 -14   1   2       1425.31       1391.72       148.02 o                         
 -13   1   2        105.18         44.52        74.55 o                         
 -12   1   2        344.40        258.08        53.89 o                         
 -11   1   2       5418.63       5160.02       139.06 o                         
 -10   1   2       1095.91        994.11        62.58 o                         
  -9   1   2        130.11        210.72        39.46 o                         
  -8   1   2          3.74          5.56        30.15 o                         
  -7   1   2       1747.85       1429.01        62.84 o                         
  -6   1   2      26062.62      24870.27       317.24 o                         
  -5   1   2       6524.25       5827.18       117.25 o                         
  -4   1   2      42979.34      41118.98       444.91 o                         
  -3   1   2      20528.78      19591.02       218.04 o                         
  -2   1   2      14617.33      14646.76       166.03 o                         
  -1   1   2       1960.57       2110.69        47.39 o                         
   0   1   2       9524.32       9339.62       108.61 o                         
   1   1   2      53664.41      53535.88       439.45 o                         
   2   1   2       5103.48       4959.79        80.15 o                         
   3   1   2      23085.44      22956.77       226.51 o                         
   4   1   2      11375.21      11277.94       172.47 o                         
   5   1   2       3475.40       3306.83        95.96 o                         
   6   1   2      11355.17      12024.17       171.72 o                         
   7   1   2       5252.63       5610.97       120.62 o                         
   8   1   2        275.52        325.79        49.12 o                         
   9   1   2         95.32         88.83        45.21 o                         
  10   1   2       1244.97       1258.07        76.23 o                         
  11   1   2        160.04        151.96        61.18 o                         
  12   1   2       4698.85       4383.81       164.02 o                         
  13   1   2        476.68        331.48        80.65 o                         
  14   1   2        438.88        481.38        92.80 o                         
  15   1   2       1108.97       1044.83       144.10 o                         
  16   1   2          3.91        -33.18       148.96 o                         
  17   1   2       2004.08       2208.94       261.58 o                         
 -19   2   2          6.81         31.97       138.90 o                         
 -18   2   2       4480.65       5344.35       304.16 o                         
 -17   2   2          1.85        -89.70        89.70 o                         
 -16   2   2        988.83       1223.23       117.37 o                         
 -15   2   2       1887.00       1842.56       127.39 o                         
 -14   2   2       2442.46       2576.38       147.51 o                         
 -13   2   2        405.29        331.00        57.16 o                         
 -12   2   2       3444.37       3363.32       122.07 o                         
 -11   2   2       2294.94       2201.86        84.15 o                         
 -10   2   2       1260.94       1121.19        60.23 o                         
  -9   2   2       5684.34       5924.39       122.81 o                         
  -8   2   2       5324.08       5088.40       109.09 o                         
  -7   2   2       1429.76       1250.65        57.30 o                         
  -6   2   2        849.38        832.99        47.98 o                         
  -5   2   2       9161.34       8571.34       184.36 o                         
  -4   2   2       4227.09       4062.42        92.55 o                         
  -3   2   2       3151.21       3033.73        63.24 o                         
  -2   2   2        631.78        634.94        41.65 o                         
  -1   2   2       1469.87       1416.65        75.80 o                         
   0   2   2       5611.79       5479.68        75.31 o                         
   1   2   2        431.46        397.26        31.88 o                         
   2   2   2        667.15        710.40        35.26 o                         
   3   2   2       2220.92       2263.40        64.05 o                         
   4   2   2        232.66        214.32        32.63 o                         
   5   2   2        112.11        102.12        33.14 o                         
   6   2   2        124.94        172.58        36.98 o                         
   7   2   2       4559.55       4749.52       107.48 o                         
   8   2   2        798.04        864.56        57.17 o                         
   9   2   2        265.16        236.58        45.26 o                         
  10   2   2        428.71        373.37        52.75 o                         
  11   2   2        115.37        125.02        56.70 o                         
  12   2   2         92.25        -26.92        60.70 o                         
  13   2   2        294.54        400.71        75.55 o                         
  14   2   2         13.41        -57.13        86.18 o                         
  15   2   2       1178.39       1149.12       146.68 o                         
  16   2   2        489.52        660.69       166.21 o                         
  17   2   2        380.88        232.90       186.30 o                         
 -18   3   2          3.38          7.97        99.62 o                         
 -17   3   2      15179.08      16746.18       396.81 o                         
 -16   3   2       2995.41       2882.29       144.21 o                         
 -15   3   2         10.35        -12.91        63.16 o                         
 -14   3   2        387.98        326.87        80.81 o                         
 -13   3   2       5706.73       5536.06       159.84 o                         
 -12   3   2       2330.01       2210.58       103.35 o                         
 -11   3   2       5165.98       5143.56       130.39 o                         
 -10   3   2         19.64        -19.87        38.37 o                         
  -9   3   2         17.82         16.99        36.33 o                         
  -8   3   2          8.07        -33.58        33.58 o                         
  -7   3   2       2424.63       2562.95        94.83 o                         
  -6   3   2        110.48        117.54        34.49 o                         
  -5   3   2      11378.38      11704.79       166.28 o                         
  -4   3   2         88.16         77.29        27.42 o                         
  -3   3   2        966.60       1073.85        47.49 o                         
  -2   3   2       1297.80       1430.02        53.44 o                         
  -1   3   2        398.94        343.36        28.86 o                         
   0   3   2      16669.86      16501.35       162.32 o                         
   1   3   2      29978.44      30924.84       292.13 o                         
   2   3   2       3189.37       3211.31        63.70 o                         
   3   3   2       1450.10       1583.87        51.98 o                         
   4   3   2        557.21        484.21        38.50 o                         
   5   3   2        992.97        957.58        47.31 o                         
   6   3   2       5085.61       4985.05       101.68 o                         
   7   3   2       5296.61       5054.34       105.16 o                         
   8   3   2         80.40         22.91        38.44 o                         
   9   3   2        375.83        325.52        48.95 o                         
  10   3   2       1997.87       1766.93        88.87 o                         
  11   3   2        121.81        126.55        56.16 o                         
  12   3   2        272.58        258.03        67.27 o                         
  13   3   2        437.70        433.12        77.92 o                         
  14   3   2       2194.61       2577.44       130.62 o                         
  15   3   2          0.93         28.67        90.12 o                         
  16   3   2          4.00        -27.85       128.03 o                         
  17   3   2       1190.76       1179.33       215.85 o                         
 -18   4   2       6464.18       6905.33       373.50 o                         
 -17   4   2      16217.78      17222.30       408.77 o                         
 -16   4   2       6314.85       6770.66       205.14 o                         
 -15   4   2       5705.55       5913.14       187.79 o                         
 -14   4   2       4924.49       4788.55       200.48 o                         
 -13   4   2        584.71        493.22        70.72 o                         
 -12   4   2       2502.62       2722.48       122.59 o                         
 -11   4   2        973.40        978.53        71.62 o                         
 -10   4   2       4369.64       4593.11       118.93 o                         
  -9   4   2       3898.21       3953.35       101.55 o                         
  -8   4   2       3633.21       3538.11        95.07 o                         
  -7   4   2      17731.27      17478.43       236.57 o                         
  -6   4   2      36777.46      36906.50       390.23 o                         
  -5   4   2      78725.04      78241.41       752.57 o                         
  -4   4   2      10023.98       9556.04       141.40 o                         
  -3   4   2      37701.48      37269.56       346.39 o                         
  -2   4   2      73559.89      73304.66       642.30 o                         
  -1   4   2       9771.39      10342.02       119.61 o                         
   0   4   2     336258.06     336017.06      2601.15 o                         
   1   4   2     398914.38     395801.50      2880.85 o                         
   2   4   2       4678.79       4542.69        67.69 o                         
   3   4   2       4186.39       4645.07        78.73 o                         
   4   4   2        953.64        976.12        51.39 o                         
   5   4   2       5624.39       5837.47       108.39 o                         
   6   4   2       9093.60       8697.42       142.54 o                         
   7   4   2       3990.43       4256.28       107.63 o                         
   8   4   2        465.35        399.90        46.82 o                         
   9   4   2        470.18        385.80        49.27 o                         
  10   4   2       1165.69       1096.40        75.55 o                         
  11   4   2       1764.30       1695.48       101.98 o                         
  12   4   2        218.96        258.47        65.89 o                         
  13   4   2       5205.23       5865.77       176.97 o                         
  14   4   2       4541.92       5048.63       177.81 o                         
  15   4   2       1761.16       1975.10       202.06 o                         
  16   4   2       1183.52        914.15       175.12 o                         
  17   4   2         26.06        446.37       189.54 o                         
 -18   5   2         14.18         -7.71       124.95 o                         
 -17   5   2      11262.25      12148.33       348.99 o                         
 -16   5   2      10039.81       9836.51       533.04 o                         
 -15   5   2        262.61        202.78        73.27 o                         
 -14   5   2       1087.93       1043.60        87.87 o                         
 -13   5   2       5657.54       5126.64       157.14 o                         
 -12   5   2        936.60        796.90        82.77 o                         
 -11   5   2       7439.69       7658.46       166.87 o                         
 -10   5   2        358.94        305.83        47.05 o                         
  -9   5   2       1259.15       1292.77        64.29 o                         
  -8   5   2       1524.15       1418.21        78.88 o                         
  -7   5   2        156.26        185.99        42.18 o                         
  -6   5   2       5654.80       5602.91       114.17 o                         
  -5   5   2      18355.18      17609.73       208.15 o                         
  -4   5   2       2120.15       2340.25        78.32 o                         
  -3   5   2       4218.53       4295.84        72.73 o                         
  -2   5   2        144.45        201.98        32.05 o                         
  -1   5   2       2699.60       2715.58       102.25 o                         
   0   5   2        809.17       1044.21        42.87 o                         
   1   5   2      29766.87      30330.50       262.38 o                         
   2   5   2        920.64       1247.18        63.02 o                         
   3   5   2       2067.71       2112.10        85.98 o                         
   4   5   2         82.54        126.20        35.74 o                         
   5   5   2       3129.44       3442.75        89.89 o                         
   6   5   2      15403.08      15357.48       197.18 o                         
   7   5   2      12205.69      11576.57       176.68 o                         
   8   5   2       5825.01       6006.35       136.37 o                         
   9   5   2        260.62        308.25        50.67 o                         
  10   5   2       5033.92       5005.95       133.69 o                         
  11   5   2          0.11         -1.95        54.34 o                         
  12   5   2        279.93        344.74        71.03 o                         
  13   5   2         50.76         36.15        68.45 o                         
  14   5   2       2487.69       2513.42       140.48 o                         
  15   5   2        231.69        144.50       141.43 o                         
  16   5   2        137.34         49.24       114.78 o                         
  17   5   2       1469.08       2100.43       340.27 o                         
 -18   6   2        715.85        655.37       157.53 o                         
 -17   6   2        388.51        248.97       109.36 o                         
 -16   6   2        886.15       1018.46       182.16 o                         
 -15   6   2       2355.28       1963.38       122.43 o                         
 -14   6   2       1322.29       1368.14       104.09 o                         
 -13   6   2       1037.17        980.80        79.30 o                         
 -12   6   2       4194.66       4362.54       132.10 o                         
 -11   6   2       5205.78       4974.06       130.52 o                         
 -10   6   2         19.96        -34.25        38.78 o                         
  -9   6   2       1913.99       1889.06        78.85 o                         
  -8   6   2       2609.82       2532.11        90.70 o                         
  -7   6   2       6773.19       6612.22       130.37 o                         
  -6   6   2       1515.93       1459.89        66.03 o                         
  -5   6   2        776.82        700.34        44.98 o                         
  -4   6   2       4085.69       3906.24        89.84 o                         
  -3   6   2       8777.49       8687.45       104.59 o                         
  -2   6   2       4662.83       4391.84        75.86 o                         
  -1   6   2        362.93        345.07        31.72 o                         
   0   6   2       1743.34       1695.79        62.45 o                         
   1   6   2      12698.56      12530.42       125.05 o                         
   2   6   2       1335.69       1241.83        45.84 o                         
   3   6   2        227.60        210.25        32.57 o                         
   4   6   2       1043.47       1051.64        55.54 o                         
   5   6   2       1770.02       1848.32        80.74 o                         
   6   6   2       4561.52       4458.55       105.74 o                         
   7   6   2       2790.24       2764.31        91.53 o                         
   8   6   2        519.07        449.10        61.80 o                         
   9   6   2       1176.11       1148.70        71.59 o                         
  10   6   2       4470.48       4478.83       136.60 o                         
  11   6   2       1716.62       1742.02        96.92 o                         
  12   6   2       1572.77       1401.71        99.15 o                         
  13   6   2       1911.64       1919.07       123.40 o                         
  14   6   2       2980.27       2894.62       190.14 o                         
  15   6   2        402.98        284.44       125.23 o                         
  16   6   2       1494.53       1693.56       179.83 o                         
 -18   7   2        358.03        251.38       149.32 o                         
 -17   7   2        185.31         60.45       112.08 o                         
 -16   7   2        185.15        101.62        99.58 o                         
 -15   7   2         74.87        108.70        74.64 o                         
 -14   7   2        596.53        450.98        80.62 o                         
 -13   7   2        534.77        522.78        67.12 o                         
 -12   7   2       2411.52       2446.68       105.67 o                         
 -11   7   2       8318.65       8417.69       182.31 o                         
 -10   7   2        106.20         66.10        40.62 o                         
  -9   7   2         38.57         79.10        37.95 o                         
  -8   7   2       2194.37       2269.74        92.78 o                         
  -7   7   2       7419.66       7619.50       146.05 o                         
  -6   7   2      18409.57      18847.91       217.12 o                         
  -5   7   2      18429.06      18681.47       220.85 o                         
  -4   7   2       5700.12       6178.36       104.96 o                         
  -3   7   2       6324.79       6572.20        93.86 o                         
  -2   7   2       1483.14       1647.31        50.57 o                         
  -1   7   2        103.87         51.30        22.97 o                         
   0   7   2       2900.60       3024.31        59.74 o                         
   1   7   2          4.18          9.25        24.13 o                         
   2   7   2       5901.78       6061.52        90.26 o                         
   3   7   2        155.71        131.45        31.96 o                         
   4   7   2        999.38        911.39        48.45 o                         
   5   7   2        773.24        961.73        58.00 o                         
   6   7   2       1586.60       1489.12        69.68 o                         
   7   7   2       3580.79       3586.45       118.28 o                         
   8   7   2          1.33          2.32        39.88 o                         
   9   7   2       1220.10       1214.50        77.59 o                         
  10   7   2        106.05         39.88        54.56 o                         
  11   7   2         68.08        -51.28        57.12 o                         
  12   7   2        898.68        852.88        88.45 o                         
  13   7   2       1149.62       1171.96       111.71 o                         
  14   7   2        579.86        381.64       113.17 o                         
  15   7   2       1116.51        999.30       156.85 o                         
  16   7   2        210.77        279.16       133.57 o                         
 -18   8   2        515.54        203.58       289.08 o                         
 -17   8   2       1827.48       2125.03       180.23 o                         
 -16   8   2       1260.32       1231.03       166.07 o                         
 -15   8   2        149.42         97.26        79.65 o                         
 -14   8   2        880.52        753.40       119.09 o                         
 -13   8   2       6752.54       6522.69       184.03 o                         
 -12   8   2      33091.23      33946.94       466.97 o                         
 -11   8   2      78808.25      78019.82       845.01 o                         
 -10   8   2      12290.54      12798.41       229.26 o                         
  -9   8   2       2863.86       2738.50        92.60 o                         
  -8   8   2      27719.38      28140.49       330.35 o                         
  -7   8   2       4633.84       4798.89       108.05 o                         
  -6   8   2       9194.62       9179.92       151.34 o                         
  -5   8   2      48387.48      48261.24       471.95 o                         
  -4   8   2        315.85        293.36        37.52 o                         
  -3   8   2       3146.65       3453.15        80.82 o                         
  -2   8   2       5426.14       5505.29        84.28 o                         
  -1   8   2      11713.24      12124.86       123.35 o                         
   0   8   2       2361.93       2544.21        77.33 o                         
   1   8   2       4866.65       5117.69        81.32 o                         
   2   8   2       1279.57       1504.75        51.65 o                         
   3   8   2      22103.92      20859.47       214.05 o                         
   4   8   2      28433.81      27804.65       276.67 o                         
   5   8   2       2663.43       2785.28       101.44 o                         
   6   8   2      16940.69      16597.96       218.85 o                         
   7   8   2      93358.53      92564.82       836.33 o                         
   8   8   2      14457.77      14620.78       240.52 o                         
   9   8   2       1239.50       1245.20        93.85 o                         
  10   8   2        573.87        424.50        67.09 o                         
  11   8   2        628.65        403.91        75.44 o                         
  12   8   2      40412.28      40042.48       536.33 o                         
  13   8   2       2939.51       2916.33       159.30 o                         
  14   8   2        495.82        577.81       111.01 o                         
  15   8   2       2736.15       2896.75       217.10 o                         
  16   8   2       1595.75       1154.09       171.48 o                         
 -17   9   2       4677.06       4844.14       332.31 o                         
 -16   9   2       1616.69       1615.91       153.43 o                         
 -15   9   2         76.82         84.87        95.03 o                         
 -14   9   2       2224.45       2203.16       145.57 o                         
 -13   9   2        433.27        339.86        87.15 o                         
 -12   9   2       3183.18       3344.60       185.54 o                         
 -11   9   2        753.56        983.57        84.25 o                         
 -10   9   2       2046.94       2009.49       113.60 o                         
  -9   9   2        364.11        283.02        58.77 o                         
  -8   9   2        305.69        371.73        48.57 o                         
  -7   9   2       5175.91       5252.13       117.41 o                         
  -6   9   2      10442.09      10373.31       182.49 o                         
  -5   9   2      55467.59      55891.18       503.97 o                         
  -4   9   2      19737.55      19850.52       209.20 o                         
  -3   9   2          6.32         23.84        29.00 o                         
  -2   9   2       1192.75       1252.90        49.29 o                         
  -1   9   2       1508.61       1778.64        54.11 o                         
   0   9   2       1498.31       1486.10        52.86 o                         
   1   9   2       3971.71       4102.54        77.06 o                         
   2   9   2       1877.83       1957.29        61.48 o                         
   3   9   2         27.35          8.21        27.98 o                         
   4   9   2       1984.00       1959.79        85.42 o                         
   5   9   2        694.04        618.15        46.66 o                         
   6   9   2      25202.45      24761.06       266.55 o                         
   7   9   2        354.98        335.97        52.51 o                         
   8   9   2        335.12        305.91        59.41 o                         
   9   9   2       1675.51       1661.00        99.26 o                         
  10   9   2         56.22         25.32        61.75 o                         
  11   9   2       3746.97       3825.92       152.27 o                         
  12   9   2       9527.78       9732.50       319.48 o                         
  13   9   2       2746.96       2485.94       157.39 o                         
  14   9   2         54.48          7.35        94.99 o                         
  15   9   2        893.72        662.11       130.04 o                         
  16   9   2       1732.63       2006.58       317.11 o                         
 -17  10   2          1.45         85.31       163.76 o                         
 -16  10   2          3.69          6.30       100.58 o                         
 -15  10   2         11.45        -38.86        90.16 o                         
 -14  10   2         88.10         50.31        80.76 o                         
 -13  10   2        240.73        160.39        92.72 o                         
 -12  10   2          4.75        -35.14        64.97 o                         
 -11  10   2         26.02        -39.24        58.34 o                         
 -10  10   2         35.23        -16.14        54.99 o                         
  -9  10   2       2420.88       2218.51       119.37 o                         
  -8  10   2        659.59        620.23        56.72 o                         
  -7  10   2       3275.15       3541.46       106.33 o                         
  -6  10   2        132.17         78.93        36.31 o                         
  -5  10   2      10026.05      10016.94       140.73 o                         
  -4  10   2         16.26         -5.42        31.15 o                         
  -3  10   2          2.84          8.19        30.13 o                         
  -2  10   2        172.18        135.51        30.01 o                         
  -1  10   2       3846.03       3789.26        76.54 o                         
   0  10   2       9563.34       9575.76       124.02 o                         
   1  10   2        608.20        609.54        41.70 o                         
   2  10   2        131.83         91.75        30.01 o                         
   3  10   2       9449.00       9363.55       130.93 o                         
   4  10   2       4893.79       4814.08       101.17 o                         
   5  10   2        628.15        666.77        51.05 o                         
   6  10   2        291.74        278.97        43.69 o                         
   7  10   2      12475.99      12312.06       186.70 o                         
   8  10   2       2176.61       2074.97       104.77 o                         
   9  10   2        131.48         42.57        56.69 o                         
  10  10   2       2656.09       2892.91       141.81 o                         
  11  10   2       3093.96       3121.40       150.64 o                         
  12  10   2       1695.92       1843.09       137.73 o                         
  13  10   2       3882.13       3695.98       202.32 o                         
  14  10   2        268.27        189.62       104.15 o                         
  15  10   2        200.18        120.72       139.00 o                         
 -16  11   2         26.51        -36.08       103.16 o                         
 -15  11   2          6.38        -69.17        94.41 o                         
 -14  11   2        142.13        247.94        91.96 o                         
 -13  11   2        510.62        509.68        99.51 o                         
 -12  11   2         14.35        -65.30        75.46 o                         
 -11  11   2       1382.14       1337.14       119.07 o                         
 -10  11   2        276.64        168.51        66.00 o                         
  -9  11   2        285.47        220.21        61.21 o                         
  -8  11   2        322.97        223.45        54.19 o                         
  -7  11   2        321.67        213.66        43.60 o                         
  -6  11   2       4559.11       4709.33       111.28 o                         
  -5  11   2       1146.98       1208.21        58.62 o                         
  -4  11   2        144.25        178.13        36.74 o                         
  -3  11   2       3319.66       3652.60        93.17 o                         
  -2  11   2       3334.08       3568.75        83.90 o                         
  -1  11   2       1287.08       1193.18        50.77 o                         
   0  11   2        190.89        159.21        31.56 o                         
   1  11   2        755.57        687.14        44.71 o                         
   2  11   2       6361.82       6292.67       110.05 o                         
   3  11   2       1422.42       1531.57        63.73 o                         
   4  11   2          3.43          0.03        32.26 o                         
   5  11   2        402.74        414.19        46.94 o                         
   6  11   2       6839.40       6525.45       138.07 o                         
   7  11   2       1672.81       1661.48        79.93 o                         
   8  11   2       1599.94       1515.16       104.13 o                         
   9  11   2       5516.61       5458.70       177.18 o                         
  10  11   2        602.15        397.07        70.82 o                         
  11  11   2        118.43          2.71        70.72 o                         
  12  11   2        349.38        323.42       106.13 o                         
  13  11   2        969.80        858.79       156.71 o                         
  14  11   2       2668.84       2890.14       197.03 o                         
  15  11   2        137.06         20.88       149.81 o                         
 -16  12   2       1704.32       1606.02       171.37 o                         
 -15  12   2       7399.41       8353.43       478.74 o                         
 -14  12   2       2312.40       2352.72       166.63 o                         
 -13  12   2        422.79        408.31        99.29 o                         
 -12  12   2       5576.60       6103.31       229.24 o                         
 -11  12   2         50.65        -23.82        77.23 o                         
 -10  12   2      18754.98      19828.14       374.55 o                         
  -9  12   2       1632.22       1782.74       110.78 o                         
  -8  12   2       2614.47       2806.73       113.83 o                         
  -7  12   2      11390.38      11262.46       190.25 o                         
  -6  12   2       8950.28       8780.97       148.38 o                         
  -5  12   2       7931.16       7546.19       124.26 o                         
  -4  12   2        469.91        444.38        44.68 o                         
  -3  12   2      34632.66      34503.64       333.07 o                         
  -2  12   2      22821.79      21611.51       226.05 o                         
  -1  12   2       1263.42       1297.85        54.92 o                         
   0  12   2      26512.53      25188.92       247.72 o                         
   1  12   2      31103.72      29568.62       286.92 o                         
   2  12   2        261.22        219.58        36.78 o                         
   3  12   2        142.33        143.29        37.55 o                         
   4  12   2         64.64         69.60        36.26 o                         
   5  12   2        158.66        108.37        43.84 o                         
   6  12   2        715.88        704.37        63.11 o                         
   7  12   2        974.20        905.73        72.60 o                         
   8  12   2        920.52        996.35        79.98 o                         
   9  12   2          8.99         89.07        55.57 o                         
  10  12   2       1624.56       1822.33       128.30 o                         
  11  12   2       5654.06       5698.39       228.01 o                         
  12  12   2        428.68        351.63       109.65 o                         
  13  12   2       2143.13       1967.33       168.55 o                         
  14  12   2       5146.14       4837.50       362.34 o                         
 -15  13   2        317.47        337.57       115.99 o                         
 -14  13   2       1394.63       1484.88       146.71 o                         
 -13  13   2       1079.14        853.37       144.95 o                         
 -12  13   2         98.73        149.06        86.45 o                         
 -11  13   2       1472.35       1394.09       113.09 o                         
 -10  13   2         11.12         30.99        69.40 o                         
  -9  13   2       1047.58        877.14        88.88 o                         
  -8  13   2       6262.29       6406.60       191.94 o                         
  -7  13   2         11.60        -25.85        48.08 o                         
  -6  13   2      13047.16      12778.26       209.67 o                         
  -5  13   2      33012.81      32787.66       360.61 o                         
  -4  13   2       1586.65       1715.07        75.32 o                         
  -3  13   2       8453.68       8439.07       137.22 o                         
  -2  13   2        806.14        795.84        49.06 o                         
  -1  13   2        209.11        166.55        34.21 o                         
   0  13   2        884.49        977.97        52.92 o                         
   1  13   2      24767.14      24292.40       254.19 o                         
   2  13   2        170.67        134.36        35.89 o                         
   3  13   2         50.18        -12.55        37.51 o                         
   4  13   2        963.36        891.29        70.45 o                         
   5  13   2         14.67         -0.86        43.66 o                         
   6  13   2      20059.20      19697.10       271.66 o                         
   7  13   2      23682.15      22766.72       303.43 o                         
   8  13   2       2401.42       2254.18       109.60 o                         
   9  13   2       1793.33       1839.16       106.89 o                         
  10  13   2       5985.69       6029.45       202.55 o                         
  11  13   2         24.29         20.11        90.26 o                         
  12  13   2       3030.99       3142.80       200.03 o                         
  13  13   2        303.14        327.14       119.09 o                         
  14  13   2       4556.01       4592.76       250.76 o                         
 -15  14   2        847.29        756.56       143.32 o                         
 -14  14   2          4.49        -20.51        98.20 o                         
 -13  14   2       3033.16       3176.75       197.50 o                         
 -12  14   2        375.44        308.15        83.36 o                         
 -11  14   2       2888.29       2916.95       196.96 o                         
 -10  14   2       1725.17       1651.30       113.46 o                         
  -9  14   2        561.40        479.98        79.75 o                         
  -8  14   2        118.15         33.84        57.92 o                         
  -7  14   2       1675.42       1759.41        99.85 o                         
  -6  14   2        379.67        431.58        64.75 o                         
  -5  14   2        953.92        994.22        72.77 o                         
  -4  14   2         59.60         21.50        40.98 o                         
  -3  14   2       3321.90       3552.56       119.24 o                         
  -2  14   2        756.42        673.37        54.57 o                         
  -1  14   2        748.41        765.09        53.84 o                         
   0  14   2       2476.61       2686.14        92.99 o                         
   1  14   2       3726.15       3970.47       117.04 o                         
   2  14   2       3981.10       4381.67       143.38 o                         
   3  14   2         20.19         31.34        43.76 o                         
   4  14   2        675.23        720.90        69.04 o                         
   5  14   2       6052.18       6191.55       155.63 o                         
   6  14   2       4840.79       4892.48       144.23 o                         
   7  14   2        493.46        409.80        64.59 o                         
   8  14   2        319.36        273.35        63.59 o                         
   9  14   2       4468.08       4262.82       199.59 o                         
  10  14   2       4058.20       4227.68       284.88 o                         
  11  14   2       3202.96       3394.14       188.62 o                         
  12  14   2       1046.59       1097.78       138.55 o                         
  13  14   2       1806.99       1966.45       166.78 o                         
 -14  15   2          0.13        -95.37        95.37 o                         
 -13  15   2        527.19        377.58       106.10 o                         
 -12  15   2        439.50        329.34        87.16 o                         
 -11  15   2       1751.19       1747.54       153.12 o                         
 -10  15   2        722.00        500.90        84.81 o                         
  -9  15   2       1401.82       1259.51       102.89 o                         
  -8  15   2       1263.25       1201.86        95.02 o                         
  -7  15   2        828.93        733.67        75.19 o                         
  -6  15   2        342.39        219.51        55.79 o                         
  -5  15   2        592.68        619.31        64.97 o                         
  -4  15   2       1471.32       1794.36        94.51 o                         
  -3  15   2       1734.53       1876.81        98.34 o                         
  -2  15   2       2240.33       2551.75       108.13 o                         
  -1  15   2          9.85         58.17        41.01 o                         
   0  15   2        659.42        573.93        59.48 o                         
   1  15   2          2.46         42.93        41.54 o                         
   2  15   2        732.89        852.01        72.62 o                         
   3  15   2        174.11        151.24        52.32 o                         
   4  15   2        852.02        903.29        76.51 o                         
   5  15   2         41.61        -16.34        50.03 o                         
   6  15   2        230.93        146.99        58.03 o                         
   7  15   2        296.89        227.64        63.20 o                         
   8  15   2        493.15        333.79        67.53 o                         
   9  15   2        304.80        375.15        79.53 o                         
  10  15   2        120.30        204.88        87.11 o                         
  11  15   2        207.58        253.80       103.53 o                         
  12  15   2         63.96         58.85       102.15 o                         
  13  15   2       1349.67       1107.13       188.13 o                         
 -14  16   2       2073.52       1996.86       174.78 o                         
 -13  16   2       2305.55       2363.59       162.54 o                         
 -12  16   2       1433.67       1408.59       133.85 o                         
 -11  16   2       1514.43       1888.94       148.66 o                         
 -10  16   2        636.28        465.97        98.70 o                         
  -9  16   2       5883.06       5876.19       204.74 o                         
  -8  16   2       2016.28       2011.81       128.27 o                         
  -7  16   2       4882.44       4906.76       206.14 o                         
  -6  16   2         66.36         43.44        52.38 o                         
  -5  16   2       4426.47       4666.98       154.70 o                         
  -4  16   2       5344.12       5474.78       160.84 o                         
  -3  16   2       1234.20       1317.62        93.73 o                         
  -2  16   2        101.99         79.80        49.55 o                         
  -1  16   2       8939.92       8819.63       184.16 o                         
   0  16   2          5.31         31.06        42.82 o                         
   1  16   2      14192.53      13480.84       237.36 o                         
   2  16   2       3834.50       4179.88       150.97 o                         
   3  16   2       6135.11       6407.26       171.79 o                         
   4  16   2      11205.76      10657.18       207.17 o                         
   5  16   2        799.24        681.60        74.40 o                         
   6  16   2        322.58        346.06        68.15 o                         
   7  16   2       7824.98       7523.09       192.62 o                         
   8  16   2       5136.49       5011.13       258.07 o                         
   9  16   2        779.84        665.67       107.65 o                         
  10  16   2          7.16          5.75        86.74 o                         
  11  16   2       2502.19       2111.32       169.69 o                         
  12  16   2       6754.14       6704.89       364.34 o                         
 -13  17   2        138.26        232.43       110.33 o                         
 -12  17   2       3715.70       3502.03       218.44 o                         
 -11  17   2         63.76        126.67        90.92 o                         
 -10  17   2        850.85        876.42       120.13 o                         
  -9  17   2       1128.88       1310.93       127.63 o                         
  -8  17   2       1855.19       2067.66       187.27 o                         
  -7  17   2       4532.10       4299.09       167.84 o                         
  -6  17   2       6732.16       6972.98       188.55 o                         
  -5  17   2      21913.30      21481.38       338.08 o                         
  -4  17   2       8841.72       8678.97       199.28 o                         
  -3  17   2       4817.68       5240.10       198.99 o                         
  -2  17   2       2802.88       3316.03       138.86 o                         
  -1  17   2       5664.56       5525.58       182.90 o                         
   0  17   2       6216.48       6157.98       162.00 o                         
   1  17   2        118.23         17.20        49.23 o                         
   2  17   2       1125.71       1103.25        89.83 o                         
   3  17   2          5.91         48.78        55.96 o                         
   4  17   2       6831.52       6829.12       190.36 o                         
   5  17   2       6663.61       6925.07       198.66 o                         
   6  17   2      14265.21      13443.33       267.69 o                         
   7  17   2        597.47        528.14        94.00 o                         
   8  17   2         89.46         -7.93        78.38 o                         
   9  17   2       2939.31       2844.67       179.04 o                         
  10  17   2         27.71         52.15        98.86 o                         
  11  17   2       1274.37       1335.94       185.01 o                         
 -12  18   2        210.55        229.96       108.30 o                         
 -11  18   2       1465.30       1602.87       155.99 o                         
 -10  18   2         86.85         26.50        92.28 o                         
  -9  18   2       7607.50       7582.49       265.42 o                         
  -8  18   2        722.81        633.63       105.38 o                         
  -7  18   2        824.70        769.13        96.66 o                         
  -6  18   2       4948.82       5289.61       186.05 o                         
  -5  18   2       8064.51       8288.79       203.62 o                         
  -4  18   2        109.59         89.82        59.89 o                         
  -3  18   2         32.82         72.89        61.92 o                         
  -2  18   2        496.71        485.05        78.01 o                         
  -1  18   2       2028.91       2114.01       125.19 o                         
   0  18   2       8222.06       8225.93       191.74 o                         
   1  18   2        885.72        921.99        87.67 o                         
   2  18   2          4.89         -1.62        55.22 o                         
   3  18   2       3259.13       3146.17       146.86 o                         
   4  18   2       1851.22       1837.56       119.62 o                         
   5  18   2          3.23        -33.20        67.48 o                         
   6  18   2        173.92        170.53        84.01 o                         
   7  18   2        585.92        296.84       105.61 o                         
   8  18   2       2006.68       2110.40       165.82 o                         
   9  18   2        713.72        568.03       133.49 o                         
  10  18   2         64.44         37.38       103.56 o                         
 -11  19   2         39.67          2.46       102.63 o                         
 -10  19   2        193.08        209.37       102.96 o                         
  -9  19   2        601.46        691.30       126.04 o                         
  -8  19   2        363.40        303.80       106.60 o                         
  -7  19   2       1691.70       1695.37       128.14 o                         
  -6  19   2        600.28        640.24        91.67 o                         
  -5  19   2        711.91        772.18        97.91 o                         
  -4  19   2         61.31         70.19        69.58 o                         
  -3  19   2       1089.80       1189.27       108.60 o                         
  -2  19   2        446.81        368.15        81.29 o                         
  -1  19   2          3.16        -55.45        55.45 o                         
   0  19   2        490.21        588.12        87.11 o                         
   1  19   2        498.13        322.99        68.84 o                         
   2  19   2        314.06        351.61        75.40 o                         
   3  19   2         76.26        109.24        74.64 o                         
   4  19   2          1.43        -65.12        65.12 o                         
   5  19   2        500.10        445.42        94.38 o                         
   6  19   2        892.86        559.31       112.23 o                         
   7  19   2         62.17        -81.77        81.77 o                         
   8  19   2        493.22        406.44       111.66 o                         
   9  19   2        607.41        496.84       133.39 o                         
 -10  20   2       9864.23      10187.76       357.47 o                         
  -9  20   2        133.96        140.03       101.05 o                         
  -8  20   2         69.80         69.86        91.62 o                         
  -7  20   2       4126.98       4270.40       198.09 o                         
  -6  20   2       1184.02       1321.88       120.45 o                         
  -5  20   2       3553.90       4049.43       193.79 o                         
  -4  20   2       3821.80       4024.42       191.94 o                         
  -3  20   2       1972.19       2303.87       161.51 o                         
  -2  20   2       5578.54       6067.29       266.89 o                         
  -1  20   2       3273.25       3560.00       218.52 o                         
   0  20   2          5.07        -73.70        81.17 o                         
   1  20   2       2410.99       2348.94       160.97 o                         
   2  20   2        963.84       1047.37       121.25 o                         
   3  20   2       2446.86       2394.91       167.68 o                         
   4  20   2         57.09        108.71        86.40 o                         
   5  20   2       5372.03       5374.61       249.36 o                         
   6  20   2       3009.30       3032.63       197.91 o                         
   7  20   2        533.53        432.31       114.76 o                         
   8  20   2        597.83        355.51       113.92 o                         
  -8  21   2       8047.43       7877.17       406.05 o                         
  -7  21   2         90.07        194.21       108.48 o                         
  -6  21   2      10513.29      10396.99       285.45 o                         
  -5  21   2       8289.56       8249.13       252.07 o                         
  -4  21   2         39.08         -6.80        76.76 o                         
  -3  21   2       2296.72       2452.06       192.21 o                         
  -2  21   2       1593.45       1877.42       254.43 o                         
  -1  21   2       2483.65       2746.03       217.47 o                         
   0  21   2       2664.15       2906.71       225.98 o                         
   1  21   2       4193.01       4614.23       293.80 o                         
   2  21   2        367.08        380.00       100.93 o                         
   3  21   2       6499.20       6543.42       284.22 o                         
   4  21   2       1951.34       2060.13       167.65 o                         
   5  21   2        192.05         94.02        96.98 o                         
   6  21   2       3400.79       3318.59       219.70 o                         
   7  21   2       6427.24       5994.72       416.27 o                         
  -6  22   2       2616.41       2692.56       198.19 o                         
  -5  22   2        632.29        542.62       106.53 o                         
  -4  22   2       1207.97       1147.35       134.49 o                         
  -3  22   2       6531.20       6777.15       355.29 o                         
  -2  22   2        538.37        666.18       145.13 o                         
  -1  22   2       1555.55       1759.51       208.41 o                         
   0  22   2       4553.00       5075.00       318.07 o                         
   1  22   2         30.27         29.40       113.70 o                         
   2  22   2       1160.59       1290.57       168.43 o                         
   3  22   2        470.18        576.46       129.85 o                         
   4  22   2         96.99        102.96       104.81 o                         
   5  22   2       1562.20       1436.70       167.29 o                         
  -3  23   2        441.33        239.67       149.69 o                         
  -2  23   2       1839.85       1934.45       237.96 o                         
  -1  23   2        661.85        416.06       150.40 o                         
   0  23   2       1521.57       1359.15       198.78 o                         
   1  23   2       3089.73       3355.59       293.51 o                         
   2  23   2       1146.06        885.91       147.25 o                         
 -19   1   3         43.26         65.63       142.64 o                         
 -18   1   3        107.23        181.80       129.40 o                         
 -17   1   3         78.39         34.38        83.90 o                         
 -16   1   3       4364.45       4340.95       271.45 o                         
 -15   1   3        114.12         94.57        67.08 o                         
 -14   1   3       1512.85       1373.68       116.98 o                         
 -13   1   3       1194.89        944.58       100.77 o                         
 -12   1   3        943.40        804.91        60.24 o                         
 -11   1   3       2925.75       2672.13        86.01 o                         
 -10   1   3         53.85         20.50        32.00 o                         
  -9   1   3       2357.75       2403.97        91.41 o                         
  -8   1   3       1732.88       1722.25        96.22 o                         
  -7   1   3        443.75        495.98        46.05 o                         
  -6   1   3       1557.25       1563.05        63.40 o                         
  -5   1   3      13324.38      12327.64       170.89 o                         
  -4   1   3       2223.66       2202.97        71.89 o                         
  -3   1   3       2193.63       1974.83        67.07 o                         
  -2   1   3       1928.73       1589.74        53.40 o                         
  -1   1   3        148.07        188.70        29.46 o                         
   0   1   3        117.86        169.98        30.39 o                         
   1   1   3       9792.54       9520.64       124.92 o                         
   2   1   3          5.12          7.67        28.14 o                         
   3   1   3        528.85        633.25        41.68 o                         
   4   1   3       1230.88       1345.75        61.78 o                         
   5   1   3        485.19        460.15        45.23 o                         
   6   1   3      14028.50      14626.00       209.66 o                         
   7   1   3        334.97        212.32        48.19 o                         
   8   1   3       2284.14       2267.15       107.01 o                         
   9   1   3        756.09        688.71        70.06 o                         
  10   1   3         60.30         55.59        59.43 o                         
  11   1   3       6526.50       6411.24       181.92 o                         
  12   1   3         16.10         56.79        75.21 o                         
  13   1   3        281.30        227.70        89.88 o                         
  14   1   3       4299.29       4285.10       225.26 o                         
  15   1   3         40.99       -146.69       146.69 o                         
  16   1   3          1.53         -5.94       164.43 o                         
 -19   2   3        133.60         45.68       144.30 o                         
 -18   2   3        979.21       1137.20       155.63 o                         
 -17   2   3          0.46          2.23        89.76 o                         
 -16   2   3        241.47        163.32       100.00 o                         
 -15   2   3          0.05        -36.83        61.92 o                         
 -14   2   3          5.08        -37.62        54.63 o                         
 -13   2   3         27.36          6.55        49.53 o                         
 -12   2   3        272.62        178.13        53.50 o                         
 -11   2   3         45.53         49.87        46.06 o                         
 -10   2   3          3.45        -41.05        51.18 o                         
  -9   2   3        298.08        220.09        48.49 o                         
  -8   2   3         69.21         40.19        42.30 o                         
  -7   2   3         70.11        123.54        39.21 o                         
  -6   2   3         83.92         27.98        33.54 o                         
  -5   2   3       1047.56       1116.36        53.37 o                         
  -4   2   3        313.78        281.50        31.97 o                         
  -3   2   3        167.99        213.96        31.78 o                         
  -2   2   3          0.16        -25.09        25.09 o                         
  -1   2   3       1380.46       1384.75        62.92 o                         
   0   2   3        325.00        324.06        32.53 o                         
   1   2   3       8141.74       8072.27       115.10 o                         
   2   2   3          1.57         -7.66        27.32 o                         
   3   2   3         75.31         86.90        33.51 o                         
   4   2   3          0.25        -12.34        27.70 o                         
   5   2   3       1194.54       1229.30        57.02 o                         
   6   2   3       4942.46       5268.28       113.85 o                         
   7   2   3       2210.85       2172.61        93.01 o                         
   8   2   3        715.83        579.08        63.09 o                         
   9   2   3       2699.03       2651.60       111.54 o                         
  10   2   3        356.27        284.59        67.05 o                         
  11   2   3          0.42        -52.18        64.29 o                         
  12   2   3         91.33        111.96        76.37 o                         
  13   2   3       7243.10       7170.00       241.67 o                         
  14   2   3         35.75         73.45       107.44 o                         
  15   2   3        237.95        188.01       158.05 o                         
  16   2   3         25.52        198.75       177.48 o                         
 -18   3   3       2457.08       2524.68       208.22 o                         
 -17   3   3       3332.59       3239.77       181.47 o                         
 -16   3   3       5867.44       5838.07       280.47 o                         
 -15   3   3        174.70        223.14        67.60 o                         
 -14   3   3       3381.08       3153.97       149.93 o                         
 -13   3   3       5559.36       5188.80       258.25 o                         
 -12   3   3          1.86        -46.92        46.92 o                         
 -11   3   3       7904.66       7789.73       167.51 o                         
 -10   3   3        127.53         40.29        37.69 o                         
  -9   3   3       3951.76       4038.16       164.08 o                         
  -8   3   3       1271.93       1233.82        79.82 o                         
  -7   3   3        439.44        357.52        50.29 o                         
  -6   3   3         75.90         74.67        38.35 o                         
  -5   3   3      16933.77      16636.10       203.26 o                         
  -4   3   3          9.43         21.22        28.64 o                         
  -3   3   3       3645.86       3644.61        81.71 o                         
  -2   3   3       4445.35       4107.16        77.92 o                         
  -1   3   3       3332.57       3165.56        68.19 o                         
   0   3   3      10586.43      10404.79       129.28 o                         
   1   3   3      11799.83      10565.37       138.41 o                         
   2   3   3        449.16        457.87        37.32 o                         
   3   3   3         13.62         -2.27        25.38 o                         
   4   3   3       6163.39       6438.99       105.83 o                         
   5   3   3       1657.80       1590.97        63.20 o                         
   6   3   3      23042.47      23633.76       255.84 o                         
   7   3   3        876.07        801.94        53.50 o                         
   8   3   3      11918.54      11814.57       182.98 o                         
   9   3   3       1160.58       1164.53        80.33 o                         
  10   3   3          3.65        -32.73        55.88 o                         
  11   3   3       6607.77       6416.89       188.80 o                         
  12   3   3       1783.17       1854.90       118.97 o                         
  13   3   3          2.47        -16.99        91.15 o                         
  14   3   3         69.00       -106.04       106.04 o                         
  15   3   3          1.79        163.53       164.90 o                         
  16   3   3         61.02        106.29       168.22 o                         
 -18   4   3        225.98        253.47       167.81 o                         
 -17   4   3        251.66        252.18       124.80 o                         
 -16   4   3        433.29        190.37        93.51 o                         
 -15   4   3        835.38        624.77       160.99 o                         
 -14   4   3         45.44        -29.65        58.78 o                         
 -13   4   3      11148.47      10982.40       233.54 o                         
 -12   4   3         24.07        -47.83        47.83 o                         
 -11   4   3       9917.03       9546.37       190.13 o                         
 -10   4   3       4509.08       4230.49       112.95 o                         
  -9   4   3        312.49        345.47        54.48 o                         
  -8   4   3        496.14        361.58        52.73 o                         
  -7   4   3      15419.77      17169.74       227.82 o                         
  -6   4   3        357.63        214.64        41.27 o                         
  -5   4   3       7518.57       8685.44       147.96 o                         
  -4   4   3        570.17        764.14        47.75 o                         
  -3   4   3       3231.76       3259.63        81.14 o                         
  -2   4   3        542.21        558.22        36.82 o                         
  -1   4   3        220.74        187.19        30.83 o                         
   0   4   3       1207.48       1469.16        66.44 o                         
   1   4   3         69.16          6.82        24.60 o                         
   2   4   3        999.06       1006.44        46.65 o                         
   3   4   3         71.36         71.70        31.35 o                         
   4   4   3        133.49         64.37        34.28 o                         
   5   4   3       1262.55       1296.18        68.79 o                         
   6   4   3       3259.67       3266.00        96.67 o                         
   7   4   3       2245.74       2460.90        79.83 o                         
   8   4   3          6.41        -38.73        38.73 o                         
   9   4   3          0.45        -34.41        43.25 o                         
  10   4   3        516.56        446.77        59.74 o                         
  11   4   3       6978.29       7021.67       188.09 o                         
  12   4   3       1069.73        911.57       116.71 o                         
  13   4   3        790.17        600.83       100.18 o                         
  14   4   3       1092.71       1214.23       154.34 o                         
  15   4   3       1205.59       1389.99       276.93 o                         
  16   4   3         66.81       -163.38       163.38 o                         
 -18   5   3       1183.50       1534.70       230.52 o                         
 -17   5   3        991.65       1029.83       193.40 o                         
 -16   5   3        226.66        170.63        86.43 o                         
 -15   5   3       2619.80       2768.08       223.91 o                         
 -14   5   3        198.29        140.82        64.63 o                         
 -13   5   3        580.22        491.63        80.89 o                         
 -12   5   3        246.67        193.95        56.93 o                         
 -11   5   3         27.33         65.56        49.38 o                         
 -10   5   3       1575.93       1666.19        80.18 o                         
  -9   5   3        244.50        195.15        43.93 o                         
  -8   5   3        412.06        394.85        44.78 o                         
  -7   5   3        934.09        897.19        51.40 o                         
  -6   5   3       3858.45       3743.01       103.27 o                         
  -5   5   3      32423.07      33143.99       327.60 o                         
  -4   5   3      11445.98      11744.91       179.89 o                         
  -3   5   3       3035.82       3134.37        72.81 o                         
  -2   5   3        299.26        290.00        35.32 o                         
  -1   5   3       5622.04       5489.21        94.57 o                         
   0   5   3        882.22        774.07        43.98 o                         
   1   5   3       5254.43       5325.63        94.78 o                         
   2   5   3        232.98        204.60        32.53 o                         
   3   5   3        701.12        709.53        41.94 o                         
   4   5   3        148.71         91.84        34.97 o                         
   5   5   3       1801.40       1791.88        67.41 o                         
   6   5   3        693.73        620.37        52.30 o                         
   7   5   3       6504.75       6674.53       132.54 o                         
   8   5   3       6243.51       6084.74       137.05 o                         
   9   5   3        188.13        183.62        52.16 o                         
  10   5   3       1475.40       1393.93       111.51 o                         
  11   5   3        242.30         69.59        72.30 o                         
  12   5   3      12407.79      12829.24       340.12 o                         
  13   5   3        216.51         53.02        81.26 o                         
  14   5   3       1482.87       1362.89       148.95 o                         
  15   5   3         54.08        -77.78       150.61 o                         
  16   5   3         14.09        -56.53       173.75 o                         
 -18   6   3       1177.79        991.64       198.57 o                         
 -17   6   3       1750.58       1566.84       214.57 o                         
 -16   6   3        398.53        651.16       122.04 o                         
 -15   6   3        954.86        729.49        93.73 o                         
 -14   6   3       1416.58       1423.66       108.21 o                         
 -13   6   3       2349.13       2118.71       115.63 o                         
 -12   6   3          4.57        -47.39        47.39 o                         
 -11   6   3       4040.85       4041.92       126.13 o                         
 -10   6   3        285.32        272.86        49.38 o                         
  -9   6   3         45.87         -8.27        38.30 o                         
  -8   6   3          4.87        -18.78        33.21 o                         
  -7   6   3          0.54          7.66        33.55 o                         
  -6   6   3       1563.35       1714.75        70.82 o                         
  -5   6   3       2234.48       2323.67        97.12 o                         
  -4   6   3       2388.79       2478.41        81.31 o                         
  -3   6   3        267.93        248.03        39.69 o                         
  -2   6   3       1087.34       1011.57        50.81 o                         
  -1   6   3       4473.34       4506.59        84.05 o                         
   0   6   3       5150.40       5274.76        97.35 o                         
   1   6   3        576.68        577.74        46.24 o                         
   2   6   3       6380.40       6539.75       104.68 o                         
   3   6   3       7821.07       7518.96       108.29 o                         
   4   6   3       1985.36       2028.78        69.28 o                         
   5   6   3        414.02        470.07        48.54 o                         
   6   6   3        609.33        628.47        54.90 o                         
   7   6   3      12024.91      12026.44       183.53 o                         
   8   6   3         77.26        115.51        47.16 o                         
   9   6   3         51.07         71.35        49.89 o                         
  10   6   3        264.74        283.03        64.78 o                         
  11   6   3        377.82        300.27        73.25 o                         
  12   6   3       3497.37       3540.64       162.63 o                         
  13   6   3       2705.51       2618.90       161.19 o                         
  14   6   3         93.48         20.02       108.73 o                         
  15   6   3        553.68        697.89       154.72 o                         
  16   6   3         59.13         87.50       174.98 o                         
 -18   7   3          1.68        152.52       165.82 o                         
 -17   7   3        184.93         17.21       157.74 o                         
 -16   7   3       2023.33       1854.63       164.95 o                         
 -15   7   3       5634.96       5670.63       196.64 o                         
 -14   7   3       1081.46       1090.35        99.38 o                         
 -13   7   3        454.28        457.63        67.29 o                         
 -12   7   3       3697.37       3554.09       174.37 o                         
 -11   7   3        596.21        771.66        80.62 o                         
 -10   7   3      22563.06      22756.45       350.40 o                         
  -9   7   3       6080.49       6055.35       136.56 o                         
  -8   7   3      10426.49       9953.82       182.86 o                         
  -7   7   3       1762.32       1776.32        67.13 o                         
  -6   7   3          4.98        -15.08        31.44 o                         
  -5   7   3      97614.21      96532.48       828.01 o                         
  -4   7   3        341.93        425.84        41.71 o                         
  -3   7   3      24840.72      25388.92       299.56 o                         
  -2   7   3       3218.14       3096.27        94.18 o                         
  -1   7   3        933.02       1096.93        49.50 o                         
   0   7   3      11501.47      11180.51       146.93 o                         
   1   7   3       6855.07       6649.96       108.87 o                         
   2   7   3       9415.33       9224.90       122.00 o                         
   3   7   3       1680.74       1790.78        61.33 o                         
   4   7   3        704.24        627.68        48.88 o                         
   5   7   3       1062.26        960.00        60.94 o                         
   6   7   3         10.37         33.11        42.06 o                         
   7   7   3       3051.60       2945.16       106.01 o                         
   8   7   3        530.45        448.25        59.17 o                         
   9   7   3       6067.75       6324.25       166.73 o                         
  10   7   3         49.74         13.39        57.28 o                         
  11   7   3         94.94         81.71        64.82 o                         
  12   7   3       3326.97       3191.39       165.48 o                         
  13   7   3       6786.82       7020.61       462.98 o                         
  14   7   3       1689.47       1474.83       171.16 o                         
  15   7   3        744.74        552.16       150.40 o                         
 -17   8   3       1263.05        970.50       211.46 o                         
 -16   8   3       3172.44       2943.42       210.76 o                         
 -15   8   3         52.09        -75.44        79.12 o                         
 -14   8   3       1502.20       1383.15       101.37 o                         
 -13   8   3        432.54        271.07        65.10 o                         
 -12   8   3         15.93         71.33        53.43 o                         
 -11   8   3        631.85        444.33        62.78 o                         
 -10   8   3        111.85        145.79        51.77 o                         
  -9   8   3       2299.71       2464.94       121.74 o                         
  -8   8   3          6.34          4.77        35.65 o                         
  -7   8   3          2.80        -11.52        31.99 o                         
  -6   8   3         48.76         70.18        38.51 o                         
  -5   8   3       7206.41       7267.01       114.14 o                         
  -4   8   3       1897.17       2182.10        80.08 o                         
  -3   8   3       1679.92       2066.34        75.00 o                         
  -2   8   3       1657.20       1745.22        84.60 o                         
  -1   8   3       7376.66       7955.73       130.05 o                         
   0   8   3      27643.21      27928.09       274.11 o                         
   1   8   3      30036.29      31627.48       292.76 o                         
   2   8   3       7003.74       6890.82       106.98 o                         
   3   8   3         33.45          0.94        29.43 o                         
   4   8   3        128.05         54.38        31.21 o                         
   5   8   3      18647.49      18651.10       228.29 o                         
   6   8   3       3925.72       3674.79       114.82 o                         
   7   8   3       9359.85       9314.10       172.49 o                         
   8   8   3        307.50        294.23        60.82 o                         
   9   8   3       7142.36       7087.92       177.42 o                         
  10   8   3        123.43        -12.53        59.04 o                         
  11   8   3        348.05        334.25        74.83 o                         
  12   8   3        904.49        743.91       100.15 o                         
  13   8   3        671.35        342.54       123.60 o                         
  14   8   3         18.41        -88.39       109.64 o                         
  15   8   3        140.65         76.26       153.80 o                         
 -17   9   3          2.04        118.73       151.49 o                         
 -16   9   3       3874.82       4236.15       325.90 o                         
 -15   9   3        102.09         56.68       123.22 o                         
 -14   9   3       1838.89       2088.01       130.11 o                         
 -13   9   3       2002.41       2076.57       113.73 o                         
 -12   9   3        232.56        307.24        67.71 o                         
 -11   9   3      10136.41      10080.61       209.49 o                         
 -10   9   3       2728.81       2644.50       119.84 o                         
  -9   9   3       5632.59       5612.44       147.45 o                         
  -8   9   3       3675.21       3825.51       121.84 o                         
  -7   9   3        170.72        161.22        39.88 o                         
  -6   9   3       5037.10       5316.88       106.05 o                         
  -5   9   3       2395.93       2614.44        74.62 o                         
  -4   9   3       2213.18       2525.05        76.84 o                         
  -3   9   3          5.24         65.87        33.51 o                         
  -2   9   3       5479.93       5343.37        97.78 o                         
  -1   9   3       1288.95       1226.96        60.53 o                         
   0   9   3       6629.30       7004.12       109.55 o                         
   1   9   3      25158.40      24984.31       233.43 o                         
   2   9   3       1174.73       1217.33        50.06 o                         
   3   9   3       2305.95       2273.56        70.37 o                         
   4   9   3        709.20        638.63        46.45 o                         
   5   9   3        103.29          4.43        36.50 o                         
   6   9   3      11765.45      11567.13       192.53 o                         
   7   9   3       6314.49       6433.03       157.53 o                         
   8   9   3       1672.72       1527.51        98.76 o                         
   9   9   3        295.39        300.52        66.36 o                         
  10   9   3        160.55         56.47        64.99 o                         
  11   9   3       9511.28       9388.17       218.47 o                         
  12   9   3        466.23        340.87        93.77 o                         
  13   9   3        202.47        -19.70        90.20 o                         
  14   9   3       1444.64       1635.64       218.50 o                         
  15   9   3        179.23        -75.68       137.35 o                         
 -17  10   3       1199.38        948.01       221.02 o                         
 -16  10   3          0.47        165.33       120.41 o                         
 -15  10   3        364.86        260.74        97.50 o                         
 -14  10   3         61.11        139.38        86.00 o                         
 -13  10   3          9.39        -29.63        61.81 o                         
 -12  10   3        160.95        120.76        65.69 o                         
 -11  10   3          1.83        -45.32        50.43 o                         
 -10  10   3        109.71         92.29        76.56 o                         
  -9  10   3        879.90        809.38        76.99 o                         
  -8  10   3          2.22        -43.69        43.69 o                         
  -7  10   3        472.32        519.82        48.62 o                         
  -6  10   3        638.15        673.93        47.60 o                         
  -5  10   3       2160.46       2386.02        75.56 o                         
  -4  10   3        131.60        120.08        35.14 o                         
  -3  10   3        437.24        448.06        42.44 o                         
  -2  10   3       1271.58       1442.27        59.81 o                         
  -1  10   3        615.28        651.02        43.38 o                         
   0  10   3       9827.01       9850.91       132.28 o                         
   1  10   3       1928.24       2062.24        62.91 o                         
   2  10   3        893.02        951.64        45.94 o                         
   3  10   3       2307.05       2458.86        75.15 o                         
   4  10   3        504.52        409.33        43.54 o                         
   5  10   3        138.66         94.95        38.20 o                         
   6  10   3       2231.51       2382.66       101.22 o                         
   7  10   3        111.04         89.96        53.31 o                         
   8  10   3       2151.19       2313.63       114.88 o                         
   9  10   3       1442.52       1329.59       114.68 o                         
  10  10   3        616.93        449.97        84.78 o                         
  11  10   3          7.67          7.44        74.62 o                         
  12  10   3         59.85        -19.32        86.64 o                         
  13  10   3       2130.78       2191.64       168.11 o                         
  14  10   3        140.88        115.04       112.19 o                         
 -16  11   3      12315.82      13445.85       412.44 o                         
 -15  11   3         15.89        -45.84        88.27 o                         
 -14  11   3       1201.76       1214.25       136.46 o                         
 -13  11   3       1208.39       1044.82       115.94 o                         
 -12  11   3         37.76         67.46        77.20 o                         
 -11  11   3       9394.45       9665.47       252.25 o                         
 -10  11   3       3156.70       3263.62       182.60 o                         
  -9  11   3       8425.23       8656.20       243.60 o                         
  -8  11   3         26.07        -24.51        50.38 o                         
  -7  11   3        895.18        955.29        61.50 o                         
  -6  11   3       1851.84       1832.18        73.85 o                         
  -5  11   3       6509.84       6747.49       116.46 o                         
  -4  11   3        942.41       1024.30        55.13 o                         
  -3  11   3         79.12         36.08        31.66 o                         
  -2  11   3       5086.60       5110.23        97.52 o                         
  -1  11   3       1904.31       1949.88        65.17 o                         
   0  11   3       3808.60       3851.59        88.21 o                         
   1  11   3      66029.73      64858.99       494.67 o                         
   2  11   3       3104.24       3122.13       101.93 o                         
   3  11   3       2055.53       2033.34        66.76 o                         
   4  11   3       2532.77       2501.40        87.76 o                         
   5  11   3       2410.48       2246.07        87.56 o                         
   6  11   3      28704.64      27951.85       323.47 o                         
   7  11   3       8156.65       8165.14       180.24 o                         
   8  11   3      13056.64      12602.04       240.54 o                         
   9  11   3          1.32         -9.16        62.79 o                         
  10  11   3        696.75        553.91        88.68 o                         
  11  11   3      11495.52      11786.68       380.86 o                         
  12  11   3         15.61         -3.13        95.84 o                         
  13  11   3        318.00         71.18       108.88 o                         
  14  11   3        137.96         37.01       113.54 o                         
 -16  12   3       4779.29       5215.29       283.89 o                         
 -15  12   3        377.76        340.56       110.62 o                         
 -14  12   3          7.84         11.40        88.10 o                         
 -13  12   3       4393.80       4471.05       206.76 o                         
 -12  12   3       2035.31       2334.58       150.72 o                         
 -11  12   3      39552.29      39839.80       709.73 o                         
 -10  12   3      12764.51      13044.09       279.93 o                         
  -9  12   3       3392.91       3469.39       143.03 o                         
  -8  12   3       8237.74       8506.27       189.10 o                         
  -7  12   3         49.12         64.73        44.29 o                         
  -6  12   3       5114.69       5385.62       123.04 o                         
  -5  12   3       1060.16       1159.11        67.05 o                         
  -4  12   3       2464.26       2494.87        94.31 o                         
  -3  12   3      12076.98      11986.58       156.32 o                         
  -2  12   3         27.71        -24.44        26.76 o                         
  -1  12   3       1403.64       1390.33        69.60 o                         
   0  12   3       7626.91       8455.47       127.36 o                         
   1  12   3       3988.34       4183.19        94.50 o                         
   2  12   3        205.41        175.98        35.90 o                         
   3  12   3         34.19        205.70        37.22 o                         
   4  12   3         39.83         19.71        41.99 o                         
   5  12   3        584.38        505.20        59.92 o                         
   6  12   3       3252.74       3282.49       110.50 o                         
   7  12   3       8398.01       8001.75       175.33 o                         
   8  12   3        339.00        284.35        69.85 o                         
   9  12   3        283.46        295.64        75.64 o                         
  10  12   3        581.49        573.73        92.12 o                         
  11  12   3       5785.52       5636.31       229.41 o                         
  12  12   3       3113.08       2840.21       192.92 o                         
  13  12   3       1033.70        898.51       141.24 o                         
  14  12   3       1676.35       1692.60       193.98 o                         
 -15  13   3       1233.64       1500.24       188.16 o                         
 -14  13   3         92.63         59.52        94.31 o                         
 -13  13   3         12.87         26.68        86.70 o                         
 -12  13   3       1861.70       2060.73       173.71 o                         
 -11  13   3        350.27        185.73        84.45 o                         
 -10  13   3        816.68        680.57        90.62 o                         
  -9  13   3       1027.68        989.17        86.65 o                         
  -8  13   3       1781.22       1590.64        88.31 o                         
  -7  13   3       1138.40       1189.10        78.10 o                         
  -6  13   3        329.72        362.24        55.62 o                         
  -5  13   3      12094.11      11933.81       195.82 o                         
  -4  13   3        670.55        751.90        58.50 o                         
  -3  13   3       1929.99       1869.90        76.83 o                         
  -2  13   3       4441.98       4694.29       107.32 o                         
  -1  13   3        827.83        871.84        55.43 o                         
   0  13   3      13749.17      13441.68       182.93 o                         
   1  13   3         19.17         23.87        35.25 o                         
   2  13   3      11634.86      11423.06       171.48 o                         
   3  13   3        803.83        852.20        58.84 o                         
   4  13   3       5391.01       5589.76       137.63 o                         
   5  13   3       5820.41       5651.98       140.79 o                         
   6  13   3       1004.35        954.78        73.64 o                         
   7  13   3      11417.60      11371.00       195.63 o                         
   8  13   3       3146.09       3270.12       145.15 o                         
   9  13   3       2812.47       2857.19       140.49 o                         
  10  13   3       1957.97       2013.49       153.64 o                         
  11  13   3         19.06         32.42        96.14 o                         
  12  13   3       4406.96       3991.25       244.88 o                         
  13  13   3          8.81         46.09       113.24 o                         
 -15  14   3          4.40        -84.54       128.40 o                         
 -14  14   3         24.23         30.52        97.27 o                         
 -13  14   3         10.33         12.10       108.27 o                         
 -12  14   3       2702.52       2687.49       158.94 o                         
 -11  14   3       1127.19        931.23       104.26 o                         
 -10  14   3        699.51        635.19        80.95 o                         
  -9  14   3        581.54        468.14        70.64 o                         
  -8  14   3        814.89        831.38        73.35 o                         
  -7  14   3        509.64        537.02        65.77 o                         
  -6  14   3       2937.45       3078.28       121.15 o                         
  -5  14   3       5720.55       5741.62       149.49 o                         
  -4  14   3       4894.04       4975.89       136.23 o                         
  -3  14   3         57.67         33.05        40.63 o                         
  -2  14   3        554.63        609.77        56.78 o                         
  -1  14   3        128.54        142.35        40.02 o                         
   0  14   3        434.55        410.23        52.13 o                         
   1  14   3        499.42        399.20        53.88 o                         
   2  14   3        104.56        107.16        43.20 o                         
   3  14   3       2652.11       2621.20       100.07 o                         
   4  14   3        146.38        130.30        51.61 o                         
   5  14   3         91.26         86.96        50.74 o                         
   6  14   3        266.95        231.90        58.01 o                         
   7  14   3        917.09        868.42        73.56 o                         
   8  14   3        577.67        427.45        65.47 o                         
   9  14   3        433.13        241.04        87.18 o                         
  10  14   3         97.45         93.99        91.50 o                         
  11  14   3       1974.91       1908.64       157.12 o                         
  12  14   3        820.50        526.87       119.83 o                         
 -14  15   3         10.84         50.90        97.25 o                         
 -13  15   3         73.17         51.80        87.05 o                         
 -12  15   3       1551.25       1574.10       157.81 o                         
 -11  15   3        959.83        734.57       110.30 o                         
 -10  15   3       6820.40       6650.52       262.45 o                         
  -9  15   3         73.05         88.33        59.42 o                         
  -8  15   3       3228.41       3286.67       128.53 o                         
  -7  15   3       3403.32       3368.46       132.14 o                         
  -6  15   3       1334.14       1286.62        87.10 o                         
  -5  15   3      50887.09      49438.45       545.27 o                         
  -4  15   3      13220.37      13396.80       221.41 o                         
  -3  15   3       1702.59       1722.14        99.94 o                         
  -2  15   3         12.01        -17.36        45.23 o                         
  -1  15   3        851.90        778.06        71.38 o                         
   0  15   3       4321.66       4784.09       141.79 o                         
   1  15   3          7.14        -41.05        41.05 o                         
   2  15   3       4331.81       4275.67       124.07 o                         
   3  15   3       3103.65       3023.64       111.47 o                         
   4  15   3        428.89        378.17        63.84 o                         
   5  15   3       1630.26       1600.23        94.39 o                         
   6  15   3        366.13        327.62        61.95 o                         
   7  15   3       2143.41       2007.32       103.09 o                         
   8  15   3        320.73        218.54        68.62 o                         
   9  15   3         83.39         44.18        86.32 o                         
  10  15   3        242.86        189.91        92.63 o                         
  11  15   3        226.42        118.31       105.32 o                         
  12  15   3      16211.99      16150.47       612.08 o                         
 -13  16   3        156.08         96.03       103.44 o                         
 -12  16   3        183.73        212.56        95.26 o                         
 -11  16   3       4474.31       4536.77       318.08 o                         
 -10  16   3        333.89        342.03        76.90 o                         
  -9  16   3        258.03        173.35        70.38 o                         
  -8  16   3        304.45        301.17        69.16 o                         
  -7  16   3        276.29        171.09        62.92 o                         
  -6  16   3         28.91        -13.99        52.32 o                         
  -5  16   3       6968.01       6900.09       174.37 o                         
  -4  16   3      11144.86      11419.55       217.46 o                         
  -3  16   3       3371.02       3608.52       136.93 o                         
  -2  16   3        447.24        401.22        65.75 o                         
  -1  16   3        216.54        146.52        50.40 o                         
   0  16   3      12708.55      12421.36       226.46 o                         
   1  16   3      11320.81      11462.75       218.08 o                         
   2  16   3        825.41        879.19        81.50 o                         
   3  16   3      23083.08      22013.58       298.01 o                         
   4  16   3          1.16          2.91        50.17 o                         
   5  16   3       5290.22       5011.51       158.92 o                         
   6  16   3        642.68        588.35        72.37 o                         
   7  16   3       4306.18       4271.27       191.35 o                         
   8  16   3       1893.79       1841.57       126.81 o                         
   9  16   3        248.64        289.36        92.59 o                         
  10  16   3        186.34        113.51        93.74 o                         
  11  16   3          0.02       -100.38       100.38 o                         
 -13  17   3       1589.24       1396.21       164.89 o                         
 -12  17   3        191.60        177.51       109.96 o                         
 -11  17   3       2950.91       2691.25       168.50 o                         
 -10  17   3          1.42         -1.26        84.57 o                         
  -9  17   3       6847.24       7113.25       288.72 o                         
  -8  17   3       3431.37       3616.64       170.94 o                         
  -7  17   3       1247.00       1324.01        99.49 o                         
  -6  17   3       6707.82       6594.96       187.43 o                         
  -5  17   3       1041.93       1024.24        84.24 o                         
  -4  17   3       5813.36       6083.05       180.56 o                         
  -3  17   3       1155.88       1176.18       126.75 o                         
  -2  17   3       6527.51       6359.23       189.39 o                         
  -1  17   3       4222.72       4443.79       158.12 o                         
   0  17   3         90.18         76.39        51.50 o                         
   1  17   3        762.27        874.69        82.40 o                         
   2  17   3          5.58        -21.81        51.11 o                         
   3  17   3       1038.53        916.82        77.76 o                         
   4  17   3       3665.49       3817.75       153.73 o                         
   5  17   3        143.19        206.50        67.13 o                         
   6  17   3        503.95        439.13        90.20 o                         
   7  17   3         25.71        -15.66        78.10 o                         
   8  17   3          3.36        -59.39        75.38 o                         
   9  17   3        195.63        238.35        97.63 o                         
  10  17   3         28.63         -6.14       103.00 o                         
 -12  18   3         15.77        -58.75       106.17 o                         
 -11  18   3        583.72        372.96       125.27 o                         
 -10  18   3        466.95        394.86       142.01 o                         
  -9  18   3         72.81        -54.24        71.64 o                         
  -8  18   3         62.88         59.42        74.41 o                         
  -7  18   3        186.21        210.09        79.94 o                         
  -6  18   3        411.93        390.19        84.82 o                         
  -5  18   3        830.95        849.25        85.21 o                         
  -4  18   3        147.52         59.54        60.45 o                         
  -3  18   3         15.21        -55.40        55.40 o                         
  -2  18   3        208.04        247.04        74.06 o                         
  -1  18   3        141.12        133.01        57.90 o                         
   0  18   3       3877.41       4141.61       161.50 o                         
   1  18   3          1.63        -15.15        52.73 o                         
   2  18   3          3.05        -27.71        54.63 o                         
   3  18   3       1691.37       1746.39       113.26 o                         
   4  18   3       1124.54        998.23       107.58 o                         
   5  18   3       1197.64       1290.20       129.80 o                         
   6  18   3        446.55        448.84        96.75 o                         
   7  18   3          7.15        -24.25        78.54 o                         
   8  18   3       5316.23       5083.45       232.64 o                         
   9  18   3        323.18        158.89       122.25 o                         
 -11  19   3        391.01        355.97       124.59 o                         
 -10  19   3        965.84        669.22       175.71 o                         
  -9  19   3       3377.61       3073.17       212.46 o                         
  -8  19   3         41.25         83.35        83.98 o                         
  -7  19   3        794.54        909.07       111.76 o                         
  -6  19   3         21.19          1.82        71.00 o                         
  -5  19   3         27.50         28.10        70.25 o                         
  -4  19   3        661.97        425.55        89.36 o                         
  -3  19   3        998.63        899.94       132.76 o                         
  -2  19   3       2836.33       3045.31       190.29 o                         
  -1  19   3       1079.26       1026.03       134.65 o                         
   0  19   3       3977.49       4339.94       193.07 o                         
   1  19   3      14839.74      14600.52       317.49 o                         
   2  19   3        134.83        123.11        77.73 o                         
   3  19   3       1193.00       1069.93       120.46 o                         
   4  19   3        292.11        270.07        91.09 o                         
   5  19   3         14.33         80.04        82.01 o                         
   6  19   3       8824.30       8861.09       297.39 o                         
   7  19   3       3967.36       3684.02       223.86 o                         
   8  19   3       3621.89       3114.98       233.37 o                         
  -9  20   3        250.79        285.73       119.12 o                         
  -8  20   3        946.41        809.82       135.31 o                         
  -7  20   3        512.65        422.39       113.39 o                         
  -6  20   3       1345.92       1531.75       147.11 o                         
  -5  20   3         24.17        -60.99        76.37 o                         
  -4  20   3        497.92        493.07        94.59 o                         
  -3  20   3       2422.88       2657.66       186.98 o                         
  -2  20   3       1906.91       1822.97       165.62 o                         
  -1  20   3       3577.16       3811.56       228.41 o                         
   0  20   3       1687.80       2080.65       178.11 o                         
   1  20   3       5774.76       6300.05       256.41 o                         
   2  20   3          2.99          0.33        75.41 o                         
   3  20   3        173.72        146.75        91.09 o                         
   4  20   3         45.72        171.38       100.06 o                         
   5  20   3          1.98         23.30        95.97 o                         
   6  20   3        319.81        220.49       113.43 o                         
   7  20   3       7020.76       6288.23       643.89 o                         
  -8  21   3       1012.03       1138.78       159.03 o                         
  -7  21   3       3988.87       4234.41       239.75 o                         
  -6  21   3        273.03        191.57       101.68 o                         
  -5  21   3        638.39        468.21       109.15 o                         
  -4  21   3        914.52       1143.77       145.05 o                         
  -3  21   3        190.84         46.23       107.12 o                         
  -2  21   3        907.15        922.00       174.38 o                         
  -1  21   3       1630.24       1510.81       200.88 o                         
   0  21   3       1324.69       1708.88       212.96 o                         
   1  21   3        247.62        162.11       110.37 o                         
   2  21   3        259.48        300.18       115.69 o                         
   3  21   3        280.11        302.21       110.56 o                         
   4  21   3        290.10        363.09       115.16 o                         
   5  21   3       2969.66       3054.70       223.56 o                         
  -5  22   3       1261.32       1532.17       157.44 o                         
  -4  22   3        240.24        273.49       113.55 o                         
  -3  22   3        716.99        512.78       148.40 o                         
  -2  22   3         19.66         97.17       126.00 o                         
  -1  22   3        156.43        283.83       144.05 o                         
   0  22   3        827.44        936.78       178.04 o                         
   1  22   3         64.54         17.78       132.57 o                         
   2  22   3       1182.49       1010.17       154.90 o                         
   3  22   3        307.25        334.03       117.94 o                         
 -18   0   4       3733.83       3649.70       391.20 o                         
 -17   0   4      15060.52      16760.90      1824.07 o                         
 -16   0   4       1765.41       1431.19       327.61 o                         
 -15   0   4       3733.19       3167.51       394.30 o                         
 -14   0   4        136.28        116.48       195.61 o                         
 -13   0   4          5.21       -175.69       191.29 o                         
 -12   0   4       1289.73       1072.35       176.04 o                         
 -11   0   4       8342.96       8500.17       433.92 o                         
 -10   0   4         84.04         72.68        85.85 o                         
  -9   0   4         90.85        125.78        74.53 o                         
  -8   0   4       6094.50       6230.36       202.43 o                         
  -7   0   4      55410.02      58829.59       923.06 o                         
  -6   0   4       7451.13       7526.52       199.96 o                         
  -5   0   4     169028.47     169053.78      2018.11 o                         
  -4   0   4     119104.62     115727.25      1399.43 o                         
  -3   0   4      27015.59      26405.65       479.90 o                         
  -2   0   4      10208.75      10135.77       295.28 o                         
  -1   0   4      14918.86      14733.28       257.59 o                         
   0   0   4       6001.61       5484.39       134.00 o                         
   1   0   4     131597.47     127711.55      1454.99 o                         
   2   0   4      54563.93      53108.24       704.59 o                         
   3   0   4       2527.75       2357.57        90.93 o                         
   4   0   4        722.99       1035.10        91.18 o                         
   5   0   4       8586.02       9004.40       238.72 o                         
   6   0   4       3344.50       3494.70       153.31 o                         
   7   0   4       5865.21       5941.39       182.06 o                         
   8   0   4         36.21        -11.89        77.80 o                         
   9   0   4         31.29         51.29        69.51 o                         
  10   0   4       6747.08       7095.39       309.24 o                         
  11   0   4      20569.38      21683.09       998.16 o                         
  12   0   4         10.99       -142.79       142.79 o                         
  13   0   4       2795.59       3590.08       950.72 o                         
  14   0   4        669.39        709.35       254.49 o                         
  15   0   4      14197.29      15596.83       800.58 o                         
 -18   1   4       3360.61       3225.71       375.30 o                         
 -17   1   4       7918.39       7895.97       739.69 o                         
 -16   1   4      13939.55      14039.69       578.08 o                         
 -15   1   4       4504.75       4248.81       373.58 o                         
 -14   1   4        620.56        416.73        95.83 o                         
 -13   1   4      28033.90      27027.81       807.05 o                         
 -12   1   4         54.85        -39.70        57.60 o                         
 -11   1   4       1644.22       1569.86        94.38 o                         
 -10   1   4       7612.32       7348.60       151.82 o                         
  -9   1   4        389.15        324.99        59.51 o                         
  -8   1   4       2308.69       2334.11        97.62 o                         
  -7   1   4      10406.79      10696.24       180.13 o                         
  -6   1   4       1366.29       1169.76        56.01 o                         
  -5   1   4        120.42        109.80        29.84 o                         
  -4   1   4        127.29         63.72        34.09 o                         
  -3   1   4       1535.74       1531.22        57.60 o                         
  -2   1   4         64.47         93.35        31.33 o                         
  -1   1   4       3177.34       3208.71        85.51 o                         
   0   1   4        433.46        460.09        39.64 o                         
   1   1   4      25364.54      25051.98       263.85 o                         
   2   1   4       4670.43       4728.33        89.21 o                         
   3   1   4          0.95         13.33        32.26 o                         
   4   1   4       7013.92       7745.05       123.78 o                         
   5   1   4       2847.03       2684.56        89.17 o                         
   6   1   4      16407.97      16186.51       245.46 o                         
   7   1   4       8195.93       8346.62       186.15 o                         
   8   1   4      10947.35      10699.85       258.42 o                         
   9   1   4        272.24        233.37        61.01 o                         
  10   1   4         80.67         59.42        65.22 o                         
  11   1   4       9500.76       9354.40       339.98 o                         
  12   1   4        392.98        428.93       113.64 o                         
  13   1   4        116.63        101.75       154.29 o                         
  14   1   4       1023.57       1222.46       210.57 o                         
  15   1   4        788.32        908.59       205.56 o                         
 -18   2   4         17.32        185.46       156.95 o                         
 -17   2   4       1057.63        996.43       196.75 o                         
 -16   2   4        609.15        456.33       186.92 o                         
 -15   2   4        210.70        194.85        97.63 o                         
 -14   2   4        347.37        495.08       101.35 o                         
 -13   2   4        633.60        703.15        98.48 o                         
 -12   2   4        443.76        303.12        80.52 o                         
 -11   2   4       2036.27       1856.70       105.42 o                         
 -10   2   4       1517.10       1326.28        76.29 o                         
  -9   2   4         32.64         46.59        40.73 o                         
  -8   2   4        965.02        824.99        58.15 o                         
  -7   2   4       1736.99       1600.56        68.03 o                         
  -6   2   4       4562.52       4729.36       101.20 o                         
  -5   2   4       2558.49       2553.42        79.09 o                         
  -4   2   4        396.92        286.58        35.94 o                         
  -3   2   4       2600.08       2386.80        87.36 o                         
  -2   2   4       9545.35       9093.64       129.70 o                         
  -1   2   4       7058.43       6656.90       106.08 o                         
   0   2   4       2588.38       2325.72        69.86 o                         
   1   2   4       3114.65       2791.48        76.50 o                         
   2   2   4       4033.78       3986.68        95.36 o                         
   3   2   4       3576.74       3482.45        84.64 o                         
   4   2   4      10360.31      10453.37       147.68 o                         
   5   2   4       4190.75       4133.00       106.16 o                         
   6   2   4        119.50         29.42        43.93 o                         
   7   2   4       2584.09       2566.13       112.04 o                         
   8   2   4       7837.74       7724.43       165.69 o                         
   9   2   4         47.06        -55.13        55.13 o                         
  10   2   4       1311.42       1304.57        98.34 o                         
  11   2   4       1912.41       1845.19       130.85 o                         
  12   2   4        496.70        540.67       103.24 o                         
  13   2   4         94.60          1.75       145.81 o                         
  14   2   4       2470.92       2908.33       285.26 o                         
  15   2   4        573.43        616.39       204.52 o                         
 -18   3   4         19.68         55.96       162.61 o                         
 -17   3   4        378.11        361.87       172.86 o                         
 -16   3   4        171.91         30.61       144.62 o                         
 -15   3   4         11.25        -41.12        96.26 o                         
 -14   3   4        358.36        307.90        94.76 o                         
 -13   3   4       5078.48       4806.57       190.80 o                         
 -12   3   4       1341.15       1134.75       108.43 o                         
 -11   3   4      12982.05      12721.98       277.99 o                         
 -10   3   4      15309.13      15451.95       246.12 o                         
  -9   3   4        183.60        161.09        47.30 o                         
  -8   3   4        825.46        698.47        58.52 o                         
  -7   3   4       9114.36       9176.01       167.09 o                         
  -6   3   4       1280.67       1354.68        65.76 o                         
  -5   3   4      24658.98      24953.43       368.89 o                         
  -4   3   4      22255.57      21831.12       262.32 o                         
  -3   3   4        776.20        854.18        47.65 o                         
  -2   3   4       6327.89       6652.26       106.45 o                         
  -1   3   4       1085.18       1042.20        55.33 o                         
   0   3   4        119.18         91.85        33.81 o                         
   1   3   4       6207.15       6884.20       120.78 o                         
   2   3   4          5.47         24.51        35.45 o                         
   3   3   4       6017.43       6413.61       110.47 o                         
   4   3   4       4162.53       4446.58       101.09 o                         
   5   3   4        108.82         39.76        37.12 o                         
   6   3   4         96.81         70.08        37.21 o                         
   7   3   4        177.93        102.67        46.71 o                         
   8   3   4         20.74         12.00        55.46 o                         
   9   3   4       1127.33        930.59        84.45 o                         
  10   3   4        381.93        329.72        75.19 o                         
  11   3   4       1015.77       1041.06       104.64 o                         
  12   3   4       1985.82       1994.44       179.74 o                         
  13   3   4       1179.79       1421.76       173.09 o                         
  14   3   4        822.49        725.59       157.08 o                         
  15   3   4        273.68         44.07       176.32 o                         
 -18   4   4        284.84          8.67       154.54 o                         
 -17   4   4        423.52         74.62       153.37 o                         
 -16   4   4       9976.59      11064.75       435.03 o                         
 -15   4   4        663.22        626.80       158.45 o                         
 -14   4   4        881.41        669.34       102.04 o                         
 -13   4   4      17313.66      17059.92       393.94 o                         
 -12   4   4       9809.91       9697.81       251.24 o                         
 -11   4   4     100715.05     102246.38      1263.56 o                         
 -10   4   4      63785.59      63545.91       790.02 o                         
  -9   4   4      11360.92      11466.49       196.97 o                         
  -8   4   4       2727.43       2656.88        96.78 o                         
  -7   4   4      17592.77      17615.79       229.54 o                         
  -6   4   4      10567.26      10901.36       181.57 o                         
  -5   4   4        648.04        659.76        49.93 o                         
  -4   4   4      18236.15      18331.47       234.89 o                         
  -3   4   4        656.24        663.56        47.38 o                         
  -2   4   4       3772.48       3705.43        87.36 o                         
  -1   4   4       5080.04       5462.44        94.18 o                         
   0   4   4      10601.38      10231.26       139.99 o                         
   1   4   4       2608.55       2403.84        71.84 o                         
   2   4   4         77.65         68.15        36.47 o                         
   3   4   4      12770.80      12495.30       171.61 o                         
   4   4   4       1723.97       1633.94        69.52 o                         
   5   4   4      54226.77      54666.17       533.96 o                         
   6   4   4       7558.43       7362.34       135.10 o                         
   7   4   4     119452.23     119225.81      1079.28 o                         
   8   4   4      13862.81      14255.54       221.62 o                         
   9   4   4       6030.41       6589.56       160.72 o                         
  10   4   4        556.82        565.96        84.14 o                         
  11   4   4       3543.29       3790.91       218.25 o                         
  12   4   4      19353.43      19752.91       427.00 o                         
  13   4   4      13580.94      14565.91       427.13 o                         
  14   4   4       4593.06       4288.98       261.96 o                         
  15   4   4         64.06         57.37       169.91 o                         
 -18   5   4          2.43       -152.47       152.47 o                         
 -17   5   4        135.60        273.93       194.51 o                         
 -16   5   4       1376.34       1143.74       193.29 o                         
 -15   5   4         59.53        -20.76        92.00 o                         
 -14   5   4       2327.06       2212.92       152.52 o                         
 -13   5   4          2.14         64.88        69.14 o                         
 -12   5   4         49.90        -44.21        69.40 o                         
 -11   5   4       1802.14       1787.72       115.09 o                         
 -10   5   4      21317.12      21507.19       416.22 o                         
  -9   5   4          0.04          6.01        44.76 o                         
  -8   5   4          8.26          7.46        40.00 o                         
  -7   5   4       7296.21       7600.89       134.19 o                         
  -6   5   4         18.03          7.71        34.79 o                         
  -5   5   4      38866.87      38820.33       435.60 o                         
  -4   5   4      28729.92      28277.85       297.43 o                         
  -3   5   4       8781.15       8693.21       127.59 o                         
  -2   5   4        997.44       1140.05        54.77 o                         
  -1   5   4         22.86        -30.58        30.58 o                         
   0   5   4        267.22        320.55        39.39 o                         
   1   5   4        538.08        686.59        46.95 o                         
   2   5   4       1251.82       1433.47        64.47 o                         
   3   5   4       4762.71       4718.99        99.11 o                         
   4   5   4       1858.77       1705.32        66.55 o                         
   5   5   4        341.92        219.76        42.31 o                         
   6   5   4       6117.80       6165.43       126.35 o                         
   7   5   4          3.86         94.14        47.06 o                         
   8   5   4        697.37        774.06        69.45 o                         
   9   5   4       3131.72       3130.35       117.09 o                         
  10   5   4        113.94        149.02        61.45 o                         
  11   5   4       1403.15       1160.32        90.99 o                         
  12   5   4        956.46       1013.19       127.51 o                         
  13   5   4       2276.58       2191.87       409.62 o                         
  14   5   4       2260.05       2405.89       262.50 o                         
  15   5   4        118.99        176.56       182.02 o                         
 -18   6   4        123.93        133.12       164.84 o                         
 -17   6   4       3525.69       3525.68       420.16 o                         
 -16   6   4         97.39        -12.70       139.21 o                         
 -15   6   4        254.35        177.91        90.47 o                         
 -14   6   4        182.29        172.69        78.29 o                         
 -13   6   4        237.85         70.02        75.61 o                         
 -12   6   4       1881.94       1878.79       152.35 o                         
 -11   6   4       2003.85       2169.82       124.85 o                         
 -10   6   4          3.83         82.53        57.05 o                         
  -9   6   4        438.82        435.11        60.13 o                         
  -8   6   4       3625.09       3417.22       152.47 o                         
  -7   6   4       3319.95       3202.91        88.39 o                         
  -6   6   4         72.93        113.77        36.30 o                         
  -5   6   4         55.61         67.97        35.69 o                         
  -4   6   4       5307.38       4939.01        97.59 o                         
  -3   6   4       2264.02       2167.39        74.61 o                         
  -2   6   4       2617.18       2599.44        90.65 o                         
  -1   6   4         47.43         10.76        28.03 o                         
   0   6   4        873.94        795.50        53.25 o                         
   1   6   4       9060.22       8899.54       136.28 o                         
   2   6   4         66.09         36.55        33.58 o                         
   3   6   4         54.69        -25.55        31.40 o                         
   4   6   4       4479.09       4361.35        96.74 o                         
   5   6   4        448.69        318.06        44.57 o                         
   6   6   4          6.46        -40.32        40.32 o                         
   7   6   4         74.04         56.58        46.95 o                         
   8   6   4       6279.42       6433.55       151.09 o                         
   9   6   4         54.73         40.15        59.48 o                         
  10   6   4          7.58          1.09        65.15 o                         
  11   6   4        632.44        531.91        86.73 o                         
  12   6   4          2.10         68.36        92.95 o                         
  13   6   4        335.20        369.62       126.58 o                         
  14   6   4       1854.60       2207.81       259.27 o                         
  15   6   4        214.57       -105.86       169.99 o                         
 -18   7   4       6096.79       5354.86       865.80 o                         
 -17   7   4       4702.67       5238.70       342.00 o                         
 -16   7   4       8774.25       9500.08       408.57 o                         
 -15   7   4        278.73        320.91       111.45 o                         
 -14   7   4       1134.42       1064.18       148.02 o                         
 -13   7   4       1453.88       1260.82       107.06 o                         
 -12   7   4        535.59        620.59        91.68 o                         
 -11   7   4       2566.08       2589.00       139.90 o                         
 -10   7   4       3238.55       3076.36       148.79 o                         
  -9   7   4         24.40          5.42        33.35 o                         
  -8   7   4        149.35        110.37        39.38 o                         
  -7   7   4        440.19        508.87        44.61 o                         
  -6   7   4        112.07        163.97        38.06 o                         
  -5   7   4       1486.97       1469.94        67.53 o                         
  -4   7   4         33.00         41.60        35.46 o                         
  -3   7   4       1807.73       1809.19        78.00 o                         
  -2   7   4        526.91        497.81        46.15 o                         
  -1   7   4       3316.02       3309.57       104.11 o                         
   0   7   4        538.80        567.16        47.55 o                         
   1   7   4      22519.16      22887.99       258.33 o                         
   2   7   4       1086.94       1071.36        56.91 o                         
   3   7   4        489.06        420.61        41.24 o                         
   4   7   4        646.85        578.18        50.86 o                         
   5   7   4       1240.69       1201.65        61.70 o                         
   6   7   4        397.04        426.34        54.98 o                         
   7   7   4       4343.54       4389.86       133.55 o                         
   8   7   4       1688.49       1689.09        93.14 o                         
   9   7   4        413.98        403.21        68.83 o                         
  10   7   4        496.28        405.40        79.65 o                         
  11   7   4        151.05        177.20        75.47 o                         
  12   7   4          0.47         29.03        96.97 o                         
  13   7   4       2046.45       2015.53       190.23 o                         
  14   7   4        233.29        473.78       182.05 o                         
 -17   8   4       8291.29       8895.29       602.89 o                         
 -16   8   4       1793.58       1648.84       220.39 o                         
 -15   8   4        183.92        396.66       122.52 o                         
 -14   8   4        172.90        236.63        78.43 o                         
 -13   8   4          9.58         80.99        55.78 o                         
 -12   8   4          8.10         80.55        55.50 o                         
 -11   8   4       4279.52       4053.60       119.01 o                         
 -10   8   4        943.88        890.08        64.42 o                         
  -9   8   4       4705.07       4535.20       125.75 o                         
  -8   8   4       2556.26       2492.82        94.01 o                         
  -7   8   4       4201.50       3880.74        98.06 o                         
  -6   8   4       3354.16       3244.39       118.73 o                         
  -5   8   4      44657.23      44588.99       510.70 o                         
  -4   8   4      17489.12      17272.24       228.84 o                         
  -3   8   4      13428.64      14053.96       190.89 o                         
  -2   8   4       1745.50       1781.97        73.19 o                         
  -1   8   4      24323.05      23458.20       273.20 o                         
   0   8   4      23524.29      23403.99       257.55 o                         
   1   8   4      75059.86      75151.08       703.55 o                         
   2   8   4      60882.43      59088.92       552.88 o                         
   3   8   4       1141.62       1205.46        59.54 o                         
   4   8   4       1869.11       1714.86        70.63 o                         
   5   8   4       3165.46       3075.59       110.10 o                         
   6   8   4        500.40        473.93        59.61 o                         
   7   8   4       5302.64       5528.75       150.35 o                         
   8   8   4       1888.95       1845.46       113.25 o                         
   9   8   4        274.39        167.36        65.95 o                         
  10   8   4       1661.66       1549.21       105.13 o                         
  11   8   4      14575.64      15915.40       409.74 o                         
  12   8   4          1.99        -92.94        97.71 o                         
  13   8   4       2362.16       2352.76       209.22 o                         
  14   8   4       2012.49       2262.47       229.61 o                         
 -17   9   4       4276.79       4164.87       643.68 o                         
 -16   9   4      15521.58      16529.08       533.49 o                         
 -15   9   4       2544.96       2660.50       213.91 o                         
 -14   9   4        164.18         20.04        63.07 o                         
 -13   9   4        554.93        459.71        71.54 o                         
 -12   9   4        465.76        501.68        80.97 o                         
 -11   9   4       1212.67        979.09        74.67 o                         
 -10   9   4        127.72         55.17        49.86 o                         
  -9   9   4       2529.17       2410.63       119.05 o                         
  -8   9   4        194.63         94.13        47.88 o                         
  -7   9   4       1587.12       1545.21        80.04 o                         
  -6   9   4       1709.33       1724.22        74.12 o                         
  -5   9   4      15316.12      15287.68       226.57 o                         
  -4   9   4        690.66        652.56        58.29 o                         
  -3   9   4       5089.14       5089.59       117.89 o                         
  -2   9   4       2459.44       2555.58       108.17 o                         
  -1   9   4        947.46        972.91        57.91 o                         
   0   9   4       4462.15       4387.64       103.58 o                         
   1   9   4      26299.24      26060.76       303.81 o                         
   2   9   4       8167.88       7858.14       138.25 o                         
   3   9   4       2562.86       2583.59        93.21 o                         
   4   9   4        188.26        150.34        42.28 o                         
   5   9   4        294.72        249.89        52.05 o                         
   6   9   4       9016.61       9014.36       173.53 o                         
   7   9   4       9978.96       9758.06       188.82 o                         
   8   9   4      13123.69      13385.50       244.10 o                         
   9   9   4       2690.56       2536.23       125.27 o                         
  10   9   4       1025.26        978.11        94.01 o                         
  11   9   4       2562.48       2604.08       156.15 o                         
  12   9   4       2020.07       1830.73       173.24 o                         
  13   9   4        822.99        804.21       157.27 o                         
  14   9   4       2303.68       2690.97       238.97 o                         
 -17  10   4        800.14        855.94       202.86 o                         
 -16  10   4        347.89        322.72       130.12 o                         
 -15  10   4       2199.08       2065.51       188.82 o                         
 -14  10   4       3249.25       3258.44       174.85 o                         
 -13  10   4       2351.61       2258.74       122.20 o                         
 -12  10   4        518.90        579.27        70.18 o                         
 -11  10   4        738.66        769.58        75.50 o                         
 -10  10   4       8318.19       8275.85       186.50 o                         
  -9  10   4        399.19        343.94        59.61 o                         
  -8  10   4        508.13        492.53        57.04 o                         
  -7  10   4        105.97         90.13        45.41 o                         
  -6  10   4       4503.07       4621.26       133.05 o                         
  -5  10   4       2293.57       2495.53        94.77 o                         
  -4  10   4        693.74        734.99        61.71 o                         
  -3  10   4        275.19        253.40        49.78 o                         
  -2  10   4       3248.04       3336.12       103.09 o                         
  -1  10   4       2453.44       2325.52        81.03 o                         
   0  10   4         83.13         43.34        36.67 o                         
   1  10   4        262.02        216.44        42.70 o                         
   2  10   4       1734.79       1775.83        77.13 o                         
   3  10   4        280.33        218.97        42.78 o                         
   4  10   4        187.13        172.60        41.55 o                         
   5  10   4         23.31          9.68        45.68 o                         
   6  10   4        156.84        132.88        54.09 o                         
   7  10   4       1896.01       1787.71        99.76 o                         
   8  10   4        417.14        259.46        68.67 o                         
   9  10   4        869.20        755.93        89.69 o                         
  10  10   4        107.58         22.85        76.71 o                         
  11  10   4        800.92        679.40       110.84 o                         
  12  10   4        808.29        679.11       167.52 o                         
  13  10   4       1757.36       1949.33       207.64 o                         
 -16  11   4        265.64        260.57       160.84 o                         
 -15  11   4         83.16        -24.16       117.73 o                         
 -14  11   4       2422.63       2420.51       193.89 o                         
 -13  11   4       5560.57       5612.00       296.37 o                         
 -12  11   4        423.56        409.62       113.07 o                         
 -11  11   4       2288.35       2316.13       123.54 o                         
 -10  11   4       3437.28       3199.22       127.21 o                         
  -9  11   4       3910.31       3901.98       126.65 o                         
  -8  11   4        873.43        871.16        63.19 o                         
  -7  11   4       2906.34       3021.71        99.10 o                         
  -6  11   4       2886.06       3167.21       119.62 o                         
  -5  11   4      15110.04      15511.54       257.36 o                         
  -4  11   4       5167.88       5166.12       160.38 o                         
  -3  11   4       1787.74       1883.40        97.91 o                         
  -2  11   4       2961.61       3141.31       114.88 o                         
  -1  11   4         15.42         28.14        34.91 o                         
   0  11   4         20.08         17.32        34.04 o                         
   1  11   4         22.26         61.59        37.36 o                         
   2  11   4        625.67        615.65        49.64 o                         
   3  11   4        502.47        387.97        46.00 o                         
   4  11   4        401.88        397.57        45.82 o                         
   5  11   4        666.93        604.93        62.51 o                         
   6  11   4        410.20        413.38        68.48 o                         
   7  11   4       1017.75        992.00        88.60 o                         
   8  11   4        152.83        140.56        66.07 o                         
   9  11   4        715.74        612.04        86.50 o                         
  10  11   4       1978.77       1997.35       150.68 o                         
  11  11   4          2.63        140.71       102.46 o                         
  12  11   4        166.54         79.66       112.35 o                         
  13  11   4       1206.86       1303.12       165.82 o                         
 -16  12   4       2434.99       2258.79       214.56 o                         
 -15  12   4       2702.51       2781.17       221.53 o                         
 -14  12   4        134.34         70.38       113.32 o                         
 -13  12   4       7247.16       8060.63       264.18 o                         
 -12  12   4       1793.09       1921.93       142.37 o                         
 -11  12   4      29849.21      30595.01       527.55 o                         
 -10  12   4       3871.40       3718.73       131.41 o                         
  -9  12   4       2956.14       3245.82       121.40 o                         
  -8  12   4       2883.95       2933.70       111.15 o                         
  -7  12   4      18430.29      19165.70       261.23 o                         
  -6  12   4       2263.83       2130.28       104.21 o                         
  -5  12   4       1148.36       1258.98        93.31 o                         
  -4  12   4       5738.08       5779.19       160.51 o                         
  -3  12   4       7709.69       7698.65       164.06 o                         
  -2  12   4       8847.83       8472.60       155.85 o                         
  -1  12   4        981.98        890.01        62.06 o                         
   0  12   4      22911.11      22449.60       272.64 o                         
   1  12   4       6972.88       7036.30       142.97 o                         
   2  12   4       6094.88       6084.90       124.54 o                         
   3  12   4       9373.00       8924.61       151.16 o                         
   4  12   4       8136.79       8345.70       161.53 o                         
   5  12   4      26693.68      26311.96       316.64 o                         
   6  12   4        243.51        113.87        58.26 o                         
   7  12   4       3191.95       3402.39       137.42 o                         
   8  12   4       3229.01       3189.04       178.42 o                         
   9  12   4        715.28        729.42       101.51 o                         
  10  12   4        379.66        319.43       103.22 o                         
  11  12   4         24.76          2.57        91.89 o                         
  12  12   4       3479.62       3442.80       212.52 o                         
 -15  13   4         94.78         77.66       125.16 o                         
 -14  13   4       5461.43       6178.51       607.24 o                         
 -13  13   4          0.23        -62.24       100.65 o                         
 -12  13   4        166.31        266.51        97.22 o                         
 -11  13   4       2143.57       2079.51       135.91 o                         
 -10  13   4       5512.00       5665.12       185.77 o                         
  -9  13   4        873.93        805.96        73.79 o                         
  -8  13   4         73.60         10.27        47.95 o                         
  -7  13   4        234.83        207.58        52.98 o                         
  -6  13   4       2467.65       2614.83       109.57 o                         
  -5  13   4      26854.36      26733.24       386.80 o                         
  -4  13   4      30468.51      29528.88       417.94 o                         
  -3  13   4       2175.73       1964.40       122.25 o                         
  -2  13   4        820.90        716.75        64.68 o                         
  -1  13   4       7400.67       7055.59       137.38 o                         
   0  13   4        499.09        357.65        54.17 o                         
   1  13   4       5173.31       4958.52       133.61 o                         
   2  13   4        155.95        121.82        43.90 o                         
   3  13   4       5089.27       5109.08       141.86 o                         
   4  13   4       8911.65       9031.21       173.53 o                         
   5  13   4       1712.04       1749.43        87.66 o                         
   6  13   4       3997.81       3746.15       129.20 o                         
   7  13   4       3123.77       3213.81       137.61 o                         
   8  13   4       1230.46       1054.22       100.97 o                         
   9  13   4       4523.84       4541.91       211.96 o                         
  10  13   4        222.02        142.22        96.45 o                         
  11  13   4        209.78        270.12       114.77 o                         
  12  13   4        457.00        385.46       128.87 o                         
 -14  14   4         69.51        172.37       129.82 o                         
 -13  14   4        921.92        705.52       121.53 o                         
 -12  14   4       3164.15       3377.87       274.04 o                         
 -11  14   4        570.24        495.19        90.22 o                         
 -10  14   4          2.38        -32.66        53.85 o                         
  -9  14   4         34.68        -23.04        53.51 o                         
  -8  14   4       5147.57       5195.98       168.01 o                         
  -7  14   4       1204.72       1163.84        85.73 o                         
  -6  14   4       2466.88       2494.41       126.49 o                         
  -5  14   4         59.99        -33.42        50.07 o                         
  -4  14   4       6316.37       6123.64       149.00 o                         
  -3  14   4         68.69         44.47        50.66 o                         
  -2  14   4         47.27         15.02        59.28 o                         
  -1  14   4        805.94        731.91        71.38 o                         
   0  14   4        388.86        391.17        51.61 o                         
   1  14   4      10138.32       9921.76       174.18 o                         
   2  14   4        964.16       1008.05        71.54 o                         
   3  14   4        621.60        675.06        69.74 o                         
   4  14   4       1827.31       1898.45        96.08 o                         
   5  14   4        500.35        395.34        61.89 o                         
   6  14   4          5.26        -39.68        49.17 o                         
   7  14   4        129.33         36.63        71.63 o                         
   8  14   4       2194.94       2047.76       146.18 o                         
   9  14   4        435.17        277.28        94.11 o                         
  10  14   4          1.34        -18.37        92.82 o                         
  11  14   4        314.82        350.11       129.26 o                         
 -14  15   4        269.71        -45.48       123.93 o                         
 -13  15   4         50.98        -30.33       122.45 o                         
 -12  15   4        803.94        799.76       132.27 o                         
 -11  15   4        142.77        135.15        83.53 o                         
 -10  15   4        230.71        185.42        70.32 o                         
  -9  15   4       1336.63       1256.79        91.64 o                         
  -8  15   4       3111.79       3126.64       139.66 o                         
  -7  15   4       1652.55       1512.22        92.42 o                         
  -6  15   4        266.83        272.84        58.90 o                         
  -5  15   4       1355.35       1264.69        88.58 o                         
  -4  15   4       1773.59       1879.15       104.27 o                         
  -3  15   4       4335.81       4511.00       159.61 o                         
  -2  15   4        118.96         54.91        59.98 o                         
  -1  15   4        144.45         86.48        51.83 o                         
   0  15   4        294.91        212.32        54.49 o                         
   1  15   4        129.90         92.13        51.44 o                         
   2  15   4       3660.99       3542.07       127.06 o                         
   3  15   4       1249.98       1263.75        76.46 o                         
   4  15   4        708.73        694.91        72.51 o                         
   5  15   4       1198.55       1090.14        84.96 o                         
   6  15   4         43.38         43.74        55.58 o                         
   7  15   4        350.18        304.94        76.38 o                         
   8  15   4        323.62        271.84        97.53 o                         
   9  15   4       2289.96       2166.51       159.03 o                         
  10  15   4       1901.80       1821.22       166.81 o                         
  11  15   4          0.30        -20.88       108.32 o                         
 -13  16   4        496.34        411.89       143.48 o                         
 -12  16   4        106.93        162.13       106.10 o                         
 -11  16   4        805.06        726.41       113.66 o                         
 -10  16   4       4046.73       4300.23       313.75 o                         
  -9  16   4       4917.08       5023.90       227.30 o                         
  -8  16   4        135.12         33.43        57.75 o                         
  -7  16   4       1844.40       1676.33       162.67 o                         
  -6  16   4        834.27        786.31        81.64 o                         
  -5  16   4       1174.43       1147.18       100.81 o                         
  -4  16   4          2.83        -20.87        54.02 o                         
  -3  16   4       3321.60       3281.99       153.25 o                         
  -2  16   4        206.41        113.10        66.36 o                         
  -1  16   4      17846.18      16967.32       299.58 o                         
   0  16   4       1238.68       1085.91        81.56 o                         
   1  16   4       2008.27       1788.59       109.00 o                         
   2  16   4       3406.84       3407.02       127.90 o                         
   3  16   4       3527.25       3259.84       122.10 o                         
   4  16   4         85.11        138.45        60.05 o                         
   5  16   4        135.60        144.42        63.00 o                         
   6  16   4       2205.81       2253.94       125.25 o                         
   7  16   4        192.75        156.58        77.46 o                         
   8  16   4       4742.03       4599.57       200.52 o                         
   9  16   4         27.47        115.09       104.26 o                         
  10  16   4          2.72        153.61       116.10 o                         
 -12  17   4        492.16        343.79       111.01 o                         
 -11  17   4       2590.98       2529.15       172.36 o                         
 -10  17   4          2.47         34.96        86.36 o                         
  -9  17   4          3.38         91.49        83.32 o                         
  -8  17   4       2366.14       2318.64       143.80 o                         
  -7  17   4       7504.79       7859.38       216.27 o                         
  -6  17   4       3879.82       3610.81       146.63 o                         
  -5  17   4      13730.56      13623.66       256.90 o                         
  -4  17   4       2305.41       2190.49       138.57 o                         
  -3  17   4       1699.34       1774.63       150.88 o                         
  -2  17   4       4548.70       4549.90       186.14 o                         
  -1  17   4       1996.41       2003.59       125.12 o                         
   0  17   4       4446.58       4553.10       152.34 o                         
   1  17   4       6582.45       6235.20       211.87 o                         
   2  17   4       4278.84       4341.84       152.83 o                         
   3  17   4         21.96        -24.59        59.71 o                         
   4  17   4       2451.92       2483.49       144.36 o                         
   5  17   4       1302.43       1395.46       125.86 o                         
   6  17   4       2543.83       2367.42       158.81 o                         
   7  17   4       3988.08       3995.23       194.77 o                         
   8  17   4       7730.66       7385.37       352.94 o                         
   9  17   4        569.15        441.74       130.48 o                         
 -11  18   4        235.88         78.55       114.42 o                         
 -10  18   4       3541.99       3401.05       189.88 o                         
  -9  18   4         87.16         58.20        89.76 o                         
  -8  18   4          3.49         30.95        85.33 o                         
  -7  18   4          4.04         59.28        80.09 o                         
  -6  18   4        493.60        342.09        89.53 o                         
  -5  18   4       2657.06       2562.32       134.59 o                         
  -4  18   4        133.88         11.61        57.86 o                         
  -3  18   4        108.03         78.30        62.05 o                         
  -2  18   4       5879.15       5745.83       196.79 o                         
  -1  18   4        608.00        567.44       120.18 o                         
   0  18   4       2013.48       2015.68       110.69 o                         
   1  18   4       2555.57       2634.62       134.85 o                         
   2  18   4       2178.52       2052.11       133.23 o                         
   3  18   4       2204.31       1861.05       136.59 o                         
   4  18   4          2.90         20.67        87.02 o                         
   5  18   4          9.55        -49.11        82.56 o                         
   6  18   4        380.22        374.32       103.03 o                         
   7  18   4       3815.03       3423.61       213.14 o                         
   8  18   4        224.65        123.22       120.66 o                         
 -10  19   4        143.37         75.00       119.05 o                         
  -9  19   4       1184.96       1161.22       134.19 o                         
  -8  19   4        590.52        494.99       109.73 o                         
  -7  19   4        171.90        293.53        96.08 o                         
  -6  19   4        954.64        888.76       121.17 o                         
  -5  19   4       1508.84       1617.91       144.49 o                         
  -4  19   4          6.32         56.23        83.43 o                         
  -3  19   4       3093.23       3073.29       235.69 o                         
  -2  19   4        824.23       1092.53       142.74 o                         
  -1  19   4        677.51        701.01       121.65 o                         
   0  19   4       2939.02       2619.29       177.73 o                         
   1  19   4       2734.48       2851.32       181.11 o                         
   2  19   4         57.76        136.88        91.12 o                         
   3  19   4        239.21        160.91        92.85 o                         
   4  19   4        594.20        706.20       121.44 o                         
   5  19   4        383.86        284.78       120.59 o                         
   6  19   4          6.27        -55.80        94.29 o                         
   7  19   4        241.81        128.08       108.62 o                         
  -8  20   4       3257.09       3396.01       213.60 o                         
  -7  20   4       2114.69       2105.60       167.31 o                         
  -6  20   4          8.52         27.13        88.01 o                         
  -5  20   4       3458.62       3215.35       219.06 o                         
  -4  20   4        119.43        119.95        92.60 o                         
  -3  20   4       6960.20       7230.44       464.32 o                         
  -2  20   4        216.21        179.72       110.46 o                         
  -1  20   4        365.79        415.65       131.85 o                         
   0  20   4       1515.02       1210.02       166.33 o                         
   1  20   4        492.60        508.31       114.69 o                         
   2  20   4       9059.06       9213.67       308.88 o                         
   3  20   4       1415.64       1129.93       142.71 o                         
   4  20   4       1095.21        830.97       141.03 o                         
   5  20   4       8512.81       8806.54       351.17 o                         
  -6  21   4          2.49         60.58       101.08 o                         
  -5  21   4       2719.47       2604.92       214.29 o                         
  -4  21   4       8685.99       8638.66       321.37 o                         
  -3  21   4       1136.67       1270.02       174.15 o                         
  -2  21   4        527.57        563.96       138.75 o                         
  -1  21   4       5194.79       5845.05       495.34 o                         
   0  21   4        297.96        241.66       133.63 o                         
   1  21   4       1256.94       1272.88       158.02 o                         
   2  21   4         41.47         50.74       105.88 o                         
   3  21   4         97.00        -50.25        99.78 o                         
  -3  22   4       1036.26       1264.17       311.89 o                         
  -2  22   4          2.52        -93.47       109.03 o                         
  -1  22   4        194.47        -52.92       118.04 o                         
 -18   1   5       1114.38        950.66       204.15 o                         
 -17   1   5       4028.62       3454.68       322.07 o                         
 -16   1   5       1757.63       1381.45       220.36 o                         
 -15   1   5       1182.78       1131.82       200.22 o                         
 -14   1   5       1033.57       1037.45       191.09 o                         
 -13   1   5       3854.24       3553.53       271.51 o                         
 -12   1   5        891.83       1115.90       177.75 o                         
 -11   1   5       1215.71       1259.59       167.83 o                         
 -10   1   5         17.70        -52.56        74.96 o                         
  -9   1   5       3519.92       3274.33       129.22 o                         
  -8   1   5       4489.74       4377.92       134.52 o                         
  -7   1   5      10216.80      10478.57       164.79 o                         
  -6   1   5        506.70        388.04        37.65 o                         
  -5   1   5       1832.79       1921.45        72.26 o                         
  -4   1   5      26000.26      26003.19       323.15 o                         
  -3   1   5        984.41        988.52        54.33 o                         
  -2   1   5       8886.64       8762.99       140.13 o                         
  -1   1   5       2488.77       2009.34        75.81 o                         
   0   1   5          5.58         24.18        31.92 o                         
   1   1   5       1905.08       1950.33        71.90 o                         
   2   1   5       4776.69       4513.29        96.82 o                         
   3   1   5         57.39         49.21        32.60 o                         
   4   1   5       1207.10       1156.73        60.99 o                         
   5   1   5       2576.07       2615.12        90.28 o                         
   6   1   5          9.97         64.25        51.94 o                         
   7   1   5        210.52        183.89        62.27 o                         
   8   1   5        548.32        494.61        75.76 o                         
   9   1   5       5036.48       5027.94       167.37 o                         
  10   1   5        657.01        577.83        87.61 o                         
  11   1   5         20.71        -42.39        77.94 o                         
  12   1   5        390.34        456.87       125.65 o                         
  13   1   5       1458.75       1357.27       183.11 o                         
  14   1   5         16.30       -130.89       130.89 o                         
 -18   2   5        517.38        534.96       183.99 o                         
 -17   2   5         38.73       -160.74       163.47 o                         
 -16   2   5        211.88        148.65       146.68 o                         
 -15   2   5        481.96        398.97       169.10 o                         
 -14   2   5         91.00         57.57       144.30 o                         
 -13   2   5         15.42         93.08       132.69 o                         
 -12   2   5          1.44         -2.08       121.31 o                         
 -11   2   5       1493.49       1482.43       245.59 o                         
 -10   2   5        325.96        251.64        58.05 o                         
  -9   2   5         18.34          6.83        43.16 o                         
  -8   2   5         36.34         -2.97        34.87 o                         
  -7   2   5        173.23        122.17        39.14 o                         
  -6   2   5        183.02        164.28        36.89 o                         
  -5   2   5       1929.46       1888.98        69.72 o                         
  -4   2   5        271.98        297.58        36.76 o                         
  -3   2   5       1621.35       1597.77        68.72 o                         
  -2   2   5       2576.44       2585.24       122.33 o                         
  -1   2   5       1262.87       1172.02        57.27 o                         
   0   2   5         81.27         34.82        35.67 o                         
   1   2   5         48.75         90.01        36.18 o                         
   2   2   5       8945.70       8849.16       132.67 o                         
   3   2   5        797.63        783.22        51.81 o                         
   4   2   5          1.22        -30.96        37.28 o                         
   5   2   5        299.83        266.18        48.58 o                         
   6   2   5       2029.20       2171.09       103.50 o                         
   7   2   5       7885.42       8358.85       184.98 o                         
   8   2   5       3192.04       3116.57       132.31 o                         
   9   2   5         14.94        -20.92        67.22 o                         
  10   2   5        331.98        279.06        80.08 o                         
  11   2   5        419.70        470.61       115.22 o                         
  12   2   5          3.96        -99.42       110.58 o                         
  13   2   5       2931.17       3005.65       238.66 o                         
  14   2   5       1297.95       1094.45       170.30 o                         
 -18   3   5        937.27        698.79       201.76 o                         
 -17   3   5       1168.20       1213.53       211.87 o                         
 -16   3   5       1837.36       1774.43       212.17 o                         
 -15   3   5        896.28        515.79       155.44 o                         
 -14   3   5        276.81        235.61        96.20 o                         
 -13   3   5       3053.15       2555.65       217.81 o                         
 -12   3   5       1295.49       1333.40       120.10 o                         
 -11   3   5        328.36        290.37        78.71 o                         
 -10   3   5       1189.36       1176.98        93.25 o                         
  -9   3   5        392.95        382.05        82.45 o                         
  -8   3   5        960.96        825.78        59.42 o                         
  -7   3   5       7607.97       8448.93       174.16 o                         
  -6   3   5        607.03        545.74        53.41 o                         
  -5   3   5       8814.28       8859.75       139.90 o                         
  -4   3   5       9556.30       9673.51       138.87 o                         
  -3   3   5       5425.00       5404.10       102.28 o                         
  -2   3   5      12673.17      12567.44       173.79 o                         
  -1   3   5       4880.45       4756.71       104.29 o                         
   0   3   5        245.93        209.31        39.46 o                         
   1   3   5        717.60        641.45        51.70 o                         
   2   3   5      11732.63      12029.15       172.65 o                         
   3   3   5       2463.69       2250.65        78.64 o                         
   4   3   5       1435.93       1187.86        61.93 o                         
   5   3   5       4142.76       4195.02       145.19 o                         
   6   3   5        263.45        291.25        57.80 o                         
   7   3   5       5641.82       5749.81       180.63 o                         
   8   3   5       4682.95       4878.96       175.76 o                         
   9   3   5       9002.56       9213.52       242.23 o                         
  10   3   5         21.50        -46.75        71.49 o                         
  11   3   5        160.03        145.92       101.57 o                         
  12   3   5       2392.81       2371.88       206.85 o                         
  13   3   5       1684.14       1963.39       203.89 o                         
  14   3   5        666.50        597.47       166.33 o                         
 -18   4   5        969.52        917.79       212.05 o                         
 -17   4   5         46.95         -2.14       151.82 o                         
 -16   4   5        142.08        193.90       152.73 o                         
 -15   4   5        660.63        613.84       163.94 o                         
 -14   4   5       1140.50        896.88       117.90 o                         
 -13   4   5       1130.73        826.45       110.45 o                         
 -12   4   5        162.80         80.90        77.42 o                         
 -11   4   5        308.00        179.75        72.90 o                         
 -10   4   5         13.19        -39.85        55.69 o                         
  -9   4   5        216.44        268.29        57.80 o                         
  -8   4   5         32.63        -45.24        45.24 o                         
  -7   4   5         65.61         82.19        50.76 o                         
  -6   4   5       3229.52       3054.38        89.64 o                         
  -5   4   5      11676.62      11997.56       182.09 o                         
  -4   4   5       2897.49       2778.21        85.77 o                         
  -3   4   5       1173.15       1147.29        67.68 o                         
  -2   4   5       2374.50       2655.63       106.07 o                         
  -1   4   5       3375.86       3271.05       101.88 o                         
   0   4   5       4014.50       4047.44        99.27 o                         
   1   4   5        306.00        283.75        44.16 o                         
   2   4   5       1686.59       1658.36        76.64 o                         
   3   4   5          9.55         12.22        39.13 o                         
   4   4   5        166.59        101.42        45.39 o                         
   5   4   5       5325.46       5658.13       135.58 o                         
   6   4   5        722.20        709.65        67.28 o                         
   7   4   5        108.29         69.99        53.85 o                         
   8   4   5        438.60        353.56        69.40 o                         
   9   4   5        676.57        531.03        86.61 o                         
  10   4   5          1.26        -53.11        75.25 o                         
  11   4   5          6.72         96.10        94.51 o                         
  12   4   5         11.51         65.08       116.92 o                         
  13   4   5        108.98        168.39       125.12 o                         
  14   4   5        165.10        309.89       181.63 o                         
 -18   5   5       1674.77       1833.43       243.67 o                         
 -17   5   5       2770.75       2958.45       268.35 o                         
 -16   5   5        635.34        575.66       178.06 o                         
 -15   5   5       5589.35       5861.44       334.04 o                         
 -14   5   5        145.06        125.65        92.85 o                         
 -13   5   5        681.55        760.70       113.82 o                         
 -12   5   5       4633.02       4626.18       224.40 o                         
 -11   5   5        557.51        460.07        98.55 o                         
 -10   5   5       5833.71       5544.85       185.44 o                         
  -9   5   5        590.28        507.48        65.11 o                         
  -8   5   5       2782.47       2624.92       165.66 o                         
  -7   5   5        400.73        233.28        56.44 o                         
  -6   5   5       2340.45       2489.16        92.70 o                         
  -5   5   5       3221.66       3309.67       107.41 o                         
  -4   5   5        192.13        225.79        43.06 o                         
  -3   5   5          2.28         -5.37        33.41 o                         
  -2   5   5       1769.39       1500.25       107.10 o                         
  -1   5   5       4394.57       4605.30       101.24 o                         
   0   5   5         24.89         46.01        36.86 o                         
   1   5   5       6140.72       5829.76       116.15 o                         
   2   5   5      10987.00      11091.89       170.13 o                         
   3   5   5         29.09         24.32        42.41 o                         
   4   5   5       1949.25       1932.04        82.00 o                         
   5   5   5        698.89        603.00        62.02 o                         
   6   5   5       5783.14       6007.73       157.21 o                         
   7   5   5       9255.63       9366.13       198.94 o                         
   8   5   5        539.99        369.68        70.10 o                         
   9   5   5        987.99       1008.56        81.93 o                         
  10   5   5        233.30        252.94        69.64 o                         
  11   5   5          5.23         70.63       102.25 o                         
  12   5   5       1624.59       1587.70       173.25 o                         
  13   5   5          3.00         20.33       170.20 o                         
  14   5   5         29.82       -170.29       170.29 o                         
 -17   6   5       1564.21        844.54       283.27 o                         
 -16   6   5        297.98        311.82       158.97 o                         
 -15   6   5        393.86        565.62       166.62 o                         
 -14   6   5        163.35        158.44       101.52 o                         
 -13   6   5        125.37        200.36        91.62 o                         
 -12   6   5        569.43        577.20       117.91 o                         
 -11   6   5        565.72        461.42        82.95 o                         
 -10   6   5        457.81        465.86        70.14 o                         
  -9   6   5        620.87        569.33        69.49 o                         
  -8   6   5       2349.73       2384.29       112.68 o                         
  -7   6   5        710.10        620.70        57.58 o                         
  -6   6   5        105.49         21.74        42.22 o                         
  -5   6   5         12.12         -7.69        33.35 o                         
  -4   6   5       4773.79       4860.25       118.96 o                         
  -3   6   5        164.75         62.03        36.26 o                         
  -2   6   5        136.20        164.36        40.82 o                         
  -1   6   5        287.95        206.61        39.10 o                         
   0   6   5        110.24         45.28        36.54 o                         
   1   6   5       4642.25       4522.58       104.07 o                         
   2   6   5       4304.88       4542.84       108.85 o                         
   3   6   5        420.24        409.24        57.64 o                         
   4   6   5        231.23        177.50        46.69 o                         
   5   6   5         48.90         -6.80        44.49 o                         
   6   6   5        132.63        163.63        53.39 o                         
   7   6   5       4543.41       4667.72       137.09 o                         
   8   6   5        177.38        160.07        60.11 o                         
   9   6   5          9.28        -56.49        58.20 o                         
  10   6   5       2330.84       2294.18       140.52 o                         
  11   6   5       1058.37       1042.80       149.43 o                         
  12   6   5         29.92        -16.75       111.25 o                         
  13   6   5        691.15        324.24       184.57 o                         
 -17   7   5       1799.98       1970.17       243.11 o                         
 -16   7   5      10473.51      11299.77       444.01 o                         
 -15   7   5        912.34        833.74       171.41 o                         
 -14   7   5        974.39       1228.26       162.46 o                         
 -13   7   5       1219.86       1241.95       139.39 o                         
 -12   7   5        168.50        257.39        87.05 o                         
 -11   7   5          5.46         -0.59        66.41 o                         
 -10   7   5          3.07        -48.04        61.31 o                         
  -9   7   5       1177.81       1046.05       116.75 o                         
  -8   7   5       8073.15       8131.90       187.67 o                         
  -7   7   5       2576.96       2394.02       114.84 o                         
  -6   7   5       1002.33       1061.74        62.88 o                         
  -5   7   5        792.13        851.06        71.79 o                         
  -4   7   5       2985.57       2785.60       112.84 o                         
  -3   7   5        985.46        930.71        58.55 o                         
  -2   7   5      13242.20      13172.69       194.09 o                         
  -1   7   5       7344.97       7120.60       133.77 o                         
   0   7   5       1489.86       1327.79        68.08 o                         
   1   7   5         14.24         -3.69        35.24 o                         
   2   7   5      20272.81      19357.09       283.10 o                         
   3   7   5       1262.72       1275.12        67.90 o                         
   4   7   5       7071.11       6657.53       136.00 o                         
   5   7   5       3047.06       2936.00       112.47 o                         
   6   7   5       1152.99       1105.10        70.40 o                         
   7   7   5      12097.55      11998.44       209.13 o                         
   8   7   5        164.34         35.03        57.29 o                         
   9   7   5      10346.67      10479.45       246.83 o                         
  10   7   5         16.07        -79.82        79.82 o                         
  11   7   5        277.68        166.73       116.57 o                         
  12   7   5        769.32        695.26       182.31 o                         
  13   7   5        359.58        577.18       193.99 o                         
 -17   8   5          0.27        122.19       170.81 o                         
 -16   8   5       3318.14       3403.44       279.34 o                         
 -15   8   5       1435.07       1364.05       198.73 o                         
 -14   8   5        515.29        454.40       182.57 o                         
 -13   8   5       2709.26       2419.48       178.39 o                         
 -12   8   5       5309.04       4485.43       206.74 o                         
 -11   8   5      13234.23      12422.75       300.77 o                         
 -10   8   5      17820.55      16558.38       318.24 o                         
  -9   8   5      15761.03      14923.65       301.48 o                         
  -8   8   5       1641.06       1593.62        91.35 o                         
  -7   8   5        683.55        595.33        62.04 o                         
  -6   8   5      16981.96      17539.05       251.75 o                         
  -5   8   5       1285.35       1251.59        71.52 o                         
  -4   8   5        200.30        192.60        42.40 o                         
  -3   8   5        427.95        378.77        47.64 o                         
  -2   8   5      10173.45       9949.92       176.82 o                         
  -1   8   5       1569.51       1469.50        72.89 o                         
   0   8   5          9.90        -38.44        38.44 o                         
   1   8   5        153.28         50.82        41.08 o                         
   2   8   5         94.15        101.97        45.90 o                         
   3   8   5        894.85        942.37        68.79 o                         
   4   8   5          3.90        -41.27        41.27 o                         
   5   8   5       2396.52       2380.99        96.09 o                         
   6   8   5        717.53        648.52        64.20 o                         
   7   8   5      15463.07      14963.54       237.49 o                         
   8   8   5       2819.42       2600.95       129.62 o                         
   9   8   5        248.31        199.14        81.83 o                         
  10   8   5        743.03        630.56       113.49 o                         
  11   8   5       2579.10       2553.41       201.11 o                         
  12   8   5       7150.88       7798.14       650.94 o                         
  13   8   5        921.56        745.86       242.15 o                         
 -16   9   5          2.14        177.19       154.86 o                         
 -15   9   5         66.52        249.21       122.38 o                         
 -14   9   5       3114.11       2865.62       247.43 o                         
 -13   9   5        217.45        181.60       105.11 o                         
 -12   9   5       1247.35       1315.70       130.32 o                         
 -11   9   5       2748.61       2695.57       168.11 o                         
 -10   9   5         58.31         77.38        48.89 o                         
  -9   9   5       3311.39       3295.28       117.05 o                         
  -8   9   5       2223.04       2180.01        97.44 o                         
  -7   9   5       2896.27       2813.34       106.57 o                         
  -6   9   5        963.61        927.38       102.74 o                         
  -5   9   5       1428.92       1269.53        80.54 o                         
  -4   9   5      31052.11      31237.33       397.82 o                         
  -3   9   5         25.05          8.60        40.35 o                         
  -2   9   5       1449.89       1514.53        82.19 o                         
  -1   9   5       7363.38       7422.22       149.70 o                         
   0   9   5       3750.24       3324.88       116.72 o                         
   1   9   5       4378.69       4077.91       118.32 o                         
   2   9   5         99.75         72.72        45.02 o                         
   3   9   5        159.59        111.42        48.50 o                         
   4   9   5         31.87        -40.93        44.82 o                         
   5   9   5       2268.45       2204.05       104.57 o                         
   6   9   5       1181.21        958.46        77.81 o                         
   7   9   5       8093.17       7933.86       179.91 o                         
   8   9   5        862.94        575.38        78.66 o                         
   9   9   5        291.51        196.78        78.82 o                         
  10   9   5        424.43        296.89       108.16 o                         
  11   9   5        432.87        360.01       131.17 o                         
  12   9   5       2153.55       2184.28       214.30 o                         
 -16  10   5        508.99        481.11       150.48 o                         
 -15  10   5        380.66        291.01       131.84 o                         
 -14  10   5        191.66        189.89       135.64 o                         
 -13  10   5          5.39          8.38       102.75 o                         
 -12  10   5        301.14        257.56        94.05 o                         
 -11  10   5       6305.21       6342.22       150.56 o                         
 -10  10   5        584.94        505.10        63.00 o                         
  -9  10   5        241.67        291.98        59.99 o                         
  -8  10   5        181.71         95.98        54.55 o                         
  -7  10   5       1134.06       1164.01        79.48 o                         
  -6  10   5       1426.02       1432.28       100.85 o                         
  -5  10   5       2670.49       2657.37       117.22 o                         
  -4  10   5         57.35         85.29        47.40 o                         
  -3  10   5       1019.46        971.67        70.60 o                         
  -2  10   5        479.53        406.65        56.59 o                         
  -1  10   5        456.07        498.84        60.56 o                         
   0  10   5        107.38        267.60        52.34 o                         
   1  10   5        137.83        142.55        49.98 o                         
   2  10   5       3619.97       3640.40       121.65 o                         
   3  10   5        697.61        671.84        63.07 o                         
   4  10   5        386.94        267.04        52.50 o                         
   5  10   5        389.04        402.35        63.28 o                         
   6  10   5       1027.38        895.13       110.56 o                         
   7  10   5       2910.40       2777.83       130.39 o                         
   8  10   5       1050.20       1021.11        93.75 o                         
   9  10   5         95.51         41.34        80.89 o                         
  10  10   5        176.07         66.29        94.63 o                         
  11  10   5        512.13        525.78       177.87 o                         
  12  10   5        867.61        622.28       203.93 o                         
 -16  11   5        758.27        522.57       154.25 o                         
 -15  11   5         35.63         27.74       127.60 o                         
 -14  11   5       3417.93       3588.75       325.97 o                         
 -13  11   5        110.48         -2.92       123.93 o                         
 -12  11   5       2158.66       2315.53       141.30 o                         
 -11  11   5        858.30        950.75        98.69 o                         
 -10  11   5       4496.98       4698.81       151.82 o                         
  -9  11   5       1763.70       1645.40        96.15 o                         
  -8  11   5       1884.52       1726.92        97.42 o                         
  -7  11   5       3909.32       3750.53       144.39 o                         
  -6  11   5        716.19        665.83        71.33 o                         
  -5  11   5      11255.30      10844.96       257.32 o                         
  -4  11   5      21540.40      20798.12       316.16 o                         
  -3  11   5       5071.66       4871.11       146.70 o                         
  -2  11   5       4747.57       4779.85       144.10 o                         
  -1  11   5       1765.41       1724.79       108.95 o                         
   0  11   5       5645.40       5398.63       189.89 o                         
   1  11   5          4.18         13.00        48.84 o                         
   2  11   5       1115.07       1065.47        83.42 o                         
   3  11   5       2471.65       2496.07       106.92 o                         
   4  11   5        454.59        303.24        71.56 o                         
   5  11   5       1784.86       1808.86        97.14 o                         
   6  11   5        219.99        113.44        62.37 o                         
   7  11   5       1226.57       1143.66        95.81 o                         
   8  11   5       2998.22       3213.52       159.06 o                         
   9  11   5       2777.07       3053.42       178.69 o                         
  10  11   5        229.18        226.01       104.32 o                         
  11  11   5         76.31        153.52       112.41 o                         
  12  11   5        248.11         37.26       141.43 o                         
 -15  12   5       2811.88       2893.68       298.44 o                         
 -14  12   5       2109.50       2000.21       222.87 o                         
 -13  12   5        121.84        164.88       131.22 o                         
 -12  12   5       1297.61       1455.19       121.79 o                         
 -11  12   5        573.95        449.12       108.57 o                         
 -10  12   5         11.86         66.31        57.17 o                         
  -9  12   5        996.06       1092.77        89.95 o                         
  -8  12   5          0.70        -30.75        57.22 o                         
  -7  12   5        303.55        343.65        74.90 o                         
  -6  12   5       1013.31       1171.13        93.39 o                         
  -5  12   5      11234.24      11235.13       233.30 o                         
  -4  12   5      16819.31      16247.57       302.81 o                         
  -3  12   5        213.62        163.61        58.84 o                         
  -2  12   5       2341.65       2227.65       120.69 o                         
  -1  12   5        448.27        515.42        65.40 o                         
   0  12   5      16498.23      16368.46       265.21 o                         
   1  12   5      17506.38      17814.82       280.87 o                         
   2  12   5       4889.49       4804.28       146.51 o                         
   3  12   5      24165.22      23563.60       331.82 o                         
   4  12   5       8146.91       8077.04       167.05 o                         
   5  12   5       2292.66       2109.27       113.11 o                         
   6  12   5       2032.05       1942.54       109.14 o                         
   7  12   5       1565.83       1591.08       110.57 o                         
   8  12   5         70.83         23.65        77.80 o                         
   9  12   5        714.86        605.66       122.98 o                         
  10  12   5        377.07        273.98       121.70 o                         
  11  12   5          9.15         40.50       114.92 o                         
 -15  13   5       1827.97       2155.10       433.23 o                         
 -14  13   5         39.81        -92.73       143.25 o                         
 -13  13   5         34.48         88.12       133.84 o                         
 -12  13   5        618.10        660.01       101.20 o                         
 -11  13   5        165.97        106.60        78.93 o                         
 -10  13   5       2744.36       2919.83       135.92 o                         
  -9  13   5       1091.78       1124.68       111.43 o                         
  -8  13   5        107.95         60.82        60.97 o                         
  -7  13   5         33.93         56.14        62.43 o                         
  -6  13   5        388.48        184.60        83.87 o                         
  -5  13   5       5584.05       5914.44       190.66 o                         
  -4  13   5        349.38        330.69        77.39 o                         
  -3  13   5        140.30         66.87        64.36 o                         
  -2  13   5        684.54        537.95       104.74 o                         
  -1  13   5         19.04         94.26        62.04 o                         
   0  13   5        602.50        622.05        73.11 o                         
   1  13   5       2558.77       2629.74       128.08 o                         
   2  13   5       5642.40       5672.76       209.61 o                         
   3  13   5        112.53         65.61        53.59 o                         
   4  13   5        167.25        192.30        57.47 o                         
   5  13   5       1449.75       1336.27        89.80 o                         
   6  13   5        625.46        624.85        87.06 o                         
   7  13   5       4621.58       4421.17       184.28 o                         
   8  13   5          2.18        -45.81        99.07 o                         
   9  13   5        157.85        -48.48        98.23 o                         
  10  13   5        259.93        159.32       120.63 o                         
  11  13   5        159.20        236.29       135.01 o                         
 -14  14   5        160.03        112.30       125.35 o                         
 -13  14   5        384.03        253.54       151.52 o                         
 -12  14   5        455.66        342.90       113.33 o                         
 -11  14   5        539.56        547.94       101.29 o                         
 -10  14   5         30.24         37.40        69.05 o                         
  -9  14   5          0.53        -25.96        59.33 o                         
  -8  14   5       1115.63       1076.78        98.21 o                         
  -7  14   5        404.47        452.55        77.44 o                         
  -6  14   5         43.12         55.33        63.32 o                         
  -5  14   5        309.18        317.01        74.82 o                         
  -4  14   5       1027.89       1090.00       116.52 o                         
  -3  14   5         40.34         31.60        85.89 o                         
  -2  14   5         95.54        106.00        79.52 o                         
  -1  14   5       1665.59       1608.23       113.35 o                         
   0  14   5       2850.33       2567.10       126.84 o                         
   1  14   5       4145.22       3725.03       163.42 o                         
   2  14   5        930.31        939.94        80.70 o                         
   3  14   5       2766.55       2751.30       124.15 o                         
   4  14   5        690.88        662.99        72.67 o                         
   5  14   5        343.92        274.66        71.67 o                         
   6  14   5          6.39         12.01        70.87 o                         
   7  14   5        972.40       1021.99       125.63 o                         
   8  14   5        713.81        861.01       133.14 o                         
   9  14   5        405.16        464.09       125.15 o                         
  10  14   5       1547.08       1423.30       161.87 o                         
 -13  15   5       2970.38       3004.51       255.50 o                         
 -12  15   5        995.96        834.90       134.63 o                         
 -11  15   5       1605.36       1641.61       141.57 o                         
 -10  15   5       1332.73       1220.82       162.46 o                         
  -9  15   5        815.22        690.55       105.40 o                         
  -8  15   5       7667.93       7851.82       225.71 o                         
  -7  15   5       2554.05       2460.59       150.46 o                         
  -6  15   5        202.96        163.51        69.44 o                         
  -5  15   5        702.89        691.39        96.59 o                         
  -4  15   5       1859.72       1787.09       139.12 o                         
  -3  15   5        632.41        550.06       114.43 o                         
  -2  15   5        488.94        390.51       104.27 o                         
  -1  15   5      10639.78       9989.47       235.35 o                         
   0  15   5         88.56         92.42        60.32 o                         
   1  15   5      15879.64      15529.81       279.22 o                         
   2  15   5      26481.31      25435.14       381.49 o                         
   3  15   5         69.48         85.49        58.99 o                         
   4  15   5          4.17        -28.91        60.94 o                         
   5  15   5        110.04         43.83        71.70 o                         
   6  15   5       3730.57       3544.44       164.26 o                         
   7  15   5       3817.91       4058.00       222.41 o                         
   8  15   5       1301.50       1311.08       163.14 o                         
   9  15   5       2814.57       2510.45       194.59 o                         
 -12  16   5         17.76        -20.13        93.72 o                         
 -11  16   5       6491.51       6855.89       253.03 o                         
 -10  16   5      11027.70      11916.83       317.46 o                         
  -9  16   5       4206.70       4326.48       257.55 o                         
  -8  16   5      15098.93      15938.08       335.54 o                         
  -7  16   5         26.38         27.82        76.22 o                         
  -6  16   5        136.55        211.72        83.17 o                         
  -5  16   5       2397.15       2106.63       160.90 o                         
  -4  16   5        353.36        380.19        93.12 o                         
  -3  16   5       7864.69       7588.00       296.50 o                         
  -2  16   5        808.18        578.49       123.83 o                         
  -1  16   5        346.66        139.29        78.11 o                         
   0  16   5        340.50        241.02        69.34 o                         
   1  16   5       4243.04       4004.63       166.90 o                         
   2  16   5        653.21        535.02        83.84 o                         
   3  16   5       1138.04       1236.77       117.45 o                         
   4  16   5        642.57        609.92        97.79 o                         
   5  16   5        118.08        164.98        81.04 o                         
   6  16   5       1228.47       1302.51       126.04 o                         
   7  16   5       6397.29       6137.77       288.42 o                         
   8  16   5        778.53        838.01       144.73 o                         
 -11  17   5        986.26        756.76       121.69 o                         
 -10  17   5         74.45         42.91        91.69 o                         
  -9  17   5       1182.88       1273.83       132.32 o                         
  -8  17   5         35.24        155.82        88.60 o                         
  -7  17   5        359.64        260.93        93.38 o                         
  -6  17   5       1904.54       1849.40       146.17 o                         
  -5  17   5        137.55        181.63       100.75 o                         
  -4  17   5        883.48       1198.16       141.72 o                         
  -3  17   5        607.31        539.75       125.59 o                         
  -2  17   5       1864.44       1711.06       156.07 o                         
  -1  17   5       1485.72       1460.09       131.19 o                         
   0  17   5       1069.90       1034.49        98.39 o                         
   1  17   5      10388.03      10265.05       288.84 o                         
   2  17   5          2.65        -26.44        75.83 o                         
   3  17   5        136.77        119.77        83.36 o                         
   4  17   5       1839.94       1427.66       133.22 o                         
   5  17   5       1883.86       1744.57       166.91 o                         
   6  17   5       5441.73       5420.55       231.53 o                         
   7  17   5         14.17          1.30       110.92 o                         
 -10  18   5       1043.32        847.75       125.06 o                         
  -9  18   5          0.15         73.22        95.83 o                         
  -8  18   5        248.73        291.97       117.47 o                         
  -7  18   5       1456.59       1366.35       136.54 o                         
  -6  18   5       1072.06        960.09       118.97 o                         
  -5  18   5       1974.80       2080.61       189.07 o                         
  -4  18   5        591.95        547.68       140.26 o                         
  -3  18   5       1271.83       1311.39       173.17 o                         
  -2  18   5         15.30        140.74       104.74 o                         
  -1  18   5          6.20        -73.54        73.54 o                         
   0  18   5         16.82        -39.36        75.36 o                         
   1  18   5        436.47        338.30        97.06 o                         
   2  18   5         67.68         17.26        82.31 o                         
   3  18   5       1027.48        710.66       124.34 o                         
   4  18   5        157.46        228.98        99.97 o                         
   5  18   5         51.15        -49.01        95.27 o                         
   6  18   5        114.04         20.32       105.48 o                         
  -9  19   5       2470.39       2293.62       173.93 o                         
  -8  19   5        309.86        274.05       105.90 o                         
  -7  19   5       4597.44       4634.97       228.66 o                         
  -6  19   5        122.46        124.56       106.05 o                         
  -5  19   5       1074.19        743.86       133.09 o                         
  -4  19   5       7744.56       7949.96       360.93 o                         
  -3  19   5       2224.93       2126.64       207.69 o                         
  -2  19   5       4179.81       4136.71       249.05 o                         
  -1  19   5         13.30         -0.37       100.82 o                         
   0  19   5         24.27         18.64        78.99 o                         
   1  19   5        730.67        631.90       124.60 o                         
   2  19   5         13.76        -92.99        92.99 o                         
   3  19   5       1249.01       1180.89       154.32 o                         
   4  19   5        220.02        166.42       112.66 o                         
   5  19   5       1613.18       1966.48       229.13 o                         
  -7  20   5         60.72         45.14        99.33 o                         
  -6  20   5        181.91         95.79       107.28 o                         
  -5  20   5       1376.91       1560.66       164.84 o                         
  -4  20   5      11820.96      11228.14       406.41 o                         
  -3  20   5        375.42        275.39       130.60 o                         
  -2  20   5        781.40        606.32       140.08 o                         
  -1  20   5       1112.34       1221.13       161.59 o                         
   0  20   5       2120.63       2498.32       208.29 o                         
   1  20   5       4639.77       4937.15       288.02 o                         
   2  20   5        401.30        326.24       149.01 o                         
   3  20   5       8239.04       7955.00       412.73 o                         
  -3  21   5        635.52        749.74       200.58 o                         
  -2  21   5        171.80        121.43       119.41 o                         
  -1  21   5         42.03        267.80       142.39 o                         
 -17   0   6        454.65        478.90       269.85 o                         
 -16   0   6       3967.60       2875.15       397.09 o                         
 -15   0   6       9506.45       8668.61      1337.52 o                         
 -14   0   6       8973.94       8388.29       924.25 o                         
 -13   0   6       8798.51       9292.13       551.29 o                         
 -12   0   6        623.69        261.61       204.17 o                         
 -11   0   6        103.08        257.65       173.74 o                         
 -10   0   6      92760.18      95625.45      2193.87 o                         
  -9   0   6      14306.89      14580.76       512.38 o                         
  -8   0   6      19548.47      19960.33       419.21 o                         
  -7   0   6          2.77         -6.12        55.97 o                         
  -6   0   6         91.10         75.06        62.31 o                         
  -5   0   6       2382.45       2233.24       146.39 o                         
  -4   0   6       1014.05       1039.83       159.76 o                         
  -3   0   6       7172.17       6779.58       276.74 o                         
  -2   0   6       2975.50       2944.69       170.62 o                         
  -1   0   6        370.27        507.33        84.93 o                         
   0   0   6      10517.58      10127.31       239.25 o                         
   1   0   6        263.88        264.80        59.54 o                         
   2   0   6      10401.46      10130.68       208.33 o                         
   3   0   6       6895.83       7546.30       201.18 o                         
   4   0   6       8833.79       8560.94       214.66 o                         
   5   0   6      18882.03      20471.12       429.91 o                         
   6   0   6       6016.94       5877.87       226.62 o                         
   7   0   6      28503.67      29190.77       557.52 o                         
   8   0   6      36683.78      36850.61       918.02 o                         
   9   0   6       1833.91       2018.62       297.11 o                         
  10   0   6        406.36        652.55       188.56 o                         
  11   0   6        801.59        926.45       211.56 o                         
  12   0   6       8591.38       9239.77       885.14 o                         
  13   0   6       4027.11       4231.17       488.66 o                         
 -17   1   6        176.99         28.41       173.52 o                         
 -16   1   6       1103.80        631.90       195.75 o                         
 -15   1   6        100.08         25.32       155.85 o                         
 -14   1   6        591.75        444.35       171.66 o                         
 -13   1   6          3.37        -28.57       126.47 o                         
 -12   1   6       2561.07       2548.49       225.12 o                         
 -11   1   6          2.04       -102.91       102.91 o                         
 -10   1   6      31434.49      31858.65       600.28 o                         
  -9   1   6       7707.47       7395.42       211.78 o                         
  -8   1   6         68.95         51.89        44.85 o                         
  -7   1   6       1213.84       1313.38        78.76 o                         
  -6   1   6      20053.47      20901.06       271.63 o                         
  -5   1   6      22190.54      23060.71       277.77 o                         
  -4   1   6      18330.26      18451.89       250.35 o                         
  -3   1   6      20162.91      20202.36       255.30 o                         
  -2   1   6       3459.97       3509.82       102.31 o                         
  -1   1   6       2135.06       2187.22        88.66 o                         
   0   1   6       3132.17       3023.05       123.17 o                         
   1   1   6       1424.59       1299.86        62.98 o                         
   2   1   6       2227.25       2265.64        80.12 o                         
   3   1   6       1012.05        876.20        59.84 o                         
   4   1   6        125.28         74.16        49.47 o                         
   5   1   6        127.72        133.91        58.91 o                         
   6   1   6       2269.41       2075.92       106.66 o                         
   7   1   6        134.52        137.50        69.44 o                         
   8   1   6       3134.21       2949.23       184.35 o                         
   9   1   6        548.55        442.41        87.75 o                         
  10   1   6        683.74        581.75       122.46 o                         
  11   1   6        204.53        188.06       124.47 o                         
  12   1   6        298.23        334.80       138.69 o                         
  13   1   6       1954.54       2189.13       201.09 o                         
 -17   2   6         16.81         49.45       159.94 o                         
 -16   2   6        851.40        780.34       198.90 o                         
 -15   2   6          6.16       -113.93       154.03 o                         
 -14   2   6        589.29        686.41       174.36 o                         
 -13   2   6        104.55        112.61       141.82 o                         
 -12   2   6          9.35        -39.24       118.34 o                         
 -11   2   6         20.53        -22.96       106.71 o                         
 -10   2   6       1084.25       1115.96       152.85 o                         
  -9   2   6         20.56          4.35        44.18 o                         
  -8   2   6        280.80        271.58        55.15 o                         
  -7   2   6          3.10        -32.01        41.00 o                         
  -6   2   6         62.40         88.32        40.62 o                         
  -5   2   6        423.51        356.88        48.97 o                         
  -4   2   6        152.86        125.91        40.18 o                         
  -3   2   6        278.25        242.16        42.34 o                         
  -2   2   6        228.41        212.15        44.20 o                         
  -1   2   6        982.88        843.10        57.06 o                         
   0   2   6          4.18          6.39        36.45 o                         
   1   2   6       1214.57       1162.72        67.71 o                         
   2   2   6       4053.04       3902.55       126.40 o                         
   3   2   6         13.60         -2.94        46.68 o                         
   4   2   6         33.38         26.08        48.07 o                         
   5   2   6       4214.33       4405.62       130.61 o                         
   6   2   6       2173.00       2214.45       110.49 o                         
   7   2   6        948.74        991.87        89.53 o                         
   8   2   6        102.12        110.17        73.06 o                         
   9   2   6       3769.86       3655.61       154.18 o                         
  10   2   6          4.51        -49.41        94.96 o                         
  11   2   6       1294.42       1211.02       159.31 o                         
  12   2   6       2957.02       3277.36       225.50 o                         
  13   2   6        185.35        150.82       132.21 o                         
 -17   3   6         18.26         66.54       156.09 o                         
 -16   3   6      10800.90      11326.79       438.02 o                         
 -15   3   6       7412.81       7238.66       401.87 o                         
 -14   3   6          0.04        -46.30       129.75 o                         
 -13   3   6       5147.92       4430.82       297.11 o                         
 -12   3   6        451.68        490.43       144.98 o                         
 -11   3   6        166.28        178.61        71.22 o                         
 -10   3   6       7202.90       6424.60       182.58 o                         
  -9   3   6       2063.00       1990.96       115.81 o                         
  -8   3   6       1043.11        888.86        88.29 o                         
  -7   3   6        848.43        881.65        70.39 o                         
  -6   3   6       3583.69       3973.16       118.94 o                         
  -5   3   6       1619.93       1580.51        65.29 o                         
  -4   3   6       5337.65       5688.90       117.96 o                         
  -3   3   6          0.64        -12.97        37.73 o                         
  -2   3   6       2620.84       2502.78       100.56 o                         
  -1   3   6       2313.12       2209.97        81.09 o                         
   0   3   6       5525.75       5820.51       120.23 o                         
   1   3   6       7816.26       8054.06       144.99 o                         
   2   3   6       8943.04       9358.12       165.39 o                         
   3   3   6       1856.03       2084.82        98.89 o                         
   4   3   6       2834.96       2947.07       108.49 o                         
   5   3   6       1127.78       1225.95        79.56 o                         
   6   3   6       2880.81       3075.66       116.81 o                         
   7   3   6       1622.59       1702.85       111.25 o                         
   8   3   6       9900.30       9744.59       253.61 o                         
   9   3   6       1077.95       1058.74       108.95 o                         
  10   3   6        466.30        318.19       117.47 o                         
  11   3   6       5177.61       5647.02       408.48 o                         
  12   3   6          3.51        -72.26       117.11 o                         
 -17   4   6        262.50        115.18       164.20 o                         
 -16   4   6        345.85        478.29       175.18 o                         
 -15   4   6        291.73        435.61       169.38 o                         
 -14   4   6       2640.33       2712.23       289.84 o                         
 -13   4   6       1170.17       1285.46       134.65 o                         
 -12   4   6        603.02        411.17        95.09 o                         
 -11   4   6        678.95        606.59       100.98 o                         
 -10   4   6       4504.46       4044.41       243.35 o                         
  -9   4   6        664.06        622.78        89.43 o                         
  -8   4   6      28162.25      28892.38       820.79 o                         
  -7   4   6       7662.06       8209.11       333.68 o                         
  -6   4   6      22422.50      22781.80       295.66 o                         
  -5   4   6        507.03        539.28        52.39 o                         
  -4   4   6     132348.42     131845.95      1200.48 o                         
  -3   4   6         39.84         83.85        40.61 o                         
  -2   4   6        131.61         87.49        41.81 o                         
  -1   4   6       1152.20       1008.46        64.44 o                         
   0   4   6       4517.09       4695.39       121.51 o                         
   1   4   6      42803.03      43452.21       465.23 o                         
   2   4   6      10993.72      10501.06       187.42 o                         
   3   4   6      28850.03      29176.78       381.66 o                         
   4   4   6          9.32        -52.45        52.45 o                         
   5   4   6        607.32        483.78        68.65 o                         
   6   4   6       7104.40       7376.76       165.66 o                         
   7   4   6        454.85        372.78        70.63 o                         
   8   4   6       2345.92       2254.62       131.62 o                         
   9   4   6       1189.80       1184.49       126.45 o                         
  10   4   6       3484.10       3791.57       220.93 o                         
  11   4   6       1520.91       1720.40       203.68 o                         
  12   4   6      10540.85      11256.52       375.05 o                         
 -17   5   6          5.76        -46.84       154.60 o                         
 -16   5   6      13457.47      13928.04       854.95 o                         
 -15   5   6       8631.42       8977.11       484.85 o                         
 -14   5   6        865.21        848.62       171.93 o                         
 -13   5   6       3865.39       3601.06       198.15 o                         
 -12   5   6        207.21        199.55        90.81 o                         
 -11   5   6          3.78        -74.54        74.54 o                         
 -10   5   6       1986.15       1735.49       126.95 o                         
  -9   5   6       1283.07       1310.86       122.51 o                         
  -8   5   6       1293.65       1122.69       130.19 o                         
  -7   5   6       3092.86       2910.62       127.36 o                         
  -6   5   6        865.07        864.98        85.48 o                         
  -5   5   6        992.70        927.89        64.95 o                         
  -4   5   6        808.98        822.34        63.37 o                         
  -3   5   6         37.72         64.93        39.73 o                         
  -2   5   6       8079.44       7858.26       145.71 o                         
  -1   5   6         96.90         75.75        42.69 o                         
   0   5   6       1776.81       1901.60        82.51 o                         
   1   5   6       4054.95       4044.39       114.14 o                         
   2   5   6      17641.77      18033.65       240.77 o                         
   3   5   6       7538.05       7447.05       163.52 o                         
   4   5   6        149.29        150.01        57.50 o                         
   5   5   6       1198.55       1039.88        79.61 o                         
   6   5   6       1536.44       1474.13        88.12 o                         
   7   5   6       6473.80       6352.96       166.65 o                         
   8   5   6      11544.74      12072.34       227.30 o                         
   9   5   6       5960.68       6018.41       243.53 o                         
  10   5   6       1244.05       1118.34       159.22 o                         
  11   5   6       4887.54       5084.70       253.98 o                         
  12   5   6         40.61         58.92       201.58 o                         
 -17   6   6       1027.29        899.03       199.43 o                         
 -16   6   6       1202.99       1045.26       199.19 o                         
 -15   6   6        478.59        188.00       245.45 o                         
 -14   6   6        840.44        794.72       167.81 o                         
 -13   6   6        823.70        818.69       165.34 o                         
 -12   6   6       2098.69       2247.60       160.92 o                         
 -11   6   6         88.43         54.12        81.58 o                         
 -10   6   6        212.87        228.64        81.16 o                         
  -9   6   6       4515.61       4101.00       183.85 o                         
  -8   6   6        587.43        514.41        92.88 o                         
  -7   6   6        913.87        772.56        78.73 o                         
  -6   6   6        111.77        141.30        51.66 o                         
  -5   6   6       4257.12       4161.36       157.40 o                         
  -4   6   6       7055.82       7314.49       145.06 o                         
  -3   6   6        477.72        424.63        51.52 o                         
  -2   6   6        739.11        764.64        78.97 o                         
  -1   6   6       3105.56       2906.96        99.09 o                         
   0   6   6       3419.45       3174.42       104.46 o                         
   1   6   6       2119.95       1883.26        84.86 o                         
   2   6   6        501.59        423.87        57.92 o                         
   3   6   6        518.47        565.79        67.53 o                         
   4   6   6         71.83         -2.40        57.54 o                         
   5   6   6       5087.08       4945.17       143.33 o                         
   6   6   6        992.64        969.15        78.24 o                         
   7   6   6        981.22        984.42        93.78 o                         
   8   6   6       1601.74       1613.08       107.43 o                         
   9   6   6       1303.47       1460.61       153.57 o                         
  10   6   6        218.67        345.58       127.80 o                         
  11   6   6        878.69        826.21       164.00 o                         
  12   6   6        387.32        297.51       231.22 o                         
 -16   7   6       2004.25       1858.02       231.86 o                         
 -15   7   6       1042.25        881.68       184.73 o                         
 -14   7   6       2977.63       3280.42       256.08 o                         
 -13   7   6       1731.12       1975.71       204.12 o                         
 -12   7   6       5877.73       5998.58       244.88 o                         
 -11   7   6         51.39         53.09        77.14 o                         
 -10   7   6      23857.27      24864.64       680.59 o                         
  -9   7   6        473.49        420.07        88.62 o                         
  -8   7   6        580.05        598.57        72.99 o                         
  -7   7   6         26.02         52.98        54.77 o                         
  -6   7   6       6446.51       6368.03       185.24 o                         
  -5   7   6       4068.40       4195.69       154.27 o                         
  -4   7   6      13155.60      13188.17       279.42 o                         
  -3   7   6       2273.33       2150.13        97.25 o                         
  -2   7   6       1063.24        896.90        68.70 o                         
  -1   7   6         70.33         16.13        46.16 o                         
   0   7   6        611.79        546.85        61.20 o                         
   1   7   6       1818.28       1800.26        85.42 o                         
   2   7   6        552.51        591.58        64.96 o                         
   3   7   6       3372.69       3233.29       114.20 o                         
   4   7   6         74.20         37.35        59.38 o                         
   5   7   6        962.67        741.21        73.18 o                         
   6   7   6         46.58        -17.10        54.78 o                         
   7   7   6          7.58          6.41        58.03 o                         
   8   7   6       1103.72        897.45       111.27 o                         
   9   7   6       1491.97       1288.69       146.68 o                         
  10   7   6        192.19        109.82       114.35 o                         
  11   7   6         14.20       -145.45       212.78 o                         
  12   7   6        982.05        905.49       247.24 o                         
 -16   8   6       1703.02       1855.39       235.42 o                         
 -15   8   6       2742.87       3208.68       311.59 o                         
 -14   8   6       4905.57       5067.26       423.63 o                         
 -13   8   6       9696.64       9733.33       374.61 o                         
 -12   8   6      15289.04      16130.53       419.71 o                         
 -11   8   6         18.21         61.04        78.35 o                         
 -10   8   6      31844.85      32379.29       945.21 o                         
  -9   8   6       6547.50       6635.94       212.67 o                         
  -8   8   6       2320.95       2445.81       121.18 o                         
  -7   8   6         23.58        -15.22        54.90 o                         
  -6   8   6        144.72         46.07        59.98 o                         
  -5   8   6        201.83        241.59        62.37 o                         
  -4   8   6        247.15        307.48        62.99 o                         
  -3   8   6         50.26         -6.96        48.98 o                         
  -2   8   6         15.29        -47.00        47.00 o                         
  -1   8   6          3.02        -44.04        44.04 o                         
   0   8   6      10252.92       9805.66       195.74 o                         
   1   8   6       1199.61       1208.73        78.26 o                         
   2   8   6       3241.77       3143.56       116.29 o                         
   3   8   6       9437.70       9411.50       188.53 o                         
   4   8   6      22825.81      23334.97       357.26 o                         
   5   8   6       3117.28       2997.97       131.17 o                         
   6   8   6       4622.16       4462.33       146.16 o                         
   7   8   6      11016.14      10900.41       221.58 o                         
   8   8   6       7973.44       7687.84       227.42 o                         
   9   8   6       2114.68       2234.97       210.71 o                         
  10   8   6        128.76         11.38       178.77 o                         
  11   8   6         30.21        -45.13       191.89 o                         
 -16   9   6       1363.99       1251.36       210.10 o                         
 -15   9   6         27.56          6.49       152.41 o                         
 -14   9   6       2582.27       2529.12       248.84 o                         
 -13   9   6        648.03        717.21       169.44 o                         
 -12   9   6        979.16        934.62       132.31 o                         
 -11   9   6       1576.24       1744.05       137.80 o                         
 -10   9   6      10463.45      11309.92       262.20 o                         
  -9   9   6       2029.73       1852.03       107.64 o                         
  -8   9   6        139.82         16.33        59.50 o                         
  -7   9   6        220.43        264.89        67.87 o                         
  -6   9   6       3346.22       3596.71       176.96 o                         
  -5   9   6       6563.23       6309.14       175.75 o                         
  -4   9   6      16716.52      17154.15       284.10 o                         
  -3   9   6      16743.41      16309.72       280.79 o                         
  -2   9   6       4021.91       3839.52       197.88 o                         
  -1   9   6       2398.45       2158.22       121.52 o                         
   0   9   6       2088.00       2013.77       101.05 o                         
   1   9   6       1010.73       1038.57        84.56 o                         
   2   9   6         90.26         -6.97        51.40 o                         
   3   9   6       5300.33       5221.17       175.99 o                         
   4   9   6       2658.64       2645.15       122.59 o                         
   5   9   6         25.81         22.37        62.85 o                         
   6   9   6       5635.93       5610.96       198.11 o                         
   7   9   6       1325.39       1222.10       112.84 o                         
   8   9   6       2348.54       2352.03       141.42 o                         
   9   9   6       1240.74       1201.91       160.02 o                         
  10   9   6          0.54        -57.42       117.93 o                         
  11   9   6        383.45        353.97       158.00 o                         
 -15  10   6        582.83        291.35       161.41 o                         
 -14  10   6        663.13        565.74       206.41 o                         
 -13  10   6         34.30        252.61       138.32 o                         
 -12  10   6         35.91          3.94        88.75 o                         
 -11  10   6       2576.15       2494.46       160.55 o                         
 -10  10   6       3079.13       2951.46       172.00 o                         
  -9  10   6        116.01        117.40        61.63 o                         
  -8  10   6        265.73        328.21        73.33 o                         
  -7  10   6       2960.18       2929.80       132.89 o                         
  -6  10   6       3070.32       3118.15       136.99 o                         
  -5  10   6        463.61        451.12        73.86 o                         
  -4  10   6        201.75        255.75        68.44 o                         
  -3  10   6       3582.77       3596.69       158.13 o                         
  -2  10   6       1936.97       1964.51       110.75 o                         
  -1  10   6       1722.27       1553.93       118.41 o                         
   0  10   6         16.43         30.27        53.92 o                         
   1  10   6         47.35         21.17        55.43 o                         
   2  10   6      12226.61      12835.93       234.34 o                         
   3  10   6        624.15        450.32        70.21 o                         
   4  10   6         38.31        -59.15        59.15 o                         
   5  10   6       1548.39       1411.20       106.46 o                         
   6  10   6        182.29        156.58        76.92 o                         
   7  10   6        512.86        445.61        94.41 o                         
   8  10   6        404.15        496.71       129.51 o                         
   9  10   6       1165.98       1174.15       200.17 o                         
  10  10   6         48.56         43.68       121.87 o                         
  11  10   6          6.24         15.68       151.76 o                         
 -15  11   6       1389.20       1489.05       210.29 o                         
 -14  11   6        194.09        189.92       141.05 o                         
 -13  11   6         86.96          5.48       124.61 o                         
 -12  11   6        362.16        355.48       128.86 o                         
 -11  11   6          3.32        -86.07        86.07 o                         
 -10  11   6       1608.67       1614.64       139.73 o                         
  -9  11   6          1.10         48.00        61.07 o                         
  -8  11   6        924.06        836.65        82.99 o                         
  -7  11   6         88.98         85.37        65.10 o                         
  -6  11   6       3626.69       3411.58       155.47 o                         
  -5  11   6       1172.82       1051.64       126.00 o                         
  -4  11   6        868.20       1072.62       103.99 o                         
  -3  11   6          9.13         84.99        64.70 o                         
  -2  11   6       2144.59       2219.50       125.39 o                         
  -1  11   6       3928.03       3901.24       154.64 o                         
   0  11   6        941.56        910.41        87.03 o                         
   1  11   6       1115.13       1118.09        88.29 o                         
   2  11   6      10378.01      10066.57       210.58 o                         
   3  11   6        949.61        928.72        91.89 o                         
   4  11   6       2748.61       2710.67       121.07 o                         
   5  11   6        418.79        269.47        78.09 o                         
   6  11   6        956.94        904.91       103.64 o                         
   7  11   6          8.06        -81.53        81.53 o                         
   8  11   6        153.79        255.18       111.03 o                         
   9  11   6        214.89        259.53       134.32 o                         
  10  11   6        229.20        120.98       139.27 o                         
 -14  12   6        113.99        -56.02       139.04 o                         
 -13  12   6         17.82       -113.18       125.43 o                         
 -12  12   6        210.30        194.33       106.30 o                         
 -11  12   6       1781.29       1775.17       164.21 o                         
 -10  12   6        141.79        183.04        92.05 o                         
  -9  12   6       3328.56       3321.69       165.70 o                         
  -8  12   6       8404.27       9095.95       260.74 o                         
  -7  12   6        228.17        136.65        77.24 o                         
  -6  12   6       3699.44       3922.56       174.46 o                         
  -5  12   6        455.42        434.83        86.04 o                         
  -4  12   6       4278.80       4551.57       183.77 o                         
  -3  12   6        690.48        549.64        90.18 o                         
  -2  12   6        230.93        -29.53        73.08 o                         
  -1  12   6       1467.10       1395.00       107.96 o                         
   0  12   6       6637.15       8308.13       234.86 o                         
   1  12   6      10425.84      10616.12       223.44 o                         
   2  12   6       5356.09       5173.91       176.67 o                         
   3  12   6       7824.32       9335.36       216.41 o                         
   4  12   6         77.23         68.37        60.06 o                         
   5  12   6        982.68        785.44       102.65 o                         
   6  12   6        492.83        560.48       103.48 o                         
   7  12   6       1619.15       1655.64       164.66 o                         
   8  12   6       1676.21       1545.97       169.14 o                         
   9  12   6       4467.55       4281.25       234.66 o                         
 -14  13   6       1169.95       1230.84       199.90 o                         
 -13  13   6        128.66         68.29       133.94 o                         
 -12  13   6       1894.95       1719.03       171.32 o                         
 -11  13   6         31.55         69.36        86.18 o                         
 -10  13   6       1182.94       1187.47       129.62 o                         
  -9  13   6         26.65         96.34        92.73 o                         
  -8  13   6       1098.03       1112.56       142.94 o                         
  -7  13   6       5487.71       5687.11       215.67 o                         
  -6  13   6       1023.24        955.84       112.39 o                         
  -5  13   6       2061.56       2015.93       145.41 o                         
  -4  13   6       5860.53       6117.63       235.36 o                         
  -3  13   6          0.78        -67.62       104.09 o                         
  -2  13   6       9243.37       9288.80       274.96 o                         
  -1  13   6       1148.91       1245.23       120.99 o                         
   0  13   6       7004.21       6848.66       240.90 o                         
   1  13   6        243.92        303.50        78.62 o                         
   2  13   6      21480.95      21467.81       348.34 o                         
   3  13   6       1290.68       1250.28        94.82 o                         
   4  13   6         19.30        -32.51        67.42 o                         
   5  13   6       1412.58       1214.67       121.01 o                         
   6  13   6       2353.74       2087.86       149.66 o                         
   7  13   6       1786.74       1736.73       163.30 o                         
   8  13   6       3388.31       3401.18       218.93 o                         
   9  13   6       7280.63       6728.20       326.38 o                         
 -13  14   6       1163.20       1150.58       159.81 o                         
 -12  14   6       3461.24       3577.27       224.46 o                         
 -11  14   6        386.69        376.92        93.67 o                         
 -10  14   6         42.33         -8.39        92.19 o                         
  -9  14   6       5051.95       5153.22       303.99 o                         
  -8  14   6        737.18        698.13       134.88 o                         
  -7  14   6        240.63        336.70        98.38 o                         
  -6  14   6        162.75        133.92        90.78 o                         
  -5  14   6       1877.69       1620.48       138.72 o                         
  -4  14   6       3314.99       3352.95       207.87 o                         
  -3  14   6        333.13        221.88       103.91 o                         
  -2  14   6         57.50         87.40        95.28 o                         
  -1  14   6       2476.52       2557.63       163.41 o                         
   0  14   6       1341.72       1023.83       106.66 o                         
   1  14   6        238.61        139.65        74.97 o                         
   2  14   6        618.88        582.21        84.38 o                         
   3  14   6        751.82        707.07        89.48 o                         
   4  14   6        256.40        255.69        81.80 o                         
   5  14   6        265.09        132.72        95.76 o                         
   6  14   6          3.95         15.88        91.33 o                         
   7  14   6       2332.29       2193.67       177.88 o                         
   8  14   6       1215.95       1136.12       155.71 o                         
 -12  15   6        893.73        678.63       140.91 o                         
 -11  15   6        169.33         50.02        93.30 o                         
 -10  15   6       1500.54       1570.84       153.30 o                         
  -9  15   6        356.80        245.71       152.35 o                         
  -8  15   6        890.52        885.30       126.49 o                         
  -7  15   6         14.28        -87.01        87.01 o                         
  -6  15   6       2967.01       3142.57       246.02 o                         
  -5  15   6        626.89        653.42       140.86 o                         
  -4  15   6       1480.12       1320.73       164.20 o                         
  -3  15   6         89.49        -66.86        95.98 o                         
  -2  15   6       3076.82       2761.73       208.12 o                         
  -1  15   6        257.76        353.97       118.30 o                         
   0  15   6       4191.95       4317.69       212.95 o                         
   1  15   6         57.01         65.51        77.16 o                         
   2  15   6        489.57        443.49        93.61 o                         
   3  15   6         44.15        156.61        74.46 o                         
   4  15   6       1019.61        903.13       109.90 o                         
   5  15   6         29.99        -75.68        75.68 o                         
   6  15   6          7.43        -96.97        96.97 o                         
   7  15   6         69.62        -20.30       106.43 o                         
 -11  16   6          4.93          1.54        94.58 o                         
 -10  16   6      11181.88      11808.25       317.69 o                         
  -9  16   6        135.90         92.05       101.29 o                         
  -8  16   6        200.30        309.68       106.84 o                         
  -7  16   6        179.85        254.66       128.58 o                         
  -6  16   6        369.33        280.45       124.43 o                         
  -5  16   6         61.00        -83.00       106.90 o                         
  -4  16   6       2401.04       2668.38       226.94 o                         
  -3  16   6       2438.79       2184.60       251.07 o                         
  -2  16   6        268.84        385.40       131.03 o                         
  -1  16   6        645.28        848.91       147.49 o                         
   0  16   6       1950.82       2055.70       185.25 o                         
   1  16   6       1013.60       1025.62       122.00 o                         
   2  16   6         12.17         20.95        78.42 o                         
   3  16   6       3298.76       3486.12       179.34 o                         
   4  16   6       2950.85       2956.99       166.31 o                         
   5  16   6       1963.19       1743.11       158.79 o                         
   6  16   6      10352.21       9814.28       427.56 o                         
 -10  17   6       3516.91       3433.98       198.37 o                         
  -9  17   6        651.55        592.84       132.62 o                         
  -8  17   6         23.93        102.36       103.05 o                         
  -7  17   6        439.68        310.29       112.84 o                         
  -6  17   6        274.05        164.75       120.04 o                         
  -5  17   6        432.19        288.55       128.59 o                         
  -4  17   6       4352.38       4271.14       272.75 o                         
  -3  17   6      11287.62      10716.60       383.29 o                         
  -2  17   6        822.96        660.83       150.11 o                         
  -1  17   6       1939.49       1943.50       305.10 o                         
   0  17   6        404.12        287.83       117.37 o                         
   1  17   6       3493.84       3828.59       196.53 o                         
   2  17   6       1984.39       1975.04       150.74 o                         
   3  17   6        476.64        384.83        96.63 o                         
   4  17   6       3119.05       2842.37       178.90 o                         
   5  17   6        112.44         97.82       112.05 o                         
  -8  18   6        417.73        357.66       121.53 o                         
  -7  18   6       2365.70       2414.83       188.81 o                         
  -6  18   6       2140.66       1894.15       176.45 o                         
  -5  18   6         16.03         25.65       114.76 o                         
  -4  18   6        544.44        509.53       140.28 o                         
  -3  18   6       2116.72       1490.60       194.66 o                         
  -2  18   6        801.64        720.77       158.28 o                         
  -1  18   6       1224.70       1137.45       173.26 o                         
   0  18   6        164.45        113.16       119.55 o                         
   1  18   6        931.10        669.64       114.84 o                         
   2  18   6       5954.56       6440.73       286.88 o                         
   3  18   6          1.32        -14.67       102.92 o                         
   4  18   6        161.55        197.30       105.32 o                         
  -6  19   6       1701.12       1670.28       167.79 o                         
  -5  19   6          0.10       -125.18       125.18 o                         
  -4  19   6          5.63         59.53       121.46 o                         
  -3  19   6        211.05         38.17       126.11 o                         
  -2  19   6        737.98        544.18       175.22 o                         
  -1  19   6         37.42        -83.19       121.92 o                         
   0  19   6        746.90        723.15       170.16 o                         
   1  19   6        972.48        859.58       140.33 o                         
 -17   1   7        489.97        454.65       439.73 o                         
 -16   1   7       3209.04       2917.45       295.77 o                         
 -15   1   7       2460.09       2484.94       266.36 o                         
 -14   1   7       1827.00       1680.88       224.50 o                         
 -13   1   7          0.97       -139.10       147.11 o                         
 -12   1   7        265.19        261.19       102.54 o                         
 -11   1   7       1137.35       1209.34       133.18 o                         
 -10   1   7        434.68        234.49        92.08 o                         
  -9   1   7        896.14        786.38        83.81 o                         
  -8   1   7        289.56        254.91        54.14 o                         
  -7   1   7       1867.49       1907.15        95.39 o                         
  -6   1   7       1405.76       1314.34        80.15 o                         
  -5   1   7       4030.76       4017.26       136.14 o                         
  -4   1   7       3764.83       3695.02       144.17 o                         
  -3   1   7       1860.15       1705.17       105.69 o                         
  -2   1   7        978.40        854.18        79.33 o                         
  -1   1   7       6475.25       6920.11       167.18 o                         
   0   1   7       8530.32       9110.13       172.34 o                         
   1   1   7       4352.65       4145.22       127.04 o                         
   2   1   7       1662.07       1645.01        81.95 o                         
   3   1   7       9806.09      10330.48       172.15 o                         
   4   1   7         29.40        139.06        51.33 o                         
   5   1   7       4946.91       5158.82       146.63 o                         
   6   1   7       4022.57       3920.00       146.39 o                         
   7   1   7       3030.85       3036.53       148.21 o                         
   8   1   7       5589.69       6395.44       275.68 o                         
   9   1   7         27.48        126.42       112.49 o                         
  10   1   7        733.99        688.93       161.16 o                         
  11   1   7        174.48         39.32       158.09 o                         
 -16   2   7        796.12        563.17       210.70 o                         
 -15   2   7         57.11        -68.69       153.71 o                         
 -14   2   7        115.59        152.14       150.43 o                         
 -13   2   7        583.94        600.77       189.88 o                         
 -12   2   7        503.62        461.07       149.42 o                         
 -11   2   7        357.90        309.68       103.90 o                         
 -10   2   7        146.40        151.81        53.80 o                         
  -9   2   7       1498.48       1599.37       104.44 o                         
  -8   2   7       2126.69       2091.47       115.92 o                         
  -7   2   7        204.08        104.76        51.18 o                         
  -6   2   7        130.21        216.07        52.77 o                         
  -5   2   7        924.40        886.02        81.43 o                         
  -4   2   7       3294.45       3248.04       123.34 o                         
  -3   2   7        199.95        118.17        54.74 o                         
  -2   2   7          7.41        -38.01        50.69 o                         
  -1   2   7        137.70         49.95        55.50 o                         
   0   2   7        271.48        298.38        56.69 o                         
   1   2   7         56.08         -6.47        50.52 o                         
   2   2   7       3355.33       3481.87       123.47 o                         
   3   2   7       1011.72       1000.00        71.67 o                         
   4   2   7         80.99        124.59        58.71 o                         
   5   2   7        428.83        325.13        70.28 o                         
   6   2   7       4256.77       4289.55       152.94 o                         
   7   2   7        177.35        103.78        81.93 o                         
   8   2   7       1346.75       1473.70       183.27 o                         
   9   2   7       3520.09       3654.41       221.27 o                         
  10   2   7       2427.27       2270.26       211.12 o                         
  11   2   7        538.95        492.27       157.34 o                         
 -16   3   7       7101.81       7661.33       443.11 o                         
 -15   3   7         60.80         74.13       159.02 o                         
 -14   3   7       3956.64       3570.72       300.83 o                         
 -13   3   7         10.14          8.87       130.85 o                         
 -12   3   7          3.04       -125.12       125.12 o                         
 -11   3   7       2919.96       2915.84       233.89 o                         
 -10   3   7       5432.33       5467.75       175.31 o                         
  -9   3   7        517.62        423.12       104.65 o                         
  -8   3   7         64.45        -59.46        62.24 o                         
  -7   3   7        139.70        113.25        56.01 o                         
  -6   3   7       2772.31       3030.43       118.55 o                         
  -5   3   7       2119.69       1908.08        85.59 o                         
  -4   3   7       1367.82       1280.93        75.64 o                         
  -3   3   7       1348.72       1374.41        87.97 o                         
  -2   3   7       9440.04       9539.00       200.06 o                         
  -1   3   7       1609.99       1724.12        94.20 o                         
   0   3   7        269.69        244.64        59.29 o                         
   1   3   7        119.11         86.08        53.84 o                         
   2   3   7        450.44        344.33        64.43 o                         
   3   3   7        652.60        606.81        70.88 o                         
   4   3   7       7115.43       7036.56       169.36 o                         
   5   3   7        759.64        710.03        82.00 o                         
   6   3   7       3630.70       3920.55       184.43 o                         
   7   3   7        299.91        199.63        82.94 o                         
   8   3   7        268.16        256.63       113.11 o                         
   9   3   7        148.35        210.95       136.67 o                         
  10   3   7       2443.08       2451.41       313.54 o                         
  11   3   7        193.30         84.26       137.50 o                         
 -16   4   7       1948.35       1422.79       244.07 o                         
 -15   4   7        489.75        548.70       170.13 o                         
 -14   4   7        811.32        827.71       182.98 o                         
 -13   4   7        209.08        177.71       143.87 o                         
 -12   4   7         10.23        -61.37        72.79 o                         
 -11   4   7       2166.30       2181.60       125.03 o                         
 -10   4   7       1857.44       1498.90       132.01 o                         
  -9   4   7       9733.47       9572.43       250.45 o                         
  -8   4   7       2841.28       3009.35       153.13 o                         
  -7   4   7       4335.70       4180.25       140.46 o                         
  -6   4   7        467.94        394.55        60.12 o                         
  -5   4   7        302.25        274.69        58.40 o                         
  -4   4   7         22.75        105.29        50.99 o                         
  -3   4   7         31.61         12.49        52.25 o                         
  -2   4   7       1874.62       1715.89        94.97 o                         
  -1   4   7         45.34          3.79        50.06 o                         
   0   4   7        440.53        384.48        62.84 o                         
   1   4   7         98.12         28.38        54.71 o                         
   2   4   7        295.41        287.66        64.57 o                         
   3   4   7        321.48        250.65        78.81 o                         
   4   4   7        585.61        298.08        70.53 o                         
   5   4   7       1495.23       1408.16        92.14 o                         
   6   4   7         81.00          6.83        65.36 o                         
   7   4   7       3112.44       3010.63       158.48 o                         
   8   4   7       1879.93       2046.80       177.03 o                         
   9   4   7       1275.96       1223.48       169.32 o                         
  10   4   7         11.38        -84.05       114.18 o                         
  11   4   7         20.83         55.42       135.74 o                         
 -16   5   7       2033.76       1910.78       231.83 o                         
 -15   5   7          4.01        -57.27       138.32 o                         
 -14   5   7        949.70       1045.08       181.40 o                         
 -13   5   7        159.37        157.57       130.67 o                         
 -12   5   7        235.81        416.85       134.44 o                         
 -11   5   7       1458.68       1407.35       102.21 o                         
 -10   5   7       6998.64       7983.91       232.32 o                         
  -9   5   7         63.86        -71.93        71.93 o                         
  -8   5   7        898.67        957.82       130.95 o                         
  -7   5   7        435.91        316.81        66.49 o                         
  -6   5   7       2686.37       2617.67       110.40 o                         
  -5   5   7       3088.83       3235.38       145.17 o                         
  -4   5   7       3007.31       2879.47       127.35 o                         
  -3   5   7      17846.71      18869.07       307.53 o                         
  -2   5   7          3.42        -33.27        56.29 o                         
  -1   5   7        230.63        185.63        56.05 o                         
   0   5   7       2505.10       2528.36       127.70 o                         
   1   5   7       1342.85       1389.04        86.97 o                         
   2   5   7       6730.33       6585.98       157.47 o                         
   3   5   7        497.59        479.82        75.43 o                         
   4   5   7        181.21        115.41        67.09 o                         
   5   5   7         24.90        -41.00        63.21 o                         
   6   5   7       3966.07       3758.15       142.66 o                         
   7   5   7       1230.01       1392.23       123.79 o                         
   8   5   7       2395.66       2185.06       198.96 o                         
   9   5   7        122.65         60.76       118.51 o                         
  10   5   7        762.49        666.88       155.24 o                         
 -16   6   7         85.67        190.43       164.56 o                         
 -15   6   7        329.46        384.03       158.48 o                         
 -14   6   7        578.15        442.86       155.73 o                         
 -13   6   7        150.85         83.31       124.55 o                         
 -12   6   7        262.93        118.79       187.63 o                         
 -11   6   7        321.65        182.07        73.73 o                         
 -10   6   7       1317.22       1373.66       121.07 o                         
  -9   6   7        412.30        344.15        95.14 o                         
  -8   6   7         88.86        -32.55        66.86 o                         
  -7   6   7        942.62        806.87        70.11 o                         
  -6   6   7          2.63        -46.84        51.90 o                         
  -5   6   7         90.21         15.79        55.11 o                         
  -4   6   7       2407.08       2433.54       119.51 o                         
  -3   6   7          1.61         33.93        57.59 o                         
  -2   6   7         27.65        100.57        58.87 o                         
  -1   6   7       1719.15       1751.98        97.83 o                         
   0   6   7       3010.73       3061.09       116.54 o                         
   1   6   7        492.71        452.24        67.07 o                         
   2   6   7        124.64         49.65        57.88 o                         
   3   6   7       2287.16       2376.52       107.18 o                         
   4   6   7       1573.41       1583.54       100.16 o                         
   5   6   7         30.98        -28.96        65.29 o                         
   6   6   7        855.76        706.54        99.32 o                         
   7   6   7          4.03        -70.08        86.12 o                         
   8   6   7       4747.07       5017.09       252.89 o                         
   9   6   7        678.08        268.23       208.11 o                         
  10   6   7         63.53        -83.48       121.88 o                         
 -15   7   7        317.55        313.07       182.77 o                         
 -14   7   7        181.82        145.95       145.01 o                         
 -13   7   7        652.86        481.98       145.43 o                         
 -12   7   7          1.59         31.42       116.95 o                         
 -11   7   7          4.82        -37.25        76.22 o                         
 -10   7   7       2214.69       2199.77       146.32 o                         
  -9   7   7        732.81        600.32       102.01 o                         
  -8   7   7        252.42        145.95        60.93 o                         
  -7   7   7        862.62        908.98        88.01 o                         
  -6   7   7       1440.82       1318.27        97.18 o                         
  -5   7   7        885.67        844.95        83.30 o                         
  -4   7   7        920.24        793.94        83.80 o                         
  -3   7   7       5827.73       5888.74       223.81 o                         
  -2   7   7       8150.73       8563.21       210.85 o                         
  -1   7   7       1182.42       1265.83        95.46 o                         
   0   7   7       6082.00       6534.04       172.87 o                         
   1   7   7         38.97         58.60        59.85 o                         
   2   7   7         58.38         37.01        60.76 o                         
   3   7   7       2178.34       2231.93       106.99 o                         
   4   7   7         15.47         59.59        66.23 o                         
   5   7   7        419.82        395.51        75.32 o                         
   6   7   7       5219.44       5087.89       211.83 o                         
   7   7   7        107.87        178.23        99.11 o                         
   8   7   7         64.81        -75.53       100.51 o                         
   9   7   7         87.09        113.22       112.88 o                         
  10   7   7       1856.90       2276.49       232.47 o                         
 -15   8   7        436.32        673.70       178.29 o                         
 -14   8   7       1878.48       1917.25       219.17 o                         
 -13   8   7       3729.03       3426.18       250.51 o                         
 -12   8   7        468.11        487.95       127.26 o                         
 -11   8   7        406.98        368.23        97.61 o                         
 -10   8   7        156.42         69.02        97.22 o                         
  -9   8   7        165.65        191.12        95.44 o                         
  -8   8   7         61.45         50.21        62.22 o                         
  -7   8   7          0.18        -40.01        62.29 o                         
  -6   8   7       8494.03       8674.33       222.22 o                         
  -5   8   7       1016.89        952.34        97.55 o                         
  -4   8   7      23358.80      24028.94       384.34 o                         
  -3   8   7       6410.84       6433.53       201.36 o                         
  -2   8   7       2900.61       2934.61       140.98 o                         
  -1   8   7       1788.93       1712.03       111.04 o                         
   0   8   7       5332.74       5002.74       235.53 o                         
   1   8   7       9217.57       9849.90       259.17 o                         
   2   8   7         35.56         96.07        62.50 o                         
   3   8   7       3519.85       3683.94       139.25 o                         
   4   8   7       6492.93       6283.40       202.15 o                         
   5   8   7       1118.54       1002.05       109.01 o                         
   6   8   7       2858.80       2783.69       167.35 o                         
   7   8   7        180.53        -18.57        93.95 o                         
   8   8   7          1.88        -94.78        94.78 o                         
   9   8   7          7.38       -116.59       121.25 o                         
  10   8   7        268.50        146.58       362.37 o                         
 -15   9   7       4369.36       4124.14       300.51 o                         
 -14   9   7       1381.46       1213.08       185.34 o                         
 -13   9   7          9.36         78.11       125.79 o                         
 -12   9   7         17.03         17.08       101.89 o                         
 -11   9   7       1085.05        809.42       134.36 o                         
 -10   9   7          6.66        -93.47        93.47 o                         
  -9   9   7        923.66        937.32        93.79 o                         
  -8   9   7        520.18        334.85        78.92 o                         
  -7   9   7       2131.95       2158.71       145.31 o                         
  -6   9   7         12.69        -66.86        72.29 o                         
  -5   9   7        132.76        115.87        74.82 o                         
  -4   9   7       8757.63       9263.70       226.06 o                         
  -3   9   7        551.35        547.33        92.33 o                         
  -2   9   7        345.92        426.59        84.49 o                         
  -1   9   7       3034.32       3097.25       153.09 o                         
   0   9   7       7955.41       8227.48       212.19 o                         
   1   9   7       2363.01       2279.60       126.78 o                         
   2   9   7       2752.88       2676.00       145.75 o                         
   3   9   7       6665.10       7051.24       196.75 o                         
   4   9   7       1714.51       1483.39       135.40 o                         
   5   9   7        552.13        531.31       111.75 o                         
   6   9   7       6283.11       6379.63       231.79 o                         
   7   9   7       1858.55       1783.85       152.32 o                         
   8   9   7       3692.39       3636.38       219.34 o                         
   9   9   7         51.11        -85.97       141.44 o                         
 -14  10   7          1.22       -135.42       135.42 o                         
 -13  10   7        190.39        138.36       136.39 o                         
 -12  10   7        426.14        685.19       144.81 o                         
 -11  10   7         58.70        -57.04       108.61 o                         
 -10  10   7        129.74         77.78       104.03 o                         
  -9  10   7       1180.33       1068.94       148.42 o                         
  -8  10   7       1230.39       1220.50       120.62 o                         
  -7  10   7         34.09        -74.94        77.81 o                         
  -6  10   7         30.89        -30.68        78.84 o                         
  -5  10   7        540.72        438.60        88.97 o                         
  -4  10   7       3314.21       3243.53       160.95 o                         
  -3  10   7        121.48         98.49        71.35 o                         
  -2  10   7          0.24         16.96        71.31 o                         
  -1  10   7        260.14        270.09        77.88 o                         
   0  10   7       1114.41       1095.03       104.92 o                         
   1  10   7       1726.12       1735.11       122.15 o                         
   2  10   7       3158.24       2815.65       136.48 o                         
   3  10   7        149.25        108.07        70.59 o                         
   4  10   7          2.93         13.71        95.91 o                         
   5  10   7         23.65        -96.49        96.49 o                         
   6  10   7        596.83        713.22       131.56 o                         
   7  10   7        286.53        338.26       133.56 o                         
   8  10   7         94.38        120.91       137.27 o                         
   9  10   7        805.44        392.54       162.73 o                         
 -14  11   7       4694.79       4774.44       462.69 o                         
 -13  11   7        674.86        704.15       156.21 o                         
 -12  11   7          1.98       -115.66       118.42 o                         
 -11  11   7       1426.34       1491.54       170.89 o                         
 -10  11   7       5490.18       6240.49       351.84 o                         
  -9  11   7         35.67        -96.95       124.67 o                         
  -8  11   7        749.94        741.19       156.77 o                         
  -7  11   7       1528.04       1486.39       142.19 o                         
  -6  11   7         69.73        -72.70        81.85 o                         
  -5  11   7       1271.92       1055.25       111.84 o                         
  -4  11   7        743.67        538.21        90.13 o                         
  -3  11   7         35.39         53.04        73.94 o                         
  -2  11   7       1857.66       1683.57       127.23 o                         
  -1  11   7        410.40        272.83        79.86 o                         
   0  11   7       7836.09       7718.19       217.23 o                         
   1  11   7        149.16         61.48        66.97 o                         
   2  11   7       5724.35       5800.76       209.25 o                         
   3  11   7       1299.36       1215.70       111.45 o                         
   4  11   7         64.80         17.24       113.00 o                         
   5  11   7        660.79        497.13       122.21 o                         
   6  11   7       5776.19       5440.68       256.31 o                         
   7  11   7       2403.83       2086.57       199.07 o                         
   8  11   7        868.89        751.38       224.57 o                         
 -13  12   7       5520.46       4722.15       386.71 o                         
 -12  12   7       3871.30       3611.41       252.05 o                         
 -11  12   7        264.02         99.10       162.19 o                         
 -10  12   7       5568.95       5504.61       342.52 o                         
  -9  12   7       5940.73       6177.39       363.47 o                         
  -8  12   7      13344.06      14885.49       507.22 o                         
  -7  12   7       2966.81       3154.10       189.37 o                         
  -6  12   7       1005.06        715.59       120.31 o                         
  -5  12   7       3834.92       3784.51       195.53 o                         
  -4  12   7        118.53         24.47        79.43 o                         
  -3  12   7        643.51        625.51       104.60 o                         
  -2  12   7       1613.92       1915.71       144.68 o                         
  -1  12   7        206.31        162.67        83.36 o                         
   0  12   7        117.01        139.97        81.74 o                         
   1  12   7          4.49          3.80        76.52 o                         
   2  12   7       2405.11       2233.81       145.22 o                         
   3  12   7          7.33        -72.64        82.61 o                         
   4  12   7        247.99         39.59       107.07 o                         
   5  12   7       1104.70        854.85       116.53 o                         
   6  12   7        266.89        359.27       123.82 o                         
   7  12   7       9443.83       9513.53       504.38 o                         
 -12  13   7        162.47         48.19       131.21 o                         
 -11  13   7        371.91        223.30       129.14 o                         
 -10  13   7       3242.08       3154.11       271.44 o                         
  -9  13   7         77.03         75.86       142.78 o                         
  -8  13   7        346.77        513.69       137.06 o                         
  -7  13   7       1100.39       1164.32       157.70 o                         
  -6  13   7         60.72        -87.37        87.37 o                         
  -5  13   7        272.72        145.69       109.56 o                         
  -4  13   7        939.32        847.79       155.62 o                         
  -3  13   7       2807.85       2803.13       191.75 o                         
  -2  13   7        154.45        194.60       106.90 o                         
  -1  13   7        213.01         93.51       100.45 o                         
   0  13   7        339.90        205.83        91.05 o                         
   1  13   7       2957.72       2785.43       170.51 o                         
   2  13   7       3329.25       3584.84       187.66 o                         
   3  13   7        691.67        770.36       116.97 o                         
   4  13   7        846.61        538.53       108.60 o                         
   5  13   7         59.48         26.49        97.36 o                         
   6  13   7         30.36        -36.21       106.23 o                         
   7  13   7        683.69        570.14       139.99 o                         
 -11  14   7       2135.83       1906.05       198.27 o                         
 -10  14   7       2837.16       2893.63       275.26 o                         
  -9  14   7       1012.69        997.33       186.95 o                         
  -8  14   7        160.49        514.72       154.48 o                         
  -7  14   7        996.33       1255.44       161.63 o                         
  -6  14   7        324.02        233.93       125.66 o                         
  -5  14   7         35.31         28.53       108.01 o                         
  -4  14   7       1948.96       1918.84       192.95 o                         
  -3  14   7        111.41         78.06       107.50 o                         
  -2  14   7        711.47        785.65       131.84 o                         
  -1  14   7        381.53        432.73       118.17 o                         
   0  14   7        910.48       1506.24       138.74 o                         
   1  14   7        195.65        141.06        94.84 o                         
   2  14   7       1122.71       1158.61       144.30 o                         
   3  14   7         68.93        250.01        96.32 o                         
   4  14   7         50.55        124.38       102.08 o                         
   5  14   7        145.39        157.24        99.41 o                         
   6  14   7        648.04        314.53       129.50 o                         
 -10  15   7       8874.94       9533.62       503.47 o                         
  -9  15   7       2716.01       2686.57       224.00 o                         
  -8  15   7        197.91        159.22       119.47 o                         
  -7  15   7         93.63         11.69       116.92 o                         
  -6  15   7       1604.89       1386.58       179.13 o                         
  -5  15   7       2337.34       2377.14       212.08 o                         
  -4  15   7         29.98        -49.71       112.34 o                         
  -3  15   7       7667.58       8127.05       363.98 o                         
  -2  15   7       1730.03       1671.22       187.75 o                         
  -1  15   7       3520.74       3479.96       219.30 o                         
   0  15   7       4022.26       4518.60       221.26 o                         
   1  15   7        500.63        391.89       108.44 o                         
   2  15   7        741.31        626.75       118.72 o                         
   3  15   7       1349.22       1068.41       134.58 o                         
   4  15   7        740.70        580.74       133.24 o                         
   5  15   7          1.71         45.19       110.85 o                         
  -9  16   7       3525.87       3271.01       244.69 o                         
  -8  16   7        683.36        584.04       189.10 o                         
  -7  16   7        193.05        293.50       133.12 o                         
  -6  16   7        986.69        954.52       166.92 o                         
  -5  16   7       1270.06       1181.51       173.39 o                         
  -4  16   7       9411.46       9996.76       505.59 o                         
  -3  16   7       1752.73       2215.24       211.67 o                         
  -2  16   7       6696.49       6157.03       369.78 o                         
  -1  16   7       5632.60       5364.03       409.02 o                         
   0  16   7        540.91        628.46       129.12 o                         
   1  16   7       9717.91       9813.34       360.18 o                         
   2  16   7       3925.76       3766.09       212.81 o                         
   3  16   7       5118.99       4693.81       229.91 o                         
  -7  17   7        370.45        361.02       156.27 o                         
  -6  17   7        107.25         37.28       130.64 o                         
  -5  17   7       1205.05        994.57       177.45 o                         
  -4  17   7        876.62       1050.98       171.19 o                         
  -3  17   7         23.59        149.40       123.23 o                         
  -2  17   7         56.76        143.55       131.19 o                         
  -1  17   7        383.73        172.95       143.27 o                         
   0  17   7         10.43         83.23       116.03 o                         
   1  17   7        384.10        230.70       109.75 o                         
   2  17   7         34.46        -70.69       101.30 o                         
  -4  18   7       1106.17       1171.25       177.15 o                         
  -3  18   7         11.14         67.38       133.12 o                         
  -2  18   7         22.87         76.96       128.43 o                         
  -1  18   7        194.61        -24.43       240.22 o                         
 -15   0   8         27.12       -215.36       215.36 o                         
 -14   0   8         82.19        174.72       242.25 o                         
 -13   0   8         83.04       -189.43       189.43 o                         
 -12   0   8       2841.24       3112.24       574.09 o                         
 -11   0   8       6095.61       6302.30       626.79 o                         
 -10   0   8       1265.49       1216.24       303.53 o                         
  -9   0   8       8319.49       8036.65       301.64 o                         
  -8   0   8      10152.95      10331.60       318.52 o                         
  -7   0   8      19623.75      20735.48       476.65 o                         
  -6   0   8      22139.80      23598.40       542.43 o                         
  -5   0   8       2195.39       1962.81       323.69 o                         
  -4   0   8       9334.91       9203.94       602.60 o                         
  -3   0   8      44061.27      43670.55      1238.71 o                         
  -2   0   8        357.35        810.16       198.84 o                         
  -1   0   8        838.42       1054.03       146.92 o                         
   0   0   8       3039.39       3209.32       204.86 o                         
   1   0   8       4938.66       5003.42       308.94 o                         
   2   0   8      12417.35      12844.14       340.92 o                         
   3   0   8       7161.52       6991.65       217.20 o                         
   4   0   8       8600.45       9252.04       335.95 o                         
   5   0   8         30.65        116.68       100.37 o                         
   6   0   8        129.27         47.11       194.32 o                         
   7   0   8         76.18        148.85       198.40 o                         
   8   0   8        241.08        119.99       210.42 o                         
   9   0   8        161.99       -192.38       210.33 o                         
 -15   1   8       4492.64       3852.85       398.71 o                         
 -14   1   8       6719.51       6087.58       367.78 o                         
 -13   1   8       1290.51       1152.51       195.91 o                         
 -12   1   8        669.24        611.87       164.64 o                         
 -11   1   8        119.40         98.37        85.72 o                         
 -10   1   8         49.40        -58.14        80.79 o                         
  -9   1   8       6637.24       6679.36       257.53 o                         
  -8   1   8        879.70        687.07        87.45 o                         
  -7   1   8         71.11         28.46        61.15 o                         
  -6   1   8        658.82        574.90        85.77 o                         
  -5   1   8       2447.64       2344.22       141.93 o                         
  -4   1   8       2192.60       2175.11       139.75 o                         
  -3   1   8       8997.12       9207.70       254.41 o                         
  -2   1   8       3076.60       2792.39       144.96 o                         
  -1   1   8       1212.31       1364.41       126.22 o                         
   0   1   8       1894.95       1965.87       112.99 o                         
   1   1   8         22.51        -57.72        57.72 o                         
   2   1   8      13929.05      15398.95       275.19 o                         
   3   1   8       3328.36       3164.36       121.14 o                         
   4   1   8       4906.89       5283.06       146.41 o                         
   5   1   8       1077.51       1038.75       114.18 o                         
   6   1   8          0.21       -102.69       102.69 o                         
   7   1   8       2061.96       1899.49       218.94 o                         
   8   1   8       1988.45       2432.84       240.58 o                         
   9   1   8       9121.02       9685.17       798.66 o                         
 -15   2   8       1380.13       1430.59       238.60 o                         
 -14   2   8          2.30         39.35       152.24 o                         
 -13   2   8        981.07        920.23       182.73 o                         
 -12   2   8       1042.95       1386.64       189.50 o                         
 -11   2   8       1801.26       1600.57       153.32 o                         
 -10   2   8        178.78         59.68        74.70 o                         
  -9   2   8         55.70         12.79        70.07 o                         
  -8   2   8        725.87        579.63        84.92 o                         
  -7   2   8       1604.26       1691.47       110.27 o                         
  -6   2   8        640.86        650.86        81.20 o                         
  -5   2   8         63.16        -11.04        61.88 o                         
  -4   2   8        132.39         14.25        64.41 o                         
  -3   2   8       1171.11       1182.98        90.25 o                         
  -2   2   8        289.79        248.72        68.11 o                         
  -1   2   8        397.53        334.17        79.92 o                         
   0   2   8        318.99        215.37        67.15 o                         
   1   2   8       1012.25        976.38        89.26 o                         
   2   2   8        133.62         49.51        61.86 o                         
   3   2   8        375.11        342.07        66.20 o                         
   4   2   8          3.28        -70.37        70.37 o                         
   5   2   8       1269.90       1147.39       142.58 o                         
   6   2   8        849.26        718.52       126.21 o                         
   7   2   8          7.86        -36.52       135.63 o                         
   8   2   8        271.16        121.82       157.25 o                         
   9   2   8        225.08        213.47       166.54 o                         
 -15   3   8       3877.48       3711.12       313.50 o                         
 -14   3   8          5.77         51.81       156.78 o                         
 -13   3   8       1334.85       1150.31       194.30 o                         
 -12   3   8       2465.90       2370.04       228.89 o                         
 -11   3   8       4990.29       4679.83       286.70 o                         
 -10   3   8      11663.99      12168.35       294.43 o                         
  -9   3   8      11875.10      12121.26       296.11 o                         
  -8   3   8       1394.65       1358.24        98.59 o                         
  -7   3   8        151.57        131.08        70.82 o                         
  -6   3   8      10695.88      11253.42       266.64 o                         
  -5   3   8        388.08        322.10        75.24 o                         
  -4   3   8       2208.23       1937.55       105.54 o                         
  -3   3   8      23539.93      24690.42       375.92 o                         
  -2   3   8       1951.70       2098.61       115.34 o                         
  -1   3   8       1213.70       1011.05       101.95 o                         
   0   3   8       2863.39       2562.73       133.41 o                         
   1   3   8        778.50        781.77        84.78 o                         
   2   3   8       3080.37       3232.81       134.18 o                         
   3   3   8        610.80        600.78        89.66 o                         
   4   3   8        258.88        282.68        82.52 o                         
   5   3   8          1.20        -93.77        93.77 o                         
   6   3   8       2354.92       2725.75       181.80 o                         
   7   3   8         23.01       -109.97       109.97 o                         
   8   3   8       2336.36       2186.33       238.71 o                         
   9   3   8        216.09         29.25       179.03 o                         
 -15   4   8      10262.80      10266.80       533.61 o                         
 -14   4   8         35.26         27.38       148.15 o                         
 -13   4   8        230.40         99.23       140.06 o                         
 -12   4   8       3320.35       3430.31       257.22 o                         
 -11   4   8       1258.68       1163.77       133.32 o                         
 -10   4   8       7175.02       7003.64       252.37 o                         
  -9   4   8       6391.18       6693.49       274.54 o                         
  -8   4   8      11615.62      11969.17       286.84 o                         
  -7   4   8       6346.84       6759.77       199.86 o                         
  -6   4   8       1532.83       1795.03       121.48 o                         
  -5   4   8        929.45        914.76        90.18 o                         
  -4   4   8       1009.31        905.39        86.35 o                         
  -3   4   8        453.91        457.05        78.06 o                         
  -2   4   8        457.47        504.23        80.24 o                         
  -1   4   8       8533.51       8944.58       230.22 o                         
   0   4   8      15194.94      15242.07       290.98 o                         
   1   4   8       3841.74       3557.69       149.80 o                         
   2   4   8       1818.71       1313.15        99.81 o                         
   3   4   8       1762.00       1764.84       122.86 o                         
   4   4   8      23223.51      24037.40       430.66 o                         
   5   4   8        386.66        620.26       119.98 o                         
   6   4   8        257.43         32.45       112.33 o                         
   7   4   8         44.92         54.12       110.48 o                         
   8   4   8      14526.92      15845.51       549.15 o                         
   9   4   8        770.02        899.14       248.72 o                         
 -15   5   8        625.80        358.51       169.42 o                         
 -14   5   8          9.37         41.26       141.35 o                         
 -13   5   8       2520.80       2634.11       227.77 o                         
 -12   5   8       1509.97       1593.62       196.83 o                         
 -11   5   8       3715.13       4064.50       214.27 o                         
 -10   5   8       2979.03       2954.66       179.28 o                         
  -9   5   8      10709.38      11264.35       379.09 o                         
  -8   5   8        298.92        268.72        76.39 o                         
  -7   5   8         37.11         94.72        74.46 o                         
  -6   5   8       6341.37       6893.40       217.74 o                         
  -5   5   8         64.22         31.17        63.88 o                         
  -4   5   8       7032.00       6840.58       195.92 o                         
  -3   5   8      13983.77      14489.93       275.46 o                         
  -2   5   8      11838.85      11936.55       252.06 o                         
  -1   5   8       1082.28        968.67       103.68 o                         
   0   5   8       2115.50       1884.72       122.20 o                         
   1   5   8        654.48        486.04        77.64 o                         
   2   5   8        276.10        294.58        75.97 o                         
   3   5   8       2610.02       2747.57       130.14 o                         
   4   5   8        403.11        368.26        92.80 o                         
   5   5   8       1386.39       1355.70       139.92 o                         
   6   5   8       1292.33       1565.08       194.10 o                         
   7   5   8       1357.92       1206.77       193.92 o                         
   8   5   8        659.28        818.08       163.30 o                         
 -14   6   8        204.70        105.41       145.06 o                         
 -13   6   8        478.66        633.01       157.78 o                         
 -12   6   8          5.73        -47.76       123.83 o                         
 -11   6   8         31.10        142.49        95.60 o                         
 -10   6   8          7.87        -76.70        76.70 o                         
  -9   6   8       1195.61       1175.64       149.76 o                         
  -8   6   8         44.26         26.71        86.89 o                         
  -7   6   8        561.73        529.77        78.36 o                         
  -6   6   8         44.78         52.77        63.72 o                         
  -5   6   8        340.97        354.87        75.55 o                         
  -4   6   8       1330.25       1231.62       113.11 o                         
  -3   6   8        199.18        207.45        75.68 o                         
  -2   6   8        980.52       1078.31        96.05 o                         
  -1   6   8       1121.18       1010.48       101.80 o                         
   0   6   8        236.55        289.77        76.97 o                         
   1   6   8         53.31         94.60        68.25 o                         
   2   6   8         32.25         43.57        70.72 o                         
   3   6   8       8781.24       9314.46       263.07 o                         
   4   6   8         36.16         11.34        85.84 o                         
   5   6   8          1.11         47.00        88.84 o                         
   6   6   8        510.50        378.88       112.52 o                         
   7   6   8         95.26        112.68       117.26 o                         
   8   6   8       2343.06       2118.26       211.66 o                         
 -14   7   8       1890.36       2005.62       223.77 o                         
 -13   7   8         58.30       -123.71       123.71 o                         
 -12   7   8       1582.73       1611.74       165.09 o                         
 -11   7   8       1396.99       1408.15       143.46 o                         
 -10   7   8        314.48        342.43       108.15 o                         
  -9   7   8       2090.78       2125.68       187.28 o                         
  -8   7   8        248.35        217.44        98.53 o                         
  -7   7   8       1028.02        991.15        90.98 o                         
  -6   7   8       3124.45       3257.76       150.53 o                         
  -5   7   8        110.51        113.71        70.11 o                         
  -4   7   8       2212.57       2297.26       152.30 o                         
  -3   7   8       5480.65       5705.42       246.77 o                         
  -2   7   8       1928.86       2093.05       229.13 o                         
  -1   7   8         73.47         -2.44        82.02 o                         
   0   7   8       2517.46       2530.04       134.48 o                         
   1   7   8       2474.48       2525.70       145.37 o                         
   2   7   8       9958.75      10375.47       244.84 o                         
   3   7   8       2004.15       2122.55       196.98 o                         
   4   7   8        535.93        468.52       104.45 o                         
   5   7   8       1528.08       1390.23       131.29 o                         
   6   7   8        180.85        191.83        98.06 o                         
   7   7   8        646.07        479.93       152.73 o                         
   8   7   8        209.11        170.43       124.99 o                         
 -14   8   8        496.88        578.20       174.26 o                         
 -13   8   8        560.72        553.81       205.08 o                         
 -12   8   8       3938.65       4493.66       531.07 o                         
 -11   8   8       2412.94       2177.70       208.00 o                         
 -10   8   8       1174.93       1179.64       157.79 o                         
  -9   8   8       1049.11        940.61       148.62 o                         
  -8   8   8       4566.40       4893.77       263.07 o                         
  -7   8   8      10958.99      12266.81       287.99 o                         
  -6   8   8      14658.17      15527.42       327.00 o                         
  -5   8   8       1150.87        959.95        97.58 o                         
  -4   8   8       2731.04       2600.72       138.35 o                         
  -3   8   8      10627.11      11258.23       258.09 o                         
  -2   8   8          2.36         38.00        83.01 o                         
  -1   8   8       2018.82       2090.05       145.96 o                         
   0   8   8        623.37        248.11        91.14 o                         
   1   8   8        565.11        589.37        99.18 o                         
   2   8   8       3590.34       3609.23       177.71 o                         
   3   8   8       1378.89       1507.03       126.89 o                         
   4   8   8       2093.48       2144.39       165.78 o                         
   5   8   8         46.59         -3.23        91.29 o                         
   6   8   8        195.79         47.09        97.51 o                         
   7   8   8        496.61        480.50       124.65 o                         
 -13   9   8       3580.77       3278.91       310.30 o                         
 -12   9   8          1.04        121.05       135.90 o                         
 -11   9   8         26.68        105.79       161.50 o                         
 -10   9   8        398.62        333.94       160.52 o                         
  -9   9   8          6.39         34.94       140.00 o                         
  -8   9   8        751.07        833.54       145.69 o                         
  -7   9   8       3589.49       3941.99       233.78 o                         
  -6   9   8         83.06        -17.92        71.02 o                         
  -5   9   8       1594.70       1667.07       119.30 o                         
  -4   9   8        819.11        709.19       106.87 o                         
  -3   9   8        685.61        664.79       118.69 o                         
  -2   9   8       5574.73       5410.49       220.45 o                         
  -1   9   8        106.47         43.64        88.25 o                         
   0   9   8       2912.17       2742.79       165.09 o                         
   1   9   8       1938.36       2128.02       156.53 o                         
   2   9   8       6611.92       7089.93       257.76 o                         
   3   9   8       5031.18       5512.52       239.00 o                         
   4   9   8       2541.43       2652.49       206.95 o                         
   5   9   8          1.64         78.46       110.57 o                         
   6   9   8       2229.26       2354.65       174.13 o                         
   7   9   8        700.74        620.13       131.37 o                         
 -13  10   8        192.26        161.16       168.80 o                         
 -12  10   8          8.37         48.16       140.95 o                         
 -11  10   8       1543.00       1195.20       210.31 o                         
 -10  10   8          3.32         -1.81       142.75 o                         
  -9  10   8        765.83        933.85       188.03 o                         
  -8  10   8       2125.62       2363.35       233.44 o                         
  -7  10   8        534.91        648.89       140.60 o                         
  -6  10   8        503.30        689.50       132.29 o                         
  -5  10   8         18.17        -72.13        72.13 o                         
  -4  10   8        359.10        354.99       102.46 o                         
  -3  10   8       6354.54       6878.16       258.63 o                         
  -2  10   8        284.94        290.45       102.99 o                         
  -1  10   8        418.18        594.91       112.72 o                         
   0  10   8       1442.77       1383.64       138.04 o                         
   1  10   8       1215.69       1378.64       139.84 o                         
   2  10   8       1736.10       2069.44       181.72 o                         
   3  10   8        252.70        160.52       105.97 o                         
   4  10   8        700.47        802.80       194.53 o                         
   5  10   8        175.60         25.87       121.27 o                         
   6  10   8       2950.17       2728.49       225.65 o                         
 -12  11   8       4858.35       4874.67       527.15 o                         
 -11  11   8       3942.95       3654.27       308.42 o                         
 -10  11   8       1878.21       1821.71       369.65 o                         
  -9  11   8       8541.23       8911.83       433.42 o                         
  -8  11   8        558.37        650.12       255.64 o                         
  -7  11   8        696.53        731.92       174.16 o                         
  -6  11   8         17.12       -100.19       100.19 o                         
  -5  11   8       1006.10       1022.59       124.81 o                         
  -4  11   8        653.86        581.44       124.74 o                         
  -3  11   8       1379.42       1394.74       151.24 o                         
  -2  11   8          9.50         27.75       107.40 o                         
  -1  11   8       1189.73       1390.50       158.47 o                         
   0  11   8        241.48         63.86        99.86 o                         
   1  11   8        175.13        275.01       108.04 o                         
   2  11   8        775.11        685.73       125.18 o                         
   3  11   8       1070.86        948.32       134.15 o                         
   4  11   8          4.15        -41.93       116.29 o                         
   5  11   8         17.15       -103.75       124.30 o                         
   6  11   8        301.43        -93.65       313.51 o                         
 -11  12   8       1906.05       1769.54       251.50 o                         
 -10  12   8       1218.28       1577.46       235.82 o                         
  -9  12   8       3513.32       3507.80       300.06 o                         
  -8  12   8       1733.90       1862.79       356.73 o                         
  -7  12   8       1820.33       1936.64       231.97 o                         
  -6  12   8        555.41        329.03       160.17 o                         
  -5  12   8         16.96        -44.88       113.64 o                         
  -4  12   8          0.97          6.66       107.30 o                         
  -3  12   8        799.51        781.45       137.11 o                         
  -2  12   8       2459.07       2400.54       188.05 o                         
  -1  12   8       2072.27       2082.46       182.55 o                         
   0  12   8       2460.87       2636.27       183.88 o                         
   1  12   8       1180.71        915.63       136.41 o                         
   2  12   8        387.37        342.17       118.19 o                         
   3  12   8        161.48        132.08       121.40 o                         
   4  12   8       8114.94       8615.61       354.31 o                         
   5  12   8          1.20        -12.83       133.33 o                         
 -10  13   8        636.38        581.61       191.32 o                         
  -9  13   8      10904.82      11480.25       517.87 o                         
  -8  13   8        268.75        218.78       165.21 o                         
  -7  13   8        252.25         72.12       151.77 o                         
  -6  13   8         20.64        -23.90       217.44 o                         
  -5  13   8        531.26        393.40       167.15 o                         
  -4  13   8        303.75        343.42       132.53 o                         
  -3  13   8       5256.48       5338.18       266.13 o                         
  -2  13   8       7026.57       7901.17       431.85 o                         
  -1  13   8        286.82        259.99       117.79 o                         
   0  13   8       1819.65       1882.27       175.55 o                         
   1  13   8       1155.38       1106.59       150.34 o                         
   2  13   8        326.95        290.15       121.76 o                         
   3  13   8         55.75         -4.21       129.43 o                         
   4  13   8         43.01       -124.56       124.56 o                         
  -9  14   8       4584.86       4845.98       378.47 o                         
  -8  14   8          5.54        134.21       154.86 o                         
  -7  14   8        177.28        187.24       186.30 o                         
  -6  14   8        518.70        330.68       166.34 o                         
  -5  14   8       1394.63       1332.58       184.46 o                         
  -4  14   8       4062.40       4449.63       286.11 o                         
  -3  14   8         13.07         34.73       113.45 o                         
  -2  14   8       1823.36       1774.48       160.70 o                         
  -1  14   8        876.78        652.12       130.00 o                         
   0  14   8       1967.96       2132.60       162.83 o                         
   1  14   8        297.67        377.23       115.26 o                         
   2  14   8         96.20        115.92       108.38 o                         
  -7  15   8       1783.37       1556.67       272.68 o                         
  -6  15   8       1126.31       1095.87       178.94 o                         
  -5  15   8         11.97       -136.76       142.67 o                         
  -4  15   8          6.54        185.69       158.63 o                         
  -3  15   8         21.16       -119.41       119.41 o                         
  -2  15   8       1340.19       1456.26       158.73 o                         
  -1  15   8          0.00        -99.58       105.44 o                         
   0  15   8        682.85        406.27       115.15 o                         
   1  15   8       1343.06       1198.15       149.43 o                         
  -4  16   8         23.05        239.48       196.50 o                         
  -3  16   8         86.42        142.82       134.19 o                         
  -2  16   8       1511.44       1343.62       537.45 o                         
 -13   1   9       2013.64       1945.56       231.00 o                         
 -12   1   9          2.10       -128.67       130.22 o                         
 -11   1   9       2643.28       2676.86       268.64 o                         
 -10   1   9         24.17         39.84       140.43 o                         
  -9   1   9       3338.75       3471.74       173.44 o                         
  -8   1   9        623.94        510.40        88.72 o                         
  -7   1   9          2.16        -59.31        75.13 o                         
  -6   1   9        678.67        571.44       101.70 o                         
  -5   1   9         76.96         88.44        87.61 o                         
  -4   1   9       3363.37       3421.17       178.80 o                         
  -3   1   9       2859.86       2871.11       170.20 o                         
  -2   1   9       3929.89       3945.45       195.52 o                         
  -1   1   9        494.25        496.36       110.81 o                         
   0   1   9        189.33         -6.15        98.86 o                         
   1   1   9        211.95        185.23        83.89 o                         
   2   1   9        280.23         65.12        82.37 o                         
   3   1   9       4361.68       4615.83       213.91 o                         
   4   1   9       2155.28       2243.32       163.95 o                         
   5   1   9       1692.83       1703.56       171.77 o                         
   6   1   9         15.51       -118.00       118.00 o                         
 -13   2   9         43.41         55.20       229.20 o                         
 -12   2   9          0.23         56.80       170.83 o                         
 -11   2   9         23.18        -79.62       142.48 o                         
 -10   2   9          6.08        -11.55       118.08 o                         
  -9   2   9        110.89         36.95        96.49 o                         
  -8   2   9          5.60        -16.55        77.08 o                         
  -7   2   9         12.04        -29.53        72.56 o                         
  -6   2   9        380.88        406.00        95.28 o                         
  -5   2   9       1825.26       1934.11       144.75 o                         
  -4   2   9        131.44         83.78        90.41 o                         
  -3   2   9         27.10         39.19        83.55 o                         
  -2   2   9        642.36        751.27       117.67 o                         
  -1   2   9       2194.10       2221.68       150.63 o                         
   0   2   9       1238.34       1224.13       131.06 o                         
   1   2   9        260.76        266.67       118.14 o                         
   2   2   9        441.71        248.83        96.06 o                         
   3   2   9       2470.48       2478.08       166.97 o                         
   4   2   9         50.39        -60.46       102.36 o                         
   5   2   9         38.19         68.58       117.48 o                         
   6   2   9        129.75        131.08       130.08 o                         
 -13   3   9       6430.42       5729.01       397.86 o                         
 -12   3   9        999.10        950.30       337.94 o                         
 -11   3   9         29.26        -51.56       146.56 o                         
 -10   3   9        951.41        882.12       193.30 o                         
  -9   3   9        416.89        560.65       140.59 o                         
  -8   3   9       1961.36       1897.14       132.71 o                         
  -7   3   9       3137.95       3599.22       281.02 o                         
  -6   3   9       1344.74       1300.04       141.60 o                         
  -5   3   9        301.07        182.75        87.89 o                         
  -4   3   9        843.83        917.37       110.79 o                         
  -3   3   9       3305.60       3482.09       189.31 o                         
  -2   3   9       2915.51       2901.93       167.93 o                         
  -1   3   9       1776.89       2067.41       149.57 o                         
   0   3   9          6.08         42.58        92.69 o                         
   1   3   9        216.98        113.90        97.47 o                         
   2   3   9        952.88        963.18       128.55 o                         
   3   3   9        383.73        246.04       124.30 o                         
   4   3   9       2999.27       2649.25       199.62 o                         
   5   3   9       4967.08       5152.97       250.76 o                         
   6   3   9          2.68       -123.24       123.24 o                         
 -13   4   9        237.26        400.67       152.29 o                         
 -12   4   9         25.55         42.75       166.50 o                         
 -11   4   9         55.61        147.66       171.61 o                         
 -10   4   9        238.66        183.35       139.61 o                         
  -9   4   9        337.41        416.29       124.26 o                         
  -8   4   9        424.77        487.28        98.91 o                         
  -7   4   9        272.06        427.49        95.16 o                         
  -6   4   9        401.56        378.65       101.40 o                         
  -5   4   9       1033.72       1001.50       113.74 o                         
  -4   4   9       3013.84       2957.97       148.85 o                         
  -3   4   9       3836.69       3800.36       183.71 o                         
  -2   4   9       3040.56       3121.42       171.90 o                         
  -1   4   9          9.70        -34.04        92.92 o                         
   0   4   9        163.10         73.96        95.34 o                         
   1   4   9       6804.05       6768.16       250.69 o                         
   2   4   9        518.27        328.09       120.98 o                         
   3   4   9        536.33        467.97       116.25 o                         
   4   4   9       1638.05       1695.28       156.09 o                         
   5   4   9       2313.66       2376.21       207.58 o                         
   6   4   9        128.34        137.69       153.98 o                         
 -13   5   9       1029.22        753.87       197.86 o                         
 -12   5   9         16.04         81.15       170.56 o                         
 -11   5   9        262.22        224.24       181.46 o                         
 -10   5   9        656.37        833.44       156.16 o                         
  -9   5   9        117.98         84.43       121.42 o                         
  -8   5   9          2.62        -54.12        95.54 o                         
  -7   5   9       1542.79       1759.01       141.51 o                         
  -6   5   9        809.18        963.35       118.72 o                         
  -5   5   9        597.02        537.70        95.74 o                         
  -4   5   9          3.70        -75.71        77.08 o                         
  -3   5   9       4608.33       5327.92       251.57 o                         
  -2   5   9        941.24       1228.38       127.46 o                         
  -1   5   9        526.41        447.55       107.80 o                         
   0   5   9         32.81         74.73        90.35 o                         
   1   5   9       1690.22       1806.77       149.44 o                         
   2   5   9       3508.03       3820.76       201.17 o                         
   3   5   9       3559.47       3288.16       191.24 o                         
   4   5   9       2533.50       2362.25       172.83 o                         
   5   5   9        160.86         83.34       124.93 o                         
   6   5   9         45.25         20.59       138.55 o                         
 -12   6   9        310.08        260.99       197.46 o                         
 -11   6   9        303.59        170.58       160.30 o                         
 -10   6   9         20.95         -9.31       138.72 o                         
  -9   6   9         96.28         61.30       115.86 o                         
  -8   6   9         12.80         67.21       112.07 o                         
  -7   6   9        655.12        842.19       126.36 o                         
  -6   6   9         55.36        -25.41        93.71 o                         
  -5   6   9       1039.28        840.20       110.77 o                         
  -4   6   9         61.40         83.51        81.64 o                         
  -3   6   9        544.48        656.61       115.15 o                         
  -2   6   9         39.74         52.31        87.16 o                         
  -1   6   9          1.82        113.71        95.70 o                         
   0   6   9        489.29        498.84       102.14 o                         
   1   6   9         13.21         59.51        99.00 o                         
   2   6   9        298.01        243.26       105.89 o                         
   3   6   9        944.30       1059.47       140.01 o                         
   4   6   9        100.60        -35.09       105.62 o                         
   5   6   9        124.41        -98.42       160.09 o                         
 -12   7   9        179.41        179.58       141.10 o                         
 -11   7   9        621.05        541.67       189.74 o                         
 -10   7   9          1.47        -69.31       123.88 o                         
  -9   7   9       4525.18       5079.00       499.82 o                         
  -8   7   9        172.99        219.17       128.31 o                         
  -7   7   9        784.55        941.68       127.62 o                         
  -6   7   9         37.98         -6.26       100.52 o                         
  -5   7   9         31.43        115.73       100.78 o                         
  -4   7   9       1348.91       1432.78       136.26 o                         
  -3   7   9         47.31         75.73       102.22 o                         
  -2   7   9       4598.50       4618.89       238.08 o                         
  -1   7   9       1367.45       1547.34       160.32 o                         
   0   7   9         28.25          3.41        89.67 o                         
   1   7   9        332.71        514.17       115.46 o                         
   2   7   9       1412.54       1430.16       143.13 o                         
   3   7   9        156.02         23.19       119.19 o                         
   4   7   9       3878.23       3850.41       235.35 o                         
   5   7   9       1266.29       1443.75       163.14 o                         
 -11   8   9        517.64        129.08       168.50 o                         
 -10   8   9       3146.95       2846.83       224.43 o                         
  -9   8   9        531.48        763.33       161.41 o                         
  -8   8   9       4551.54       4803.80       267.67 o                         
  -7   8   9       7769.05       8381.75       520.77 o                         
  -6   8   9       1816.61       2003.83       167.62 o                         
  -5   8   9       1656.47       1659.88       156.93 o                         
  -4   8   9         55.53        -42.08        98.88 o                         
  -3   8   9        585.29        515.16       124.71 o                         
  -2   8   9        759.43        834.06       139.16 o                         
  -1   8   9         29.59        -60.90       107.16 o                         
   0   8   9        392.32        378.89       116.15 o                         
   1   8   9        949.00        885.49       139.26 o                         
   2   8   9       3192.02       3404.43       200.26 o                         
   3   8   9        505.29        280.65       130.61 o                         
   4   8   9        292.33        421.51       131.64 o                         
 -11   9   9       1616.23       1577.92       267.40 o                         
 -10   9   9        113.78         64.68       138.89 o                         
  -9   9   9       5529.46       6185.61       365.72 o                         
  -8   9   9       1277.07       1160.29       202.35 o                         
  -7   9   9         12.01        -11.02       124.03 o                         
  -6   9   9        130.40        -63.80       104.85 o                         
  -5   9   9          2.50        -98.02        98.02 o                         
  -4   9   9       1526.77       1695.79       169.03 o                         
  -3   9   9       1671.93       1432.24       215.77 o                         
  -2   9   9       1233.29       1503.35       160.65 o                         
  -1   9   9        721.55        747.65       139.01 o                         
   0   9   9       3995.94       4274.09       222.10 o                         
   1   9   9        246.22        174.71       163.63 o                         
   2   9   9        985.41       1064.68       154.47 o                         
   3   9   9       4291.28       5003.32       305.50 o                         
   4   9   9       1957.18       1746.08       213.06 o                         
 -10  10   9       1188.02       1283.81       180.25 o                         
  -9  10   9       1267.32       1530.49       190.22 o                         
  -8  10   9         33.33          1.61       165.96 o                         
  -7  10   9        723.92        813.53       185.99 o                         
  -6  10   9         37.01         15.05       105.63 o                         
  -5  10   9       1062.68       1046.99       144.16 o                         
  -4  10   9        566.39        694.17       131.62 o                         
  -3  10   9         23.05       -105.93       105.93 o                         
  -2  10   9        854.84        906.41       145.69 o                         
  -1  10   9       3521.26       3963.27       236.99 o                         
   0  10   9        209.77        212.00       117.01 o                         
   1  10   9        245.54         53.29       120.29 o                         
   2  10   9       1065.54        971.90       183.83 o                         
   3  10   9       1438.21       1806.56       221.62 o                         
  -9  11   9       6914.97       7315.83       380.20 o                         
  -8  11   9         57.09        163.36       132.72 o                         
  -7  11   9       3019.85       3091.12       245.49 o                         
  -6  11   9         89.97        -13.15       126.94 o                         
  -5  11   9         52.97         -7.65       112.98 o                         
  -4  11   9        390.43        539.18       132.95 o                         
  -3  11   9        748.36        782.62       143.60 o                         
  -2  11   9       4887.27       5286.67       286.44 o                         
  -1  11   9       1671.70       1685.20       177.93 o                         
   0  11   9         62.42        178.31       117.47 o                         
   1  11   9        365.80        417.03       141.44 o                         
   2  11   9        122.01        145.79       150.63 o                         
  -8  12   9         11.88         90.49       135.83 o                         
  -7  12   9         24.76         79.75       134.40 o                         
  -6  12   9       3271.32       3579.16       361.99 o                         
  -5  12   9        140.37        232.28       141.38 o                         
  -4  12   9       5053.88       5693.05       352.79 o                         
  -3  12   9       6301.38       6277.46       295.72 o
[truncated: 9,883 more chars]
